# Supplementary material for: Mouse Obox and Crxos modulate preimplantation transcriptional profiles revealing similarity between paralogous mouse and human homeobox genes
Source: EvoDevo. 2018 Jan 27;9:2. doi: 10.1186/s13227-018-0091-4 (PMC5787275; doi:10.1186/s13227-018-0091-4)
Supplement: Supplementary file 2 — Additional file 2. Nucleotide and protein sequences used for Obox phylogenetic analyses. [file 13227_2018_91_MOESM2_ESM.txt]

>MmusOboxA1_Obox6
MLQYNQSPHMPQDPSLHSKFQMSSSAPIEISFQMHQEPARNLPFQMCQSPLVIPR
SPMQSSHSVPERDLCPQESQGPSGKSSIQMQPGLVMDPALPILRSLLMHSPHQIPSRSSV
RAGFQGSLGPMVRSPSYGDRRVSLVTPRKHRKIRTVYTEEQKCVLKKHFHKCTYPSREQR
MALAVLVGVTANEIQIWFKNHRAKSKRESLQNVPAALPETNGSSEAVSESVHFPDSLPVV
ASANGESMWSGTFGEDSIPNLNWSQESSPPHYQACDSARYCPQEYLLNGHAPVTAWNSGQ
SVAVEVQTGLAVAEAPVVMVASTQGPEYAQDSGPSTEELWQRVLEDFDELGD


>MmusOboxA2_Obox5
MAEGPSLHPKLQVASNIPIEIRSQIPQEPARNLAFQMSQSPLVTP
GSTMQSSLSVPERNLLQQESEGSSRQSGSMPLSDKYVNKQTGPMASRKFRKERTVYTKEQ
QRLLQKHFDECQYPNEKKIMELAVSVGVTKMEIKIWFKNNRAKYRRMNLQNIKQALPESN
GISKAVSESTHFPGSIPVVASDNGESMCSGTFGEDSMPKFNCSQESSLYCFQACDGDMCC
PQEYLLDGHAPVTAWNSGQSAAVEYQTDIAVAEAPVRLAYAAQAPEDAHNSGPSADELWQ
RILEDF


>MmusOboxA3_Obox3
MAEGPSLHPKLQVASNIPIELSSQIPQDPARNLAFQMCQNPLMTP
GSTMQSRLSVPERNLLQQESQGPTRQSGRMPLSDRYVNKQTGPMALRKFRKERTVYSKEQ
QCLLQKHFDEFQYPNEKKIVELALSVGVTKREIKIWFKNNRAKYRRMKLQNIKQALPETN
ESSKAVSESTHFPGSIPVVDSDNGESMCSGTFGEDSIPKLNCSQESSLHCFQACDGDMCC
PQEYQEYQEYLLHGHAPVTAWNSGQSAAFESQTDLAVAEVPVGLAYAAQAPEDAHNSGPC
EDELWQRILEDLDTSDDWLTLRNLSTPVYTTEVLDQSKPYSHEEVCYTHL


>MmusOboxA4_Obox1
MAEGPSLHPKLQVDSNIPIEISSQIPQEPARNLAFQMRQSPLVTP
GSTTKSSLSVPERNLLKQESQGPSRQSGCMLLSDKYVNKQTGPMASRKFRKERTVYTKEQ
QGLLQKHFDECQYPNKKKIVELALSVGVTKREIKIWFKNNRAKYRRMNLQNIEQVLPESN
GSSKAVSESTHFPVVASDNGESMCSGTFGEDSIPKFNCS


>MmusOboxA5_Gm5889
MAEGPSLHPKLQVASNIPIELSSQIPQDPARNLAFQMCQNPLVTP
GSTMQSRLSVPERNLLQQESQGPSRQSGRMPQSDKYVNKQTGPMASRKFRKERTVYSKEQ
QCLLQKHFDECQYPNEKKIVELALSVGVTKREIKIWFKNNGAKYRRMKLQNIKQSLPETN
ESSKAVSESTHFPGSIPVVASDNGESMCSGTFGEDSIPKLNCSQASSLHCFQACDRDMCC
PQEYQEYQEYLLDGHAPVTAWNSGQSAAVESQTDLAVAEGPVGLAYAAQAPEDAHNSGPC
EDELWQRILEDLDTSDDWLTLRNPSTPVYTTEVLDQSRPYSHEEVCYTHL

>OboxA6_Obox2
MAEGPSLHPKLQVDSNIPIEISSQIPQEPARNLAFQMRQSPLVTP
GSTTKSSLSVPERNLLKQESEGPSRQSGCMPLSDKYVNKQTSPMASRKFRKERTVYTKEE
QGLLQKHFDEXQYPNKKKIVELALSVGVTKREIKIWFKNNRAKYRQMNLQNIEQALPESN
GSSKAVSESTHFPVVASDNGESMCSGTFGEDSIPKFNCS

>MmusOboxA7_Gm8053
MAEGPSLHPKLQVASNIPIELSSQIPQDPARNLAFQMCQNPLVTP
GSTMQSRLSVPERNLLQQESQGPSRQSGRMPQSDKYVNKQTGPMASRKFRKERTVYSKEQ
QCLLQKHFDECQYPNEKKIVELALSVGVTKREIKIWFKNNRAKYRRMKLQNIKQALPETN
ESSKAVSESTHFPGSIPVVASDNGESMCSGTFGEDSIPKLNCSQASSLHCFQACDGDMCC
PQEYQEYQEYLLDGHAPVTAWNSGQSAAVESQTDLAVAEGPVGLAYAAQAPEDAHNSGPC
EDELWQRILEDLDTSDDWLTLRNPSTPVYTTEVLDQSRPYSHEEVCYTHL

>MmusOboxA8_Gm8072
MAEGPSLHPKLQVALNIPIELTSQIPQDPARNLAFQMCQSPLVTP
GSTMQSSLSVPERNLLQQESQGPTRQSGCMPLSDKYVNKQTGPMSSRKFRKEHTVYSKEQ
QGLLQKHFDECQYPNKKKIMELALSVGVTKREIKIWFKNNRAKYRQMKLQNIKQALPETN
ESSKAVSESTHFPGSIPVVASDNGESMCSGTLGEDSIPKLNCSQESSLHCFQACDGDMCC
PQEYQEYQEYLLDGHAPVTAWNSGQSAAVESQTDLAVAEGPVGLAYAAQAPEDAHNSGPC
EDELWQRILEDLYTSDDWLTLRNLSTPVYTTEVLDQSRPYSHEEVCYTHL

>MmusOboxA10_Gm8040
MAEGPSLHPKLQVASNIPIELSFQIPQDPARNLAFQMCQNPLVTP
GSTMQSSLSVPERNLLQQESQGPSRQSGRMPQSDKNVNKQTGPMASRKFRKERTVYSKEQ
QCLLQKHFDECQYPNEKKIVELALSVGVTKREIKIWFKNNRAKYRRMKLQNIKQALPETN
ESSKAVSESTHFPGSIPVVASDNGESMCSGTLGEDSIPKLNCSQESSLHCFQACDGDMCC
PQEYQEYQEYLLDGHAPVTAWNSGQSAAFESQTDLAVAEVPVGLAYAAQAPEDAHNSGPC
EDELWQRILEDLDTSDDWLTLRNLSTPVYTTEVLDQSKPYSHEEVCYTHL

>MmusOboxA12_Gm4745
MAEGPSLHPKLQVASNIPIEISSQIPQELAKNLPFQMSQSPLVTP
GSTMQSSLSVPERNLLQQESEGPSRQSGCMPLSDKYVNKQTGLLASRNFRKERIVYSKEQ
QRLLQKHFDECQYPKEKKIVELAVLIGVTKMEIKKWFKNNRAKYRQMNLQNIKQALPESN
GSSKAVSESTHFPGSIPVVASDNGESICSGTFGEDSIPKFNCSQESSLYCFQA

>MmusOboxAB1_Gm4023
MSKDSSLHPKFQMASNIPRETSFLVPKEPTRYLPFQMCQSPLVTP
KRPLQSSHSVHERDLHQKESQEPSRNSGMRMQTSVVMGPGLPTLRRLSGQPSHQILSRPS
VSSGFPVPIGSMPLSDKYYNKQSGPVAPRKCRKERTVYSKEQKCLLQEHFHQCQNPDLEH
RKALALLIGVTEYKIQTWFKNRRAKECRKSSQLPRRIGSGPHYRPTSSSGGEVPDFAASP
DSVCQRHVNVSYPPEFRPSRNSPHQEFNSSLIDQSLEDMCFSKSHIISEHQRQKCRELSR
EPGHLSSDRSGCSNVLSSPSPPASAQSSCGIPSGLSLSTQLGPPSMTQNSESTFSMCQTP
SVLSPLPELSPLSNSLDQMAIFSKIDQVCEIYQKNTRSKKQRKETEKNTVQNLMHGQDSC
EITESPKGTVSLPSSAYQDTLAERQSVFSSPPCSPSSTSPDSESIFSAWKETCHVSFPPP
FSPSMFSDPESTLSIIQINENLLSDAMMSL


>MmusOboxAB2_Gm4018
MCQSPLVTPT
RPLQSSHSVHERDLHQQESQEPSRNSGMRMQTSVVMGPGLPTLRRLSGQPSHQILSRPSV
SSGFPVPIGSMPLSDKYYNKQSGPVAPRKCRKECTVYSKEQKCLLQKHFHQCQNPDLEQR
KALALLIGVTEYKIQTWFKNRRAKECRKSSQLPRRIGSGPHYRPTSSSGGEVPDFAASPD
SVCQRHVDVSYPPEFRPSRNSPHQEFNSPLIDQPLEDMCFSKSHIISEHQRQKCRELSRE
LGHLSSDRSGCSNVLSSPSPPASAESSCDIPSGLSLSPQLGPPSMTQNSESTFSMCQTPS
VLSPLPELSPLSNSLDQMAIFSKIDQVCEIYQKNTRFKKQRKETEKNTVQNLMHGQDSCE
ITESPKGTVSLPSSAYQDTLAQRQSVFSSPYSPSSTSLDSESIFSAWEETCHVSFPSPFS
TSMFSDPESTLSIIQINENLLSDAMMSL

>psMmusOboxAB4_Gm4014
MSKDSSLHPKFQMASNIPRETSFLVPKEPTRYLPFQMCQSPLVTP
TCPLQSSHSVHERDLHQKDSQEPSRNSG
GSMPLSDKYYNKQSGPVAPRKCRKERTVYSKEQKCLLQEHFHQCQNPDLEQ
RKALALLIGVTEYKIQTWFKNRRAKECQKSS


>MmusOboxAB5_Gm10678
MSKDSSLHPKFQMASNIPRETSFLVPKEPTRYLPFQMCQSPLVTP
TRPLQSSHSVHERDLHQKDSQEPSRNSGMRMQTSVVMGPGLPTLRRLSGQPSHQILSRTS
VSSGFPVPIGSMPLSDKYYNKQSGPVAPRKCRKERTVYSKEQKCLLQEHFHQCQNPDLEQ
RKALALLIGVTEYKIQTWFKNRRAKECRKSSQLPRRIGSGPHYRPTSSSGGEVPDFAASP
DSVCQRHVNVSYPPEFRPSRNSPHQEFNSSLIDQPLEDMCFSKSHIISEHPRQKCRELSR
EPGHLSSDRSGCSNVLSSPSPAAGAESSCDIPSGLSLSPQLGPPSMTQNSESTFSMCQTP
SVLSPLPELSPLSNSLDQMAIFSKIDQVCEIYQKNTRSKKQRKETEKNTVQNLMHGQDSC
EITESPKGTVSLPSSAYQDTLAERQSVFSSPPCSPSSTSPDSESIFSAWEEICHVSFPPP
FSPSMFSDPESTLSIIQINENLLSDAMMSL


>MmusOboxAB6_Gm10679
MSKDSSLHPKFQMASNIPRETSFLVPKEPTRYLPFQMCQSPLVTP
TRPLQSSHSVHERDLHQKDSQEPSRNSGMRMQTSVVMGPGLPTLRRLSGQPSHQILSRTS
VSSGFPVPIGSMPLSDKYYNKQSGPVATRKCRKEHTVYSKEQKCLLQEHFHQCQNPDLEQ
RKALALLIGVTEYKIQTWFKNRRAKECRKSSQLPRRIGSGPHYRPTSSSGGEVPDFAASP
DSVCQRHVNVSYPPEFRPSRNSPHQEFNSPLIDQPLEDMCFSKSHIISEHPRQKCRELSR
EPGHLSSDRSGCSNVLSSPSPAAGAESSCDIPSGLSLSPQLGPPSMTQNSESTFSMCQTP
SVLSPLPELSPLSNSLDQMAIFSKIDQVCEIYQKNTRSKKQRKETEKNTVQNLMHGQDSC
EITESPKGTVSLPSSAYQDTLAERQSVFSSPPCSPSSTSPDSESIFSAWEEICHVSFPPP
FSPSMFSDPESTLSIIQINENLLSDAMMSL

>MmusOboxAB8_Gm4897
MSKDSSLHPKFQMASNIPRETSFLVPKEPTRYLPFQMCQSPLVTP
TRPLQSSHSVHERDLHQKDSQEPSRNSGMRMQTSVVMGPGLPTLRRLSGQPSHQILSRTS
VSSGFPVPIGSMPLSDKYYNKQSGPVAPRKCRKERTVYSKEQKCLLQEHFHQCQNPDLEQ
RKALALLIGVTEYKIQTWFKNRRAKECRKSSQLPRRIGSGPHYRPTSSSGGEVPDFAASP
DSVCQRHVNVSYPPEFRPSRNSPHQEFNSSLIDQPLEDMCFSKSHIISEHPRQKCRELSR
EPGHLSSDRSGCSNVLSSPSPAAGAESSCDIPSGLSLSPQLGPPSMTQNSESTFSMCQTP
SVLSPLPELSPLSNSLDQMAIFSKIDQVCEIYQKNTRSKKQRKETEKNTVQNLMHGQDSC
EITESPKGTVSLPSSAYQDTLAERQSVFSSPPCSPSSTSPDSESIFSAWEEICHVSFPPP
FSPSMFSDPESTLSIIQINENLLSDAMMSL


>MmusOboxAB9_Gm4003
MSKDSSLHPKFQMASNIPRETSFLVPKEPTRYLPFQMCQSPLVTP
TRPLQSSHSVHERDLHQKDSQEPSRNSGMRMQTSVVMGPGLPTLRRLSGQPSHQILSRTS
VSSGFPVPIGSMPLSDKYYNKQSGPVAPRKCRKERTVYSKEQKCLLQEHFHQCQNPDLEQ
RKALALLIGVTEYKIQTWFKNRRAKECRKSSQLPRRIGSGPHYRPTSSSGGEVPDFAASP
DSVCQRHVNVSYPPEFRPSRNSPHQEFNSSLIDQPLEDMCFSKSHIISEHPRQKCRELSR
EPGHLSSDRSGCSNVLSSPSPAAGAESSCDIPSGLSLSPQLGPPSMTQNSESTFSMCQTP
SVLSPLPELSPLSNSLDQMAIFSKIDQVCEIYQKNTRSKKQRKETEKNTVQNLMHGQDSC
EITESPKGTVSLPSSAYQDTLAERQSVFSSPPCSPSSTSPDSESIFSAREEICHVSFPPP
FSPSMFSDPESTLSIIQINENLLSDAMMSL


>MmusOboxAB10_Gm4001
MSKDSSLHPKFQMASNIPRETSFLVPKEPTRYLPFQMCQSPLVTP
TRPLQSSHSVHERDLHQKDSQEPSRNSGMRMQTSVVMGPGLPTLRRLSGQPSHQILSRTS
VSSGFPVPIGSMPLSDKYYNKQSGPVAPRKCRKERTVYSKEQKCLLQEHFHQCQNPDLEQ
RKALALLIGVTEYKIQTWFKNRRAKECRKSSQLPRRIGSGPHYRPTSSSGGEVPDFAASP
DSVCQRHVNVSYPPEFRPSRNSPHQEFNSSLIDQPLEDMCFSKSHIISEHPRQKCRELSR
EPGHLSSDRSGCSNVLSSPSPAAGAESSCDIPSGLSLSPQLGPPSMTQNSESTFSMCQTP
SVLSPLPELSPLSNSLDQMAIFSKIDQVCEIYQKNTRSKKQRKETEKNTVQNLMHGQDSC
EITESPKGTVSLPSSAYQDTLAERQSVFSSPPCSPSSTSPDSESIFSAREEICHVSFPPP
FSPSMFSDPESTLSIIQINENLLSDAMMSL


>MmusOboxAB11_Gm3998
MSKDSSLHPKFQMASNIPRETSFLVPKEPTRYLPFQMCQSPLVTP
TRPLQSSHSVHERDLHQKDSQEPSRNSGMRMQTSVVMGPGLPTLRRLSGQPSHQILSRTS
VSSGFPVPIGSMPLSDKYYNKQSGPVAPRKCRKERTVYSKEQKCLLQEHFHQCQNPDLEQ
RKALALLIGVTEYKIQTWFKNRRAKECRKSSQLPRRIGSGPHYRPTSSSGGEVPDFAASP
DSVCQRHVNVSYPPEFRPSRNSPHQEFNSSLIDQPLEDMCFSKSHIISEHPRQKCRELSR
EPGHLSSDRSGCSNVLSSPSPAAGAESSCDIPSGLSLSPQLGPPSMTQNSESTFSMCQTP
SVLSPLPELSPLSNSLDQMAIFSKIDQVCEIYQKNTRSKKQRKETEKNTVQNLMHGQDSC
EITESPKGTVSLPSSAYQDTLAERQSVFSSPPCSPSSTSPDSESIFSAREEICHVSFPPP
FSPSMFSDPESTLSIIQINENLLSDAMMSL


>MmusOboxAB12_Gm3996
MSKDSSLHPKFQMASNIPRETSFLVPKEPTRYLPFQMCQSPLVTP
TRPLQSSHSVHERDLHQKDSQEPSRNSGMRMQTSVVMGPGLPTLRRLSGQPSHQILSRTS
VSSGFPVPIGSMPLSDKYYNKQSGPVAPRKCRKERTVYSKEQKCLLQEHFHQCQNPDLEQ
RKALALLIGVTEYKIQTWFKNRRAKECRKSSQLPRRIGSGPHYRPTSSSGGEVPDFAASP
DSVCQRHVNVSYPPEFRPSRNSPHQEFNSSLIDQPLEDMCFSKSHIISEHPRQKCRELSR
EPGHLSSDRSGCSNVLSSPSPAAGAESSCDIPSGLSLSPQLGPPSMTQNSESTFSMCQTP
SVLSPLPELSPLSNSLDQMAIFSKIDQVCEIYQKNTRSKKQRKETEKNTVQNLMHGQDSC
EITESPKGTVSLPSSAYQDTLAERQSVFSSPPCSPSSTSPDSESIFSAREEICHVSFPPP
FSPSMFSDPESTLSIIQINENLLSDAMMSL


>MmusOboxAB13_Gm3994
MSKDSSLHPKFQMASNIPRETSFLVPKEPTRYLPFQMCQSPLVTP
TRPLQSSHSVHERDLHQKDSQEPSRNSGMRMQTSVVMGPGLPTLRRLSGQPSHQILSRTS
VSSGFPVPIGSMPLSDKYYNKQSGPVAPRKCRKERTVYSKEQKCLLQEHFHQCQNPDLEQ
RKALALLIGVTEYKIQTWFKNRRAKECRKSSQLPRRIGSGPHYRPTSSSGGEVPDFAASP
DSVCQRHVNVSYPPEFRPSRNSPHQEFNSSLIDQPLEDMCFSKSHIISEHPRQKCRELSR
EPGHLSSDRSGCSNVLSSPSPAAGAESSCDIPSGLSLSPQLGPPSMTQNSESTFSMCQTP
SVLSPLPELSPLSNSLDQMAIFSKIDQVCEIYQKNTRSKKQRKETEKNTVQNLMHGQDSC
EITESPKGTVSLPSSAYQDTLAERQSEFSSPPCSPSSTSPDSESIFSAWEEICHVSFPPP
FSPSMFSDPESTLSIIQINENLLSDAMMSL


>MmusOboxAB14_Gm3989
MSKDSSLHPKFQMASNIPRETSFLVPKEPTRYLPFQMCQSPLVTP
TRALQSSHSVHERDLHQKDSQEPSRNSGMRMQTSVVMGPGLPTLRRLSGQPSHQILSRTS
VSSGFPVPIGSMPLSDKYYNKQSGPVAPRKCRKERTVYSKEQKCLLQEHFHQCQNPDLEQ
RKALALLIGVTEYKIQTWFKNRRAKECRKSSQLPRRIGSGPHYRPTSSSGGEVPDFAASP
DSVCQRHVNVSYPPEFRPSRNSPHQEFNSSLIDQPLEDMCFSKSHIISEHPRQKCRELSR
EPGHLSSDRSGCSNVLSSPSPAAGAESSCDIPSGLSLSPQLGPPSMTQNSESTFSMCQTP
SVLSPLPELSPLSNSLDQMAIFSKIDQVCEIYQKNTRSKKQRKETEKNTVQNLMHGQDSC
EITESPKGTVSLPSSAYQDTLADRQSVFSSPPCSPSSTSPDSESIFSAWEEXXXVSFPPP
FSPSMFSDPESTLSIIQINENLLSDAMMSL


>MmusOboxAB15_Gm3987
MSKDSSLHPKFQMASNIPRETSFLVPKEPTRYLPFQMCQSPLVTP
TRALQSSHSVHERDLHQKDSQEPSRNSGMRMQTSVVMGPGLPTLRRLSGQPSHQILSRTS
VSSGFPVPIGSMPLSDKYYNKQSGPVAPRKCRKERTVYSKEQKCLLQEHFHQWQNPDLEQ
RKALALLIGVTEYKIQTWFKNRRAKECRKSSQLPRRIGSGPHYRPTSSSGGEVPDFAASP
DSVCQRHVNVSYPPEFRPSRNSPHQEFNSSLIDQPLEDMCFSKNHIISEHPRQKCRELSR
EPGHLSSDRSGCSNVLSSPSPAAGAESSCDIPSGLSLSPQLGPPSMTQNSESTFSMCQTP
SVLSPLPELSPLSNSLDQMAIFSKIDQVCEIYQKNTRSKKQRKETEKNTVQNLMHGQDSR
EITESPKGTVSLPSSAYQDTLAERQSVFSSPPCSPSSTSPDSESIFSAWEEICHVSFPPP
FSPSMFSDPESTLSIIQINENLLSDAMMSL


>MmusOboxAB16_Gm3984
MSKDSSLHPKFQMASNIPRETSFLVPKEPTRYLPFQMCQRTLVTP
TRALQSSHSVQERDLHQKDSQEPSRNSGMRMQTSVVMGPGLPTLRRLSGQPSHQTLSRTS
VSSGFPVPIGSMPLSDKYYNKQSGPVAPRKCRKERTVYSKEQKCLLQEHFHQCQNPDLEQ
RKALALLIGVTEYKIQTWFKNRRAKECRKSSQLPRRIGSGPHYRPTSSSGGEVPDFAASP
DSVCQRHVNVSYPPEFRPSRNSPHQEFNSSLIDQPLEDMCFSKSHIISEHPRQKCRELSR
EPGHLSSDRSGCSNVLSSPSPAAGAESSCDIPSGLSLSPQLGPPSMTQNSESTFSMCQTP
SVLSPLPELSPLSNSLDQMAIFSKIDQVCEIYQKNTRSKKQRKETEKNTVQNLMHGQDSC
EITESPKGTVSLPSSAYQDTLAERQSVFSSPPCSPSSTSPNSESIFSAWEEICHVSFPPP
FSPSMFSDPESTLSIIQINENLLSDAMMSL


>MmusOboxAB17_Gm3981
MSKDSSLHPKFQMASNIPRETSFLVPKEPTRYLPFQMCQSPLVTP
TRALQSSHSVQERDLHQKDSQEPSRNSGMRMQTSVVMGPGLPTLRRLSGQPSHQILSRTS
VSSGFPVPIGSMPLSDKYYNKQSGPVAPRKCRKERTVYSKEQKCLLQEHFHQCQNPDLEQ
RKALALLIGVTEYKIQTWFKNRRAKECRKSSQLPRRIGSGPHYRPTSSSGGEVPDFAASP
DSVCQRHVNVSYPPEFRPSRNSPHQEFNSSLIDQPLEDMCFSKSHIISEHPRQKCRELSR
EPGHLSSDRSGCSNVLSSPSPAAGAESSCDIPSGLSLSPQLGPPSMTQNSESTFSMCQTP
SVLSPLPELSPLSNSLDQMAIFSKIDQVCEIYQKNTRSKKQRKETEKNTVQNLMHGQDSC
EITESPKGTVSLPSSAYQDTLAERQSVFSSPPCSPSSTSPNSESIFSAWEEICHVSFPPP
FSPSMFSDPESTLSIIQINENLLSDTMMSL


>MmusOboxAB18_Gm3980
MSKDSSLHPKFQMASNIPRETSFLVPKEPTRYLPFQMCQSPLVTP
TRPLQSSHSVHERDLHQKDSQEPSRNSGMRMQTSVVMGPGLPTLRRLSGQPSHQILSRPS
VSSGFPVPIGSMPLSDKYYNKQSGPVAPRKCRKERTVYSKEQKCLLQEHFHQCQNPDLEQ
RKALALLIGVTEYKIQTWFKNRRAKECRKSSQLPRRIGSGPHYRPTSSSGGEVPDFAASP
DSVCQRYVNVSYPPEFRPSRNSPHQEFNSPLIDQPLEDMCFSKSHIISEHPRQKCRELSR
EPGHLSSDRSGCSNVLSSPSPAAGAESSCDIPSGLSLSPQLGPPSMTQNSESTFSMCQTP
SVLSPLPELSPLSNSLDQMAIFSKIDQVCEIYQKNTRSKKQRKETEKNTVQNLMHGQDSC
EITESPKGTVSLPSSAYQDTLAERQSVFSSPPCSPSSTSPDSESIFSAWEEICHVSFPPP
FSPSMFSDPESTLSIIQINENLLSDAMMSL

>MmusOboxC_Gm5585
MQNAPPTLLPTHWIFRPPMSPDFQMPSALLVHDYHQIPQSPQLPEGLQMDPDPLVP
HYCQRPQPPPLPEGLQMDPGSPVNPGFQVYPLAPRVAPQVLPRPHVTGKAAIREWRGRTR
YSPEQKSTLEKFFKKSKYPSFKQRQELAKSVCVMEYQIRIWFKNRRARYFREHPQERLKA
RGNQGLGAHTSTGDHACINAGATGDSVTQP


>MmusOboxB2_Gm7235
MASEVPSGSQDSPNDPGTQRKKRNMPSIEQKLVL
KEHFDESKYLNKEQCKSLAQKLGMKEKQIKTHFKNKRARERRKKSQQPPGKIGSKPHCRP
TNPKGGKVPVSATSTDSVCQRHVDVSYPPQFRSSSNSPHQESNFSLIGQPSEKMCFSKKH
VIREHQRQKCRELPREPEHLSSDRSRLPNLCSHSDLSSSDDSLCERPSGLRSPLLRPSNI
TTNAESTSSLCQTPSVVSPLPKLSHLNSSLDQMAIFSKIDQACKIYLKNTRSRKQRKQRK
KDMV


>MmusOboxC_Gm5585
TCAAGCAGGTCTCTGGGATTCTGCAGTCAATCTGGGAGGTCCAGTGAATCCTGGAGCTTGAGAGACACTGTGTCAAAACTGCAGTCATCAAGGTCATACCTTGAGAAGGTGTGGCTGGAAAGTTGTAGGTGAAGGATATATAGAGAAAGCAGAGTGTTGCAAGGATGACAAGGGAAGAGTGGGTGGGAAGGGAGGGACCAATAATCAGAGGTGATTTAAGTCCAGGTCCTGGGATCAAAATCCACAAACGGCAGAACCG
AGTGTGCCAAGATGCAGGAGCCTGCTTATTTTCCAG
GTGAGTTGTACTGGGGAAGCTGAGTGGATAGTGTAGGTGGTATGGGGCACTTTATCCTTTGCTTAGGAAGGAAGGGAGCAGAGAGAGGAAGAGCAGGCTTGCAGCAGCTGCATGACAGATCCAGAGTGAGGTCATTCCCCAGCCCCAGTCTCTCTTGGCTGAGGGTTCTGTATTAACACAGGAGTTCTTTGTGGGTTTATATATATATTTTTAATGACAATCCTGAAGGCAAGCTGTATGCTGGGACTAGCATGCAGGTAGAAGTCAGGGTGCCTCCCAGGGTGCTGGTTCTTAGGCTAAGCCTCTGTGCTTTGTTCTGCCTCTCCAGCCAAGATAGCCCTGAACCCTCTGCATAGTATGTCAGAAAGGTTAAGGGGCAGCTACTGAGGACTGTGAGATCTATTTGACCTCTCTTATTCTTTCTCCTAG
GCTTTCCAATGCAGAATGCTCCCCCAACACTTCTACCTACACATTGGATCTTTAGACCTCCAATGTCTCCAGATTTCCAAATGCCTTCAGCCCTGCTAGTGCATGATTATCACCAAATTCCCCAAAGCCCTCAATTACCTGAAGGTCTCCAAATGGATCCAGATCCCCTAGTGCCTCATTATTGCCAAAGACCACAACCTCCACCATTACCTGAAGGTCTACAAATGGATCCAGGATCCCCAGTGAACCCAGGCTTTCAAGTTTATCCCTTAGCTCCACGTGTGGCTCCTCAGGTCCTTCCAAGGCCACATGTTACCGGAAAGGCTGCTATCAGGGAGTGGAGAGGGCGCACCAGGTATAGCCCAGAACAAAAGAGTACACTGGAAAAATTCTTTAAAAAGTCCAAGTATCCTTCCTTCAAACAACGCCAGGAGCTGGCAAAAAGCGTTTGTGTGATGGAATACCAGATTCGG
ATATGGTTTAAGAACCGGAGGGCTAGATACTTTCGGGAACACCCCCAAGAACGTCTAAAAGCTCGTGGGAATCAAGGTTTGGGAGCCCACACCAGCACAGGAGATCATGCCTGCATTAATGCTGGGGCCACTGGTGATTCTGTGACCCAACCCTAGCAGATGTCGACTCCCTTCTTCAACCCAGCTCCTCTGGTATCTTCCCATCGCTTCTCCAGTCTTGATCAGACCTGGGGAACTGGCTGCTCGTACCCAGACTATAACAACCACTGGTTCATTTCCATCAACAAAAGCCATGGACCCAGTTCAATCTGTAGCAGTTGAAGACACATCAGACTCAGCTCTAGAGATAAGACTCAGCCATAGCCAAAGGTCTAGTACTCTGCCACCTTTGTAGAGCCAGCAGCAGCTCAAGCTCCCTCAAAAGATGCAGCTTTGAAGATCCATATAGACTAAAATACTTGCATCCCAGGACTAGTTCTGGGTTCAAGGCCACTACATGGTATCCCCTAGATACCATGTTTACCAAATCTGTTGTCCCTGATTTTGCTCAACCCTACTTACCATGAGATTATTTTTGAGGACCCTTTGACCCCTCTTGTTTATTGTATATTTAACTTTGGTAAATTTTATTAATTAAAGACATGTGCAGTTAAACTTG


>MmusOboxA1_Obox6
GTTCTCCTGTAGGAAC
ATGCTTCAATACAATCAGAGCCCACATATGCCCCAAGATCCCTCCTTGCATTCAAAATTCCAAATGTCTTCAAGTGCACCCATAGAAATCAGTTTTCAAATGCATCAAGAACCTGCAAGGAATTTGCCTTTCCAAATGTGCCAGAGTCCTCTAGTGATCCCAAGAAGTCCAATGCAATCAAGTCATTCAGTCCCTGAAAGGGACCTATGTCCGCAAGAGTCCCAAGGTCCATCAGGAAAATCAAGTATACAAATGCAACCAGGTCTTGTAATGGACCCAGCTTTACCAATTCTGAGAAGCCTCTTAATGCATTCACCTCATCAGATACCTTCAAGATCCTCAGTGAGAGCTGGTTTCCAGGGTTCTCTAGGACCTATGGTGCGGTCACCTAGTTATGGTGACCGACGAGTCAGCCTTGTGACTCCAAGGAAGCACCGGAAAATACGCACTGTATACACCGAGGAACAAAAGTGTGTGCTGAAAAAACATTTTCATAAGTGCACATACCCAAGCCGGGAGCAACGCATGGCACTGGCAGTTTTGGTTGGTGTCACAGCAAATGAGATCCAG
ATCTGGTTCAAGAACCACCGGGCTAAGTCCAAGCGGGAGAGTCTCCAGAATGTTCCAGCAGCACTGCCAGAGACAAATGGAAGCTCTGAAGCTGTTTCTGAGTCAGTCCACTTTCCTGATTCCTTACCCGTTGTTGCTTCTGCCAATGGAGAGTCCATGTGGTCAGGCACATTTGGTGAGGATTCCATTCCCAACCTCAACTGGAGCCAGGAATCTTCTCCGCCTCATTATCAGGCCTGTGATAGTGCCAGGTATTGTCCGCAAGAATACCTGCTTAATGGCCATGCCCCTGTTACAGCTTGGAACTCTGGTCAATCAGTAGCAGTTGAAGTCCAGACTGGCTTAGCAGTAGCTGAAGCTCCAGTCGTCATGGTAGCTTCCACCCAAGGTCCAGAGTATGCTCAAGATTCAGGTCCATCTACAGAGGAGCTCTGGCAACGGGTTCTTGAAGACTTTGATGAGTTGGGGGATTGA
GATACACCCCCATAAAACACCTCTCACCCCCCTTGACTTATCCAGGCCTTTATAGAAAGGAAGATGTTTGTTAGTGTATTTGGAGAAATTAAGTAGGTCTATCTGTAGTAGTTTCATGTCACTGGTTTATGTAGTGGGATTGTTTAAAAAACATGGAAAATATTCCTCCCTTATTGTTGAATTACATATTCTTTAAATAAAAGAAAGAAAACATTTACTGGAGAATTAAAA


>MmusOboxA2_Obox5
GTTCTCCAGTACAGGAACATACTCCAATAAGTTCAGAACACACAT
ATGGCAGAAGGTCCCTCCTTGCATCCAAAACTTCAAGTGGCTTCAAATATACCCATAGAAATCAGATCCCAAATACCTCAAGAACCGGCAAGGAACTTAGCTTTTCAAATGAGTCAGAGTCCCCTAGTGACCCCAGGAAGTACAATGCAATCAAGTCTTTCAGTCCCTGAAAGGAACCTACTTCAGCAAGAGTCTGAAGGATCATCAAGACAATCAG
GTATCCAAATGAAACCAGGTGCTGTAAGGGGCCATATTTACCAACTCTGAGAAGACTCTCAGGGCATCCAAGTCAACAGATACTTAAAAGACCCTCAGTGAATTCTTGTTTGCATGTTCCCATAG
GTTCTATGCCACTGTCAGATAAATATGTTAACAAACAAACTGGCCCAATGGCTTCAAGAAAGTTTCGAAAAGAACGCACTGTGTACACCAAAGAACAGCAGCGCCTGCTGCAAAAACATTTTGATGAGTGCCAGTACCCAAACGAGAAGAAAATTATGGAGCTGGCAGTATCAGTTGGTGTTACAAAGATGGAGATCAAG

ATATGGTTCAAGAACAACCGAGCTAAGTACAGGCGGATGAACCTCCAGAATATTAAACAAGCACTGCCAGAGTCAAATGGAATCTCTAAAGCGGTTTCTGAGTCAACCCATTTTCCTGGTTCCATACCTGTTGTTGCCTCTGACAATGGAGAGTCCATGTGTTCAGGCACATTTGGTGAGGATTCCATGCCCAAATTCAACTGCAGCCAGGAATCTTCCCTGTATTGTTTTCAGGCCTGTGATGGGGACATGTGTTGTCCACAAGAATACCTGCTTGATGGCCATGCCCCTGTTACAGCTTGGAACTCTGGTCAATCAGCAGCAGTTGAATATCAGACTGACATAGCAGTAGCTGAAGCTCCAGTCAGGCTGGCATATGCTGCCCAAGCCCCAGAGGATGCTCACAATTCCGGTCCATCTGCAGACGAGCTCTGGCAAAGGATCCTTGAAGACTTTTGA
CATATCAGATGACTGGCTTACTCTGAGAAACCCCTCCACCCCAGCTGACACCTTTCAGGTCTTTGATGAGTCCAGGCCTTACAGCCATGGAGCAGTGTGTTATACACACCTTTATTCTCAGTATTTGGAGAAATAACCAGTCTTATCTGTAGAAGCAACATACCACTGTGTTTTATGTAGTGCGATTGTTTTAAAGTCAGTTTAGCCTATTATTTTTTTATTGTTAGAGTATATGTTCATTAAATAAAAGGAGAAAATAGTAAATTTAAATTTCTTTT


>MmusOboxA3_Obox3
GTTCTCCAGTACAGGAACATACTCCAATAAGTTCTGAACACACACATGGCCGAAGGCCCCTCCTTGCATCCAAAACTCCAAGTGGCTTCGAATATACCCATAGAACTCAGTTCCCAAATACCTCAAGACCCTGCAAGGAACTTAGCTTTTCAAATGTGTCAGAATCCCCTAATGACTCCAGGAAGTACAATGCAATCAAGACTTTCAGTCCCTGAAAGGAACCTACTTCAGCAAGAGTCTCAAGGACCAACAAGACAATCAG
GTATCCAAATGCAACCAGGTGCTTTAATGGGCCCTGGTTTACCAACTCTGAGAAGACTCTCGGGGCATCCAAGTCATTAGATACCTTCAAGATCCTCAGTGAAATCTTGTTTTCATCTTCCCATAG
GTCGTATGCCACTGTCAGATAGATATGTTAACAAACAAACTGGCCCTATGGCTTTAAGAAAGTTTCGAAAAGAACGCACTGTGTACTCCAAAGAACAGCAGTGCCTGCTGCAAAAACATTTTGATGAGTTCCAGTACCCAAACGAGAAGAAAATTGTGGAGCTGGCACTATCAGTTGGTGTTACAAAGAGGGAGATCAAG
ATCTGGTTCAAGAACAACCGAGCTAAGTACAGGCGGATGAAGCTCCAGAATATAAAACAAGCACTGCCAGAGACAAATGAAAGCTCTAAAGCGGTTTCTGAGTCAACCCATTTTCCTGGTTCCATACCTGTTGTTGACTCGGACAATGGAGAGTCCATGTGTTCAGGCACATTTGGTGAGGATTCCATTCCCAAACTCAACTGCAGCCAGGAATCTTCCCTGCATTGTTTTCAGGCCTGTGATGGGGACATGTGTTGTCCGCAAGAATACCAAGAATACCAAGAATACCTGCTTCATGGCCATGCCCCTGTTACAGCTTGGAACTCTGGTCAATCAGCAGCATTTGAATCTCAAACTGACTTAGCAGTAGCTGAAGTTCCAGTCGGCCTGGCATATGCCGCCCAAGCCCCAGAGGATGCTCACAATTCAGGTCCATGTGAAGATGAGCTCTGGCAAAGGATCCTTGAAGACTTGGACACATCAGATGACTGGCTTACTCTGAGAAACCTCTCCACTCCAGTTTACACCACTGAGGTCCTTGACCAGTCCAAGCCTTACAGCCATGAAGAAGTGTGTTATACACACCTTTAG


>MmusOboxA4_Obox1
GTTATCCAGTACAGGAACATACTCCAATAAATTCAGAACACACAAATGGCGGAAGGTCCCTCCTTGCATCCAAAACTCCAAGTGGATTCGAATATACCCATAGAAATAAGTTCCCAAATACCTCAAGAACCGGCAAGGAACCTAGCTTTTCAAATGCGTCAGAGTCCCCTAGTGACCCCAGGAAGTACAACGAAATCAAGTCTTTCAGTCCCTGAAAGGAACCTACTTAAGCAAGAGTCTCAAGGACCATCAAGACAATCAG
GTATCCAAATGCAACAAGGTGCTATAATGAGCCCAGTTTTACCAACTCTGAGAAGACTCTCAGGGCATCCAAGTCAATAAATACGTAAAAGACCCTCAATGAATTCTTGTTTTCATGTTCCCATAG
GTTGTATGCTACTGTCAGATAAATATGTTAACAAACAAACTGGCCCAATGGCTTCAAGAAAGTTTCGAAAAGAACGAACTGTGTACACCAAAGAACAGCAGGGCCTGCTGCAAAAACATTTTGATGAGTGCCAGTACCCAAACAAGAAGAAAATTGTGGAGCTGGCACTATCAGTTGGTGTTACAAAGAGGGAGATTAAG
ATCTGGTTCAAGAACAACCGAGCTAAGTACAGGCGGATGAACCTCCAGAATATTGAACAAGTACTGCCAGAGTCAAATGGAAGCTCTAAAGCGGTTTCTGAGTCAACCCATTTTCCTGTTGTTGCCTCTGACAATGGAGAGTCCATGTGTTCAGGCACATTTGGTGAGGATTCCATTCCCAAATTCAACTGCAGCTAGGAATCTTCCCTGCATTGTTTTCAGGCCTGAGATGGGGCCATGTGTTGTACGCAAGAATACGTGCTTGATGGCCATACCCCTGTTACAGCTTGGAACTCTGGTCAATCAGCAGCAGTTGAATATCACACTTACTTAGCAGTAGCTGAAGCTCCAGTCGGGCTGGCATATGCTGCCCAAGCCCCAGAGGATGCTCACAATTCAGCTCCATCTGCAGACAAGCTCTAGCAAAGGATCCTTGAAGACTTTTGACACATCAGATGACTGGCTTGCCATGAGAAACCCCTCCACTCCAGCTTACACCTCTCAGGTCCTTGACGAGTCCAACCTTACAGCCATGAAGAAGTGTGTTATATACACCTTTATTCTCTGTATTTGGAGAAATAACCAGTCTTATCTGTAGAAGCATCATACCACTGTGTTTTATGTAGTGCGATTGTTTGAAATTCAGTTTAGGTCTTAATTTTTTATTGTTAGAGTATATGTTCATTAAATAAAAGGAGAAAATAGTACTTTTAAAA


>MmusOboxA5_Gm5889
GTTCTCCAGTACAGGAACATACTCCAATAAGTTCTGAACACACACATGGCCGAAGGCCCCTCCTTGCATCCAAAACTCCAAGTGGCTTCTAATATACCCATAGAACTCAGTTCCCAAATACCTCAAGACCCTGCAAGGAACTTAGCTTTTCAAATGTGTCAGAATCCCCTAGTGACCCCAGGAAGTACAATGCAATCAAGACTTTCAGTCCCTGAAAGGAACCTACTTCAGCAAGAGTCTCAAGGACCATCAAGACAATCAG
GTATCCAAATGCAACCAGGTGCTTTAATGGGCCCTGGTTTACCAACTCTGAGAAGACTCTCGGGGCATCCATGTCATTAGATACCTTCAAGACCCTCAGTGAAATCTTGTTTCCATCTTCCCATAG
GTCGTATGCCACAGTCAGATAAATATGTTAACAAACAAACTGGCCCTATGGCTTCAAGAAAGTTTCGAAAAGAACGCACTGTGTACTCCAAAGAACAGCAGTGCCTGCTGCAAAAACATTTTGATGAGTGCCAGTACCCAAACGAGAAGAAAATTGTGGAGCTGGCACTATCAGTTGGTGTTACAAAGAGGGAGATCAAG
ATCTGGTTCAAGAACAACGGAGCTAAGTACAGGCGGATGAAGCTCCAGAATATTAAACAATCACTGCCAGAGACAAATGAAAGCTCTAAAGCGGTTTCTGAGTCAACCCATTTTCCTGGTTCCATACCTGTTGTTGCCTCGGACAATGGAGAGTCCATGTGTTCAGGCACATTTGGTGAGGATTCCATTCCCAAACTCAACTGCAGCCAGGCATCTTCCCTGCATTGTTTTCAGGCCTGTGATAGGGACATGTGTTGTCCGCAAGAATACCAAGAATACCAAGAATACCTGCTTGATGGCCATGCCCCTGTTACAGCTTGGAACTCTGGTCAATCAGCAGCAGTTGAATCTCAGACTGACTTAGCAGTAGCTGAAGGTCCAGTCGGCCTGGCATATGCCGCCCAAGCCCCAGAGGATGCTCACAATTCAGGTCCATGTGAAGATGAGCTCTGGCAAAGGATCCTGGAAGACTTGGACACATCAGATGACTGGCTTACTCTGAGAAACCCCTCCACTCCAGTTTACACCACTGAGGTCCTTGACCAGTCCAGGCCTTACAGCCATGAAGAAGTGTGTTATACACACCTTTAG
TGTCAGTATTTGGAGAAAATTTTATTTTATTTTTTTATTGGGTATTTATTTCAATTACATTTCCAATGCTATCCCAAAAGACCCCCC


>psMmusOboxA6_Obox2
GTTATCCAGTACAGGAACATACTCCAATAAATTCAGAACACACAAATGGCGGAAGGTCCCTCCTTGCATCCAAAACTCCAAGTGGATTCGAATATACCCATAGAAATAAGTTCCCAAATACCTCAAGAACCGGCAAGGAACTTAGCTTTTCAAATGCGTCAGAGTCCCCTAGTGACCCCAGGAAGTACAACGAAATCAAGTCTTTCAGTCCCTGAAAGGAACCTACTTAAGCAAGAGTCTGAAGGACCATCAAGACAATCAG
GTATACAAATGCAACAAGGTGCTATAATGGGCCCAGTTTTACCAACTCTGAGAAGATTCTCAGGGCATCCAAGTCAATAAATACGTAAAAGACCCTCAATGAATTCTTGTTTTCATGTTCCCATAG
GTTGTATGCCACTGTCAGATAAATATGTTAACAAACAAACTAGCCCAATGGCTTCAAGAAAGTTTCGAAAAGAACGAACTGTGTACACCAAAGAAGAGCAGGGCCTGCTGCAAAAACATTTTGATGAGTGnCAGTACCCAAACAAGAAGAAAATTGTGGAGCTGGCACTATCAGTTGGTGTTACAAAGAGGGAGATTAAG
ATATGGTTCAAGAACAACCGAGCTAAGTACAGGCAGATGAACCTCCAGAATATTGAACAAGCACTGCCAGAGTCAAATGGAAGCTCTAAAGCGGTTTCTGAGTCAACCCATTTTCCTGTTGTTGCCTCTGACAATGGAGAGTCCATGTGTTCAGGCACATTTGGTGAGGATTCCATTCCCAAATTCAACTGCAGCTAGGAATCTTCCCTGCATTGTTTTCAGGCCTGAGATGGGGCCATGTGTTGTACGCAAGAATATGTGCTTGATGGCCATACCCCTGTTACAGCTTGGAACTCTGGTCAATCAGCAGCAGTTGAATATCACACTnTAGCAGTAGCTGAAGCTCCAGTCGGGCTGGCATATGCTGCCCAAGCCCCAGAGGATGCTCACAATTCAGGTCCATCTGCAGACAAGCTCTGGCAAAGGATCCTTGAAGACTTTTGACACATCAGATGACTGTCTTGCCATGAGAAACCCCTCCACTCCAGCTTACACCTCTCAGGTCCTTGACGAGTCCAACCTTACAGCCATGAAGAAGTGTGTTATATACACCTTTATTCTCTGTATTTGGAGAAATAACCAGTCTTATCTGTAGAAGCATCATACCACTGTGTTTTATGTAGTGCGATTGTTTGAAATTCAGTTTAGGTCTTAATTTTTTATTGTTAGAGTATATGTTCATTAAATAAAAGGAGAAAATAGTACTTTTAAAA


>MmusOboxA7_Gm8053
GTTCTCCAGTACAGGAACATACTCCAATAAGTTCTGAACACACACATGGCCGAAGGCCCCTCCTTGCATCCAAAACTCCAAGTGGCTTCGAATATTCCCATAGAACTCAGTTCCCAAATACCTCAAGACCCTGCAAGGAACTTAGCTTTTCAAATGTGTCAGAATCCCCTAGTGACCCCAGGAAGTACAATGCAATCAAGACTTTCAGTCCCTGAAAGGAACCTACTTCAGCAAGAGTCTCAAGGACCATCAAGACAATCAG
GTATCCAAATGCAACCAGGTGCTTTAATGGGCCCTGGTTTACCAACTCTGAGAAGACTCTCGGGGCATCCATGTCATTAGATACCTTCAAGACCCTCAGTGAAATCTTGTTTCCATCTTCCCATAG
GTCGTATGCCACAGTCAGATAAATATGTTAACAAACAAACTGGCCCTATGGCTTCAAGAAAGTTTCGAAAAGAACGCACTGTGTACTCCAAAGAACAGCAGTGCCTGCTGCAAAAACATTTTGATGAGTGCCAGTACCCAAACGAGAAGAAAATTGTGGAGCTGGCACTATCAGTTGGTGTTACAAAGAGGGAGATCAAG
ATCTGGTTCAAGAACAACCGAGCTAAGTACAGGCGGATGAAGCTCCAGAATATTAAACAAGCACTGCCAGAGACAAATGAAAGCTCTAAAGCGGTTTCTGAGTCAACCCATTTTCCTGGTTCCATACCTGTTGTTGCCTCGGACAATGGAGAGTCCATGTGTTCAGGCACATTTGGTGAGGATTCCATTCCCAAACTCAACTGCAGCCAGGCATCTTCCCTGCATTGTTTTCAGGCCTGTGATGGGGACATGTGTTGTCCGCAAGAATACCAAGAATACCAAGAATACCTGCTTGATGGCCATGCCCCTGTTACAGCTTGGAACTCTGGTCAATCAGCAGCAGTTGAATCTCAGACTGACTTAGCAGTAGCTGAAGGTCCAGTCGGCCTGGCATATGCCGCCCAAGCCCCAGAGGATGCTCACAATTCAGGTCCATGTGAAGATGAGCTCTGGCAAAGGATCCTGGAAGACTTGGACACATCAGATGACTGGCTTACTCTGAGAAACCCCTCCACTCCAGTTTACACCACTGAGGTCCTTGACCAGTCCAGGCCTTACAGCCATGAAGAAGTGTGTTATACACACCTTTAGTGTCAGTATTTGGAGAAA


>MmusOboxA8_Gm8072
GTTCTCCAGTACAGGGACATACTCCAATAAGTTCAGAACACACACAC
ATGGCCGAAGGCCCCTCTTTGCATCCAAAACTCCAAGTGGCTTTGAATATACCCATAGAACTCACTTCCCAAATACCTCAAGACCCTGCAAGGAACTTAGCTTTTCAAATGTGTCAGAGTCCCCTAGTGACTCCAGGAAGTACAATGCAATCAAGTCTTTCGGTCCCTGAAAGGAACCTACTTCAGCAAGAGTCTCAAGGACCAACAAGACAATCAG
GTATCCAAATGCAACCAGGTGCTTTAATGGGCCTTGGTTTACCAACTCTGAGAAGACTCTTGGGGCATCCAAGTCATTAGATACCTTCAAGACCCTCAGTGAATTCTTGTTTCCATGTTCCCATAG
GTTGTATGCCACTGTCAGATAAATATGTTAACAAACAAACTGGCCCTATGTCTTCAAGAAAGTTTCGAAAAGAACACACGGTGTACTCCAAAGAACAGCAGGGCCTTCTGCAAAAACATTTCGATGAGTGCCAGTACCCAAACAAGAAGAAAATTATGGAGCTGGCACTATCAGTTGGTGTTACAAAGAGGGAGATCAAG
ATCTGGTTCAAGAACAACCGAGCTAAGTACAGGCAGATGAAGCTCCAGAATATTAAACAAGCACTGCCAGAGACAAATGAAAGCTCTAAAGCGGTTTCTGAGTCAACCCATTTTCCTGGTTCCATACCTGTTGTTGCCTCGGACAATGGAGAGTCCATGTGTTCAGGCACACTTGGTGAGGATTCCATTCCCAAACTCAACTGCAGCCAGGAATCTTCCCTGCATTGTTTTCAGGCCTGTGATGGGGACATGTGTTGTCCGCAAGAATACCAAGAATACCAAGAATACCTGCTTGATGGCCATGCCCCTGTTACAGCTTGGAACTCTGGTCAATCAGCAGCAGTTGAATCTCAGACTGACTTAGCAGTAGCTGAAGGTCCAGTCGGCCTGGCATATGCCGCCCAAGCCCCAGAGGATGCTCACAATTCAGGTCCATGTGAAGATGAGCTCTGGCAAAGGATCCTTGAAGACTTGTACACATCAGATGACTGGCTTACTCTGAGAAACCTCTCCACTCCAGTTTACACCACTGAGGTCCTTGACCAGTCCAGGCCTTACAGCCATGAAGAAGTGTGTTATACACACCTTTAGTGTCAGTATTTGGAGAAA


>psMmusOboxA9_Gm8064
GTTCTCCAGTACAGGAACATATTCCAATAAGTTCTGAACACAAACATGGCCGAAGGCCCCTCCTTGCATCCAAAACTCCAAGTGGCTTCGAATATACCCATAGAACTCAGTTCCCAAATACCTCAAGACCCTGCAAGGAACTTAGCTTTTCAAATGTGTCAGAATCCCCTAGTGACTCCAGGAAGTACAATGCAATCAAGACTTTCAGTCCCTGAAAGGAACCTACTTCAGCAAGAGTCTCAAGGACCAACAAGACAATCAG
GTATCCAAATGCAACCAGGTGCTTTAATGGGCCCTAGTTTACCAATTCTGAGAAGACTCTCGGCGCATCCAAGTCATTAGATACCTTCAGGACCCTCAGTGAAATCTTGTTTTCATCTTCCCATAG
GTCGTATGCCACTGTCAGATAAATATGTTAACAAACAAACTGGCCCTATGGCTTCAAGAAAGTTTCGAAAAGAACGCACTGTGTACTCCAAAGAACAGCAGCACCTGCTGCAAAAACATTTTGATGAGTTCCAGTACCCAAACGAGTAGAAAATTGTGGAGCTGGCACTATCAGTTGGTGTTACAAAGAGGGAGATCAAG
ATCTGGTTCAAGAACAACCGAGCTAAGTACAGGCGGATGAAGCTCCAGAATATTAAACAAGCACTGCCAGAGACAAATGAAAGCTCTAAAGCAGTTTCTGAGTCAACCCATTTTCCTGGTTCCATACCTGTTGTTGCCTCGGACAATGGAGAGTCCATGTGTTCAGGCACACTTGGTGAGGATTCCATTCCCAAACTCAACTGCAGCCAGGAATCTTCCCTGCATTGTTTTCAGGCCTGTGATGGGGACATGTGTTGTCCGCAAGAATACCAAGAATACCAAGAATACCTGCTTCATGGCCATGCCCCTGTTACAGCTTGGAACTCTGGTCAATCAGCAGCATTTGAATCTCAAACTGACTTAGCAGTAGCTGAAGTTCCAGTCGGCCTGGCATATGCCGCCCAAGCCCCAGAGGATGCTCACAATTCAGGTCCATGTGAAGATGAGCTCTGGCAAAGGATCCTTGAAGACTTGGATACATCAGATGACTGGCTTACTCTGAGAAACCTCTCTACTCCAGTTTACACCACTGAGGTCCTTGACCAGTCCAAGCCTTACAGCCATGAAGAAGTGTGTTATACACACCTTTAGTGTCAGTATTTGGAGAAA


>MmusOboxA10_Gm8040
GTTCTCCAGTACAGGAACATACTCCAATAAGTTCTGAACACACACATGGCCGAAGGCCCCTCCTTGCATCCAAAACTCCAAGTGGCTTCGAATATACCCATAGAACTCAGTTTCCAAATACCTCAAGACCCTGCAAGGAACTTAGCTTTTCAAATGTGTCAGAATCCCCTAGTGACCCCAGGAAGTACAATGCAATCAAGTCTTTCAGTCCCTGAAAGGAACCTACTTCAGCAAGAGTCTCAAGGACCATCAAGACAATCAG
GTATCCAAATGAAACCAGGTGCTTTAATGGGCCCTGGTTTACCAACTCTGAGAAGACTCTCGGGGCATCCATGTCATTAGATACCTTCAAGACCCTCAGTGAAATCTTGTTTCCATCTTCCCATAG
GTCGTATGCCACAGTCAGATAAAAATGTTAACAAACAAACTGGCCCTATGGCTTCAAGAAAGTTTCGAAAAGAACGCACTGTGTACTCCAAAGAACAGCAGTGCCTGCTGCAAAAACATTTTGATGAGTGCCAGTACCCAAACGAGAAGAAAATTGTGGAGCTGGCACTATCAGTTGGTGTTACAAAGAGGGAGATCAAG
ATCTGGTTCAAGAACAACCGAGCTAAGTACAGGCGGATGAAGCTCCAGAATATTAAACAAGCACTGCCAGAGACAAATGAAAGCTCTAAAGCGGTTTCTGAGTCAACCCATTTTCCTGGTTCCATACCTGTTGTTGCCTCGGACAATGGAGAGTCCATGTGTTCAGGCACACTTGGTGAGGATTCCATTCCCAAACTCAACTGCAGCCAGGAATCTTCCCTGCATTGTTTTCAGGCCTGTGATGGGGACATGTGTTGTCCACAAGAATACCAAGAATACCAAGAATACCTGCTTGATGGCCATGCCCCTGTTACAGCTTGGAACTCTGGTCAATCAGCAGCATTTGAATCTCAAACTGACTTAGCAGTAGCTGAAGTTCCAGTAGGCCTGGCATATGCCGCCCAAGCCCCAGAGGATGCTCACAATTCAGGTCCATGTGAAGATGAGCTCTGGCAAAGGATCCTTGAAGACTTGGATACATCAGATGACTGGCTTACTCTGAGAAACCTCTCTACTCCAGTTTACACCACTGAGGTCCTTGACCAGTCCAAGCCTTACAGCCATGAAGAAGTGTGTTATACACACCTTTAGTGTCAGTATTTGGAGAAAT


>psMmusOboxA11_Gm8057
GTTCTCCAGTACAGGAACATACTCCAATAAGTGCAGAACACACACATGGCCGAAGGCCCCTCTTTGCATCCAAAACTCCAAGTGGCTTTGAATATACCCATAGAACTCACTTCCCAAATACCTCAAGACCCTGCAAGGAACTTAGCTTTTCAAATGTGTCAGAGTCCCCTAGTGACTCCAGGAAGTACAATGCAATCAAGTCTTTCAGTCCCTGAAAGGAACCTACTTCAGCAAGAGTCTCAAGGACCATCAAGACAATCAG
GTATCCAAATGAAACCAGGTGCTTTAATGGGCCTTGGTTTACCAACTCTGAGAAGACTCTCGGGACATCCAAGTCATTAGATACCTTCAAGACCCTCAGTGAATTCTTGTTTCCATGTTCCCATAG
GTTGTATGCCACTGTCAGATAAATATGTTAACAAACAAACTGGCCCTATGTCTTCAAGAAAGTTTTGAAAAGAACGCACGGTGTACTCCAAAGAACAGCAGCGCCTTCTGCAAAAACATTTTGACGAGTGCCAGTACCCAAACAAGAAGAAAATTATGGAGCTGGCACTATCAGTTGGTGTTACAAAGATGGAGATCAAG
ATCTGGTTCAAGAACAACCGAACTAAGTATAGGCGGATGAAGCTCCAGAATATTAAACAAGCACTGCCAGAGACAAATGAAAGCTCTAAAGCAGTTTCTGAGTCAACCCATTTTCCTGGTTCCATACCTGTTGTTGCCTCGGACAAAGGAGAGTCCATGTGTTCAGGCACATTTGGTGAGGATTCCATTCCCAAACTCAACTGCATCCAGGCATCTTCCCTGCATTGTTTTCAGGCTTGTGATGGGGACATGTGTTATCCGCAAGAATACCAAGAATACCTGCTTGATGGCCATGCCCCTGTTACAGTTTGGAACTCTGGTCAATCAGCAGCAGTTGAATCTCAGACTGACTTAGCAGTAGCTGAAGGTCCAGTCGGCCTGGCATATGCCACCCAAGCCACAGAGGATGGTCACAATTCAGGTCCATGTGAAGATGAGCTCTGGCAAAGGATCCTGGAAGACTTGGACACATCAGATGACTGGCTTACTCTGAGAAACCCCTCCACTCCAGTTTACACCACTGAGGTCCTTGACCAGTCCAGGCCTTACAGCCATGAAGAAGTGTGTTATACACACCTTTAGTGTCAGTATTTGGAGAAA


>MmusOboxA12_Gm4745
GTTCTCCAGTACAGGAACATACTCCAATAAGTTCAGAACACACATATGGCTGAAGGTCCCTCCTTGCATCCAAAACTTCAAGTGGCTTCGAATATACCCATAGAAATCAGTTCCCAAATACCTCAAGAACTGGCAAAGAACTTACCTTTTCAAATGAGTCAGAGTCCCCTAGTGACCCCAGGAAGTACAATGCAATCAAGTCTTTCAGTCCCTGAAAGGAACCTACTTCAGCAAGAGTCTGAAGGACCATCAAGACAATCAG
GTATCCAAATGCAACAAGGTGCTGTAATGGGCCCATGTTTACGAACTCTGAGAAGACTCTCAGGGCATCCAAGTCAATAGATACCTAAAAGACCCTCAGTGAATTCTTGTTTCCATGTTCCCATAG
GTTGTATGCCACTGTCAGATAAATATGTAAACAAACAAACTGGCCTTTTGGCTTCAAGAAATTTTCGAAAAGAACGCATTGTGTACTCCAAAGAACAGCAGCGCCTGCTGCAAAAACATTTTGATGAGTGCCAGTACCCAAAGGAGAAGAAAATTGTGGAGCTGGCTGTATTGATTGGTGTTACAAAGATGGAGATCAAG
AAATGGTTCAAGAACAACCGAGCTAAGTACAGGCAGATGAACCTCCAGAATATTAAACAAGCACTGCCAGAGTCAAATGGAAGCTCTAAAGCGGTTTCTGAGTCAACCCATTTTCCTGGTTCCATACCTGTTGTTGCCTCTGACAATGGAGAGTCCATCTGTTCAGGCACATTTGGTGAGGATTCCATTCCCAAATTCAACTGCAGCCAGGAATCTTCCCTGTATTGTTTTCAGGCCTGAGATAGGGACATGTGTTGTCCGCAAGAATACCAAGAATACCTGCTTGATGGCCATGCCCCTGTTACAGCTTGGAACTCTGGTCAATCAGCAGCAGTTGAATATCAGACTGACTTAGCAGTAGCTGAAGCTCCAGTCGGCCTGGCATATGCCGCCCAAGCCCCAGAGGATGCTCACAATTCAGGTCCATCTGCAGACAAGCTCTGGAAAAGGATCCTTGAATACTT
t
TGACATATCAGATGACTGGCTTACTCTGAGAAACCCCTCCACTCCAGCTTACACCTCTCAGTTCCTTGACGAGTCCAGGCCTTATGGCCAAGAAGAAGTGTGTTTTACACACCATTATTCTCAGTATTTGGAGAAATAACCAGTCTTATCTGTAGAAGCATCATACCACAGTGTAGTGCGATTGTTTTAGTCAGTTTAGCTATTAATTTTTTTTATTGTTAGAGAATATGTTCATTAAATAAAAGGAGAAAATAGTAAATTTC


>psMmusOboxA13_Gm18355 partial
GTTCTCCAGTACAGGAACATACTTTAACAAGTTCAGAACACACAT
ATCGCTGAAGGTCCCTCCTTGCATCCAAAACTCCAnnTGGCTTTGAATATACCCATAGAACTCAGTTCCCAAATACTTCAAGAGCCTGCAAGGAACTTAGCTTTTGAAATGTTTCAGAGTCCCCTAGTGACCCCAGGAAGTACAATGCAATCTAGTTTTTCAGTCCCTGAAAGGAACATACTTCAGCAAGAGTCTCAAGGACCATCAAGACAATCAG
GTATCCAAATGCAACCAGGTGCTATAATGGGCCCAGTTTTACCAACTCTGAGAAGACTCTCAGGGAATCCAAGTCATTAGATACCTCATGACCCTCAGTAAATTCTTGTTTCTATGTTCCCGTAG
GTTGTGTGCCACTGTCAGATAAATATGTTAACAAAAAAACTGGCCCTATGCCTTCAAGAAAGATTCGAAAATAACGCACTGTGTACACCAAAGAACATCCGCGCCTGCTGCAAAAACATTTTGATGAGTGCCAGTACCCAAATGAGAAGAAAATTGCGGAGCTGGCTGTATCGGTTGGTGTTACAAAGATGGAGATTAAG
ATCTGGTTCAAGAAC


>psMmusOboxB1 partial
ACCTCTCAGACATTGAAATATTGCCCAAAAGTCAGAATCCACCTTCCCCATGTGTCAGCTACCATCAGTTGTGAGCCCTCTTCGTGAACTCAGGCCCTCACATTATTCCCCAGACCAGGAATCCATCTTCTCTAACAATGATCCGGCCTGTGGGGAGATCTACCCAAAAATACAACATCCTGGTAGCAGAGGGAGGTTATAGACAAAATGTGGAATGAAGGGCAGGATTTTGTGCTAGATCTGCCAGCCCCAAAGGCACTCTTTCCCCTGGCCTCTGACTATGGGGATTCCTTGTCCCTGAGATATTCTGTTTTCAATTGTCCTCCTCAACTTAGCCCTTCAGATACTTCCCCAGACTCAGAATCCATGTTTTCCATGTGTGAGAGACCATCATGTGTCAGCCCTCTTTCTCTACTCAGATCATGTATGTTCTGGAATTGATTTTCCCCATTTCTCAGACCAATGAGGGTCTCTTATGTGAAGCCCTGATGTCTGTAC


>MmusOboxB2_Gm7235
TTTGTATATGAAGGGTCTGTTGGGGGTGGTTACCATTATAGAGGAGAGAGGGAACTAGTGGATGAAGAATTTTTGGTACTATTCTGTGGCTGGTGTATGTGTTTGGAGGTTGATGTCCACCCAATCCCAAGAGAGTTGGATAGATGGTCCTGAGAATAGGCAGGAGCAGTTTGAGTGTTTTCCCATAGATATCAGCACTGGGAACCATAGGCATTCAGGGCTCATAGAAGACTGAGGAAGGGGTCTGGTGGGACACCATGTTGTGGCCCAGCTACTATGTTTTTGTGAAGGAGCCAAGGAAGAGGCCTTTGACGGGCATACCTCAGTGAAGGAAATAAACCTTTAGAGTTTTCAGA
TCTCTGTCTCTGTCTTCATCCCTCCCTCCCTCACTCCATCCATCCCGCCCT
GCTTCTCCTGTTCAACAAGGCCTCACAAAGGGGTCAAATCTTCAGGAAATCTAAAACTCTCTAAGTCTCTCCAAGACTTCCAATCACCATTCAGTCTGCAAATGAGGTGAGAATGCTCTGTCCTTTCCAGTAACAAATCCTCCAATTTTCCAGTGAATACAGACATCCAAAGTTCTCCAGGTGCCTCAGGTCTACCAAGAGAACAGTGTCTCATGGCTTCGGAAGTACCTTCAGGGTCACAAGATTCTCCCAATGATCCAGGAACACAGAGGAAGAAACGAAATATGCCCTCCATAGAGCAAAAGCTAGTCCTGAAAGAGCATTTTGATGAGAGCAAGTACTTGAACAAGGAACAATGCAAGTCACTGGCTCAAAAGCTTGGCATGAAGGAGAAACAGATCAAG
ACCCATTTTAAGAATAAACGAGCCAGAGAAAGACGGAAGAAGAGTCAACAACCGCCTGGGAAGATTGGAAGTAAACCTCATTGTAGGCCCACCAACCCCAAAGGTGGTAAAGTTCCTGTTTCTGCTACCAGTACAGATTCTGTGTGCCAGAGACATGTGGATGTCAGCTATCCTCCTCAGTTTAGATCATCAAGCAACTCCCCTCACCAGGAATCCAACTTCTCCCTCATTGGTCAGCCCTCGGAAAAGATGTGTTTCAGCAAGAAACACGTTATCAGGGAGCATCAGAGGCAGAAGTGTAGAGAACTTCCCAGGGAACCAGAGCACTTATCTAGTGATAGGTCTAGACTTCCTAATCTTTGTTCTCATTCTGATTTGTCATCCAGTGATGATTCTCTGTGTGAGAGACCCTCCGGTTTAAGGTCTCCTCTACTCAGACCTTCAAATATTACCACAAATGCAGAATCCACCTCCTCCTTGTGTCAGACACCATCAGTTGTGAGCCCTCTTCCTAAACTCAGCCACTTGAATAGTTCCCTAGACCAGATGGCCATCTTCTCCAAAATTGATCAGGCCTGTAAGATCTACCTAAAGAATACAAGGTCAAGGAAGCAAAGGAAGCAGAGGAAAAAGGATATGGTATAAATGAAGATGCAAGGCCAGGGTTTCTGGGGTAAGCCCCCCAGTCTTAAAGGCACTGTCTTCCTACTAACCACTGCCTTTGAGGATATCTTGTCCCAGGGACAGTCTGTTCTCAGTTCTCATTTCCATGAAGCCACAGCCCATCAATTATGTCCTCAGACTCAGAATCCATATTTTTCACATGGGAGGAAACATTTTATATCAGCTGTTCTCCTTCCTAGCCCAAATATGAATCAATCTTCTTCATTGCTCAGACCAATGAAAATCTCTCTCTCTCTCAAGATATATTTATTATTATATTTAAGTACACTGTAG


>psMmusOboxB3_Gm20622 partial
TTTGTGTATGATGTGTAGGATTGGAGGGGTTACATTCATGAAAGAGAGAAGGCCCTTGTGGAGGAGATCCTTTGGTAGCATTCAGGAGATTGTGTGTGTGTTTGGAGGTAGAGGTCTGTCAAAGGCCCAGATTGATGGGTATATGGCCTTGAGAAAATATAGGAGAAGTTTGAAAGTTTCATCATAGATGTAACACTGAGACTTGTAAGTGTTCAAGAATCATAGAAGACATGGGGAAAGTGATTCTCAGACCTCAGGGTGCTGGTTCAGTTATTATGCTTTTATGCATTGTTCATCAGTCTAACATGAGGCATTAGCTTCATGTTATGTAAGATGTGTCCAGGAATTGATGTGGTGGCTTGAGTATAGAATTTAGGGACTGTGGAACTTCTCTGATCTGTTTTTTCTTTATTCCAAGGATCTTGTGTGTACTGAGGTTTCCAAATGGGACAAGATTTTCATGCAATGTTAAGATCTCTGGTCTGCTCTGGATTCCCATTGTTATTTGATTCACAAAAAAATCAGAGGACACTGACACTCGAAGTAACAAATGCTTTAGGTCTCCAGTGAACCCAGAGTAGGAAGATTCTCAAGTTGCTTTTGGTCTACCAAGTCACAAACTTCTCCTGCCATCCCAA

CTAAACTTCCTGTTTTCTCTGCCAGCACAGATTCTGTGCACCACCAGACACAATTCGAAATCACCTGTCCTTTGATAATCCGTCCATTGATTACCTTTTCAGACTAGAAATCAAACTTCACCCGATTGTTCAAATCTTGAAAAAGAACTGCTTCAGGAAGAGCCATATTAGGCAGCAGCCACACAGGCAGAAGGGTAGTTAACTGTCTGCAAAGCAAGACCAACTATCTAGTGGCAGTTCTGGATTTCCCAAATTTTGTACCACCCTTACTGTGTCAGCCAGTTCAGTTTCTATGTATGATAGGCCATTGGGTATCAGCACTCCTCCCCTGCTCAGTTTTTCAACTCTTGCTAAAAACTCAGAATCCACCTTCTTCATGTGTCAGAGACCATCTGTTTTGAGCCTTCTTCCTGAATACAGCACTTAGATTAATTTCTCAGACCAGCAATGTATCTTCTCCAGCATTGGTCAAGTCTCTATGGAGCTCTATCCAAGGAATACAGGATGTAGGATGCA


>psMmusOboxB4
TTTGTGTATGATGTGTAGGATTGGAGGGGTTACATTCATGAAAGAGAGAAGGCCCTTGTGGAGGAGATCCTTTGGTAGCATTCAGGAGATGGTTTGTGTGTGTTTGGAGATAGTGGTTTGTCAAAGGCCCAGCTTGATGGGTGTAGGGCCTTGAGAAAATACAGGAGAAGTTTGCAAGTTTTCAACATACAGAGATCCATAGGAGTTCAAGAATCATAGAGGACATGTGGAAAGTGCTGCTCAGACATCAGGGTGCTAGTTCAGTTACTACTATGCTTTGTGGACTTTTCATCAGTTCAACATGAGGCATTAGCCTCATATTATATAAGAAGTCTAGAGGAATTGATGTGGAGGCCTGAGTATAGAAGCTAGGGACTGTGGGGTCTTCTCTTATCTATTTTTATTTCTATGTTCTCCTGAGCATACTGGTCTCCCAATGGGAATTAATTTCCATGCAATGCTAAATCTGAAGTTCTCTCAGGCTTCCCTTTGCCACCTGATCCACAAATAATCAGAGGACATTCTAACTCCA
AGTAACAAATCCTTTACGTTTCCAGTGAACCCAGACTGTGAAGCTTCTCAGGTTGCTTCAGGTCTACCAAAGTCAACAACTTCTCCTGACATCCCAAGTGTCTCTGGTGTCACAAGTCTCTTCCAAAGATTCAAGGAGGCAGAGGATAGACCTCACTGTATTCATTAAGAAAAAAGGTAGTCCTGGAAGAATATTTTAATATGCTCAAGTATCCATGCAAGGCACAACCAATGTCACTGGCTCAGATGTTGGATTGATTGACCACAAGATCAAG
CTTGGGTTCAGGAAACTTCCTGTTTTGCGATGAATTTTGTAAGGTTAAGGACAGATTCCAAAGACTGAACTACCTGTTTCCTCTGCCAGTGCAGTTTCTGCACACCCGATGCATTTGGACATCATCCGCTCTCTTATAATCTGTCCACTGATTACCTCTTCAGACTAGGAATCAAACTTCTCCCCATTGATCAAATCTTGAAAAAGAACTGCTTCAGGAAGGGCCATATTAGGGGGCAGCCACATAGCCAGAAGGGTAGAGAACTGTCTACAATGCAAGACCAACTATGTAGTGGCAGTTCTGGATTTCCCAAATTTTGTGTCCCCCTTCCTGTGTCAGCCAGTTCAGTTTTTATGTTTGAGAAACCACTGGGGTATCAGCACTCCTCCTCAACTCAGTTATTCAACTCTTGCCCCAAACTCAGAATCCACCTTCTCCATGTGTCAGAAACCAGCAGCTGTGAGCCCTCTTTCTGAACTCAGAACTTATAGTAATTCCTCAGACCAGGAATGCATCTTCTCCAACACTGGTCAAGGCTGTATGGAGCTCTATCTAAAGAATACAAGATGTAGGGCACAGAGGCAGCAGA


>psMmusOboxB5 partial
TTTGTGTATAATGTGTATGCTTGCCTGGGGTTACATTCTTGAAAGAGAGGAGGCCCTTGTGGAAGAGATCCTTTGGTAGCATTCAGGAGATTGTGTGTGTGTTTGGAGGTAGAGGTCTGGCAAAGGCCCGGATTGATGGGTGTAGGGCCTTGAGAAAATACAGGAAAAGTTTGAAAGTTTCATCATAGATGTAACACTGAGACTTATAAGAGTTCAAGAATCATAGAAGACATGGGGAAAGTGATTCTCACACCTCAGGGTGCTGGTTCAGTTATTATGCTTTTATGCATTGTTCAACAGTCAAACATGAGGCATTAGCTTCATGTTATGTAAGATGTGTCCAGGAATTGATGTGGTGGCTTGAGTATAGAATTTAGGGACTGTGGAACTTCTCTGATCTATTTTTCTTTATTCCAAGGATCTTGTGTGTACTGAGGTCTTCAAATGGGACAAGATTTTCATGCAATGTTAAGATCTCTGGTCTGCTCTGGATTCCCATTGTTACTTGATTCACAAAAAAATCAGAGGACACTGACACTCCAAGTAACAAATGCTTTAGGTCTCCAGTGAACCCAGAGTAGGAAGATTCTCAAGTTGCTTTTGGTCTACCAAGTCACAAACTTCTCCTGCCATCCCAA

CTGAACTTCCTGTTTTGTTTCTGCCAGCACAGTTTCTGTGCACCAGACACAATTCGAAATCACCTGTCCTTTGATAATCCGTCCATTGATTACCTTTTCAGACTAGAAATCAAACTTCACCCCATTGTTCAAATCTTGAAAAAGAACTGCTTCAGGAAGAGCCATATTAGGCAGCATCCACACAGGCAGAAGGGTAGTTAACTGTCTGCAAAGCAAGACCAACTATCTAGTGGAAGTTCTGGATTTCCCAAATTTTGTGCTGCCCTTACTGTGTCAGTCAGTTCAGTTTCTATGTATGAGAGACCATTGGGTATCAGTACTCCTCCCCTGCTCAGTTTTTCAACTCTTGCTACAAACTCGAATCCACCTTCTTCATGTGTCAGAGACCATCTGTTGGGAGCCTTCTTCCTGAATGCAGCACTTAGATTAATTTCTCAGACCATGATAATTTCTCAATGTATCTTCTCCAGCATTGGTCAAGTCTCTATGGAGCTCTATCCAAGGAATACAGGATGTAGGATGCA


>psMmusOboxB6 partial
AACTGTCTGCAATGCAAGACCAACTATATAGTGGCAGTTCTGCATTTCCCAAATTTTGTGTCCCCCTTACTGTGTCAGCCAGTTCAGTTTTGATGTTTGAGAGACCACTGGGGTATCAGCAGTCCTCCTCGACTCAGTTATTCAACTCTTGCCCCAAACTCAGAATCCACCTTCTCCATGTGTCAGAAACCAGCAGCTGTGAGCCCTCTTTCTGAACTCAGCACTTATAGTAATTACTCAGACCAGGAATGCATCTTCTCCAACACTGGTCAAGTCTGTATGGAGCTCTATCCAAAGAATTAAAGATGTAGGGTGCAGAGGCAGCAGA


>psMmusOboxB7 partial
TTTGTGTATAATGTGTATGCTTGCCTGGGGTTACATTCTTGAAAGAGAGGAGGCCCTTGTGGAAGAGATCCTTTGGTAGCATTCAGGAGATTGTGTGTGTGTTTGGAGGTAGAGGTCTATCAAAGGCCCGGATTGATGGGTGTAGGGCCTTGAGAAAATACAGGAAAACTTTGAAAGTTTCATCATAGATGTAACACTGAGACTTATAAGAGTTCAAGAATCATAGAAGACATGGGGAAAGTGATTCTCAGACCTCAGGGTGCTGGTTCAGTTATTATGCTTTTATGCATTGTTCATCAGTCAAACATGAGGCATTAGCTTCATGTTATGTAAGATGTGTCCAGGAATTGATGTGGTGGCTTGAGTATAGAATTTAGGGACTGTGGAACTTCTCTGATCTATTTTTCTTTATTCCAAGGATCTTGTGTGTACTGAGGTCTTCAAATGGGACAAGATTTTCATGCAATGTTAAGATCTCTGGTCTGCTCTGGATTCCCATTGTTACTTGATTCACAAAAAAATCAGAGGACACTGACACTCCAAGTAACAAATGCTTTAGGTCTCCAGTGAACCCAGAGTAGGAAGATTCTCAAGTTGCTTTTGGTCTACCAAGTCACAAACTTCTCCTGCCATCCCAA

CTGAACTTCCTGTTTTGTTTCTGCCAGCACAGTTTCTGTGCACCAGACACAATTCGAAATCACCTGTCCTTTGATAATCCGCCCATTGATTACCTTTTCAGACTAGAAATCAAACTTCACCCCATTGTTCAAATCTTGAAAAAGAACTGCTTCAGGAAGAGCCATATTAGGCAGCATCCACACAGGCAGAAGGGTAGTTAACTGTCTGCAAAGCAAGACCAACTATCTAGTGGCAGTTCTGGATTTCCCAAATTTTGTGCCGCCCTTACTGTGTCAGCCAGTTCAGTTTCTATGTATGAGAGACCATTGGGTATCAGTACTCCTCCCCTGCTCAGTTTTTCAACTCTTGCTACAAACTCGAATCCACCTTCTTCATGTGTCAGAGACCATCTGTTGGGAGCCTTCTTCCTGAATGCAGCACTTAGATTAATTTCTCAGACCATGATAATTTCTCAATGTATCTTCTCCAGCATTGGTCAAGTCTCTATGGAGCTCTATCCAAGGAATACAGGATGTAGGATGCA


>psMmusOboxB8 partial
AACTGTCTGCAATGCAAGACCAACTATCTAGTGGCAGTTCTGCATTTCCCAAATTTTGTGTCCCCCTTACTGTGTCAGCCAGTTCAGTTTTGATGTTTGAGAGACCACTGGGGTATCAGCACTCCTCCTCGGCTCAGTTATTCAACTCTTGCCCCAAACTCAGAATCCACCTTCTCCATGTGTCAGAAACCAGCAGCTGTGAGCCCTCTTTCTGATCTCAGCACTTATAGTAATTCCTCAGACCAGGAATGCATCTTCTCCAACACTGGTGAAGACTGTATGGAGCTCTATACAAAGAATATAAGATGTAGGGCACAGAGGCAGCAGA


>psMmusOboxB9_Gm20624
TTTGTGTATGATGTGTAGGATTGGAGGGGTTACATTCATGAAAGAGAGAAGGCCCTTGTGGAGGAGATCCTTTGGTAGCATTCAGGAGATGGTTTGTGTGTGTTTGGAGATAGTGGTTTGTCAAAGGCCCAGCTTGATGGGTGTAGGGCCTTGAGAAAATACAGGAGAAGTTTGCAAGTTTTCAACATACAGAGATCCATAGGTGTTCAAGAATCATAGAGGACGTGGGAAAAATGCTGCTCAGACATCAGGGTGCTAGTTCAGTTACTACTATGCTTTGTGGACTGTTCATCAGTTCAACATGAGGCATTAGCTTCATATTATATAAGAAGTCTCGAGGAATTGATGTGGAGGCCTGAGTATAGAAGCTAGGGACTGTGGGGTCTTCTCTTATCTATTTTTATTTCTATGTTGTCCTGAGCATACTTCCAATAGGAATTAATTTCCATGCAATGCTAAATCTGAAGTTCTCTCAGGCTTCCCTTTGCCACCTGATCCACAAATAATCAGAGGACACTCTATAACTCCAAGTAACAAATCCTTTAGGTCTCCAGTGAATCCAGACTGTGAAGCTTCTCAGGTTGCTTCAGTTCTACCAAAGTCAACAACTTCTCCTGGTATCCCAAATGTCTCTGGTTTCTTCCAAAGATTCAAGGAGGCAGAAGATAGACCTCACTGTATTCATTTTTAAAAAAGGTAGTCCTGGAAGAATATTTTAATATGCTCAAGTATCCATGCAAGGCACAACCAATGTCACTGGCTCAGATGTTGGATTGATTGACCACAAGATCAAG
CTTGGGTCCAGGAAACTTCGTGTTTTGTGATGAATTTTGTAAGGTTAAGG
ACAGATTCCAAAGACTGAACTACCTGTTTCCTCTGCCAGTGCAGTTTCTGCACACCCGATGCATTTGGACATCATCTGCTCTCTTATAATCTGTTCACTGATTACCTCTTCAAACTAGGAATCAAACTTCTCCCCATTGATCAAATCTTGAAAAAGAACTGCTTCAGGAAGAGCCATATTAGGGGGCAGCCACATAGCCAGAAGGGTAGAGAACTGTCTACAATGCAAGACCAGCTATTTAGTGGCAGTTCTGGATTTCCCAAATTTTGTGTCCCCCTTCCTGTGTCAGCCAGTTCAGTTTTTATGTTTGAGAAACCACTGGGGTATCAGTAGTCCTCCTCGACTCAGTTATTCAACTCTTGCCCCAAACTCAGAATCCACCTTCTCCATGTGTCAGAAACCAGCAGCTGTGAGCCCTCTTTCTGAACTCAGCACTTATAGTAATTACTCAGACCAGGAATGCATCTTCTCCAACACTGGTCAAGTCTGTATGGAGCTCTATCCAAAGAATTAAAGATGTAGGGTGCAGAGGCAGCAGAAAAATGAATTGGGGCAGTTA


>psMmusOboxB10
TTTGTGTATGATGTGTAGGATTGGAGGGGTTACATTCATGAAAGAGAGAAGGCCCTTGTGGAGGAGATCCTTTGGTAGCATTCAGGAGATGGTTTGTGTGTGTTTGGAGGTAGAGGTTTGTCAAAGGCCCAGCTTGATGGGTGTAGGGCCTTGAGAAAATACAGGAGAAGTTTGCAAGTTTTCAACATACAAAGATCCATAGGTGTTCAAGAATCATAGAGGACATGGGAAAAATGCTGCTCAGACATCAGGGTGCTGGTTCAGTTACTACTATGCTTTGTGGACTTTTCATCAGATCAACATGAGGCATTAGCCTCATATTATATAAGTAGTCTAGAGGAATTGATGTGGAGGCCTGAGTATAGAAACTAGGGACTGTGGGGTCTTCTCTTATCTATTTCAATTTCCATGTTCTCCTGTGCATACTGTTCTCCCAATGGGAATTAATTTCCATGCAATGCTAAATCTGAAGTTCTCTCAGGCTTCCCTTTGCCACCTGATCCACAAATAATCAGAGCACACTCTATAACTCTAAGTAACAAATCCTTTAGGTCTCCAGGGAACCCAGACTGTGAAGCTTTTCAGGTTGCTTCAGGTCTACCAAGCCAACAACTTCTCCTGTCTTCCCAAGTGTCTCTGGTTTCACAAGTTTCTTCTGAAGATTCAAGGAGGCAGAGGATAGACCTCACTATATGCATTAGGAAAAATGGTAGTCCTTGAAGAATATTTTGATATGCTCAAGTATCCTTGCAAGGAACAACCAACATCACTGGCTCAAAGCTTGGATTGATTGACCACAAGATCAAG
CTTGGGTCCAGGAGCCTTCGTGTTATGCAATGTGTTTTGTAAGGTTAAGTACAGTTTCCAAAGACTGAACTACCTGTTTCCTCTGCCAGTGCAGTTTCTGCACACCCAATGCATTTGGAAGTCATCTATCCTCTGATAATCTATCAACTGATTACCTCTTCAGACTAGGAATCAAACGTCCCCCATTGATCAAATCTTGAGAAAGTACTGCTTCAGGAAGAGCCATTTAGGGGGCAACCACACAGGCAGAAGGGTAGAGAACTGTCTGCAATGCAAGACCAACTATCTAGTGGCAGTTCTGCATTTCCCAAATTTTGTGTCCCCCTTTCTGTGTCAGCCAGTTCAGTTTTGATGTTTGAGAGACCACTGGGGTATCAGCACTCCTCCTCGGCACAGTTATTCAACTCTTGCCCCAAACTAAGAATCCACCTTCTCCATGTGTCAGAAACCAGCAGCTATGAGTCCTCTTTCTGATCTCAGCACTTATAGTAATTCCTCAGACCAGGAATACATCTTCTCCAACACTGGTCAAGATTGTATGGAGCTCTATCCAAAGAATATAAGATGTAGGGTGCAGAGGCAGCAGA


>psMmusOboxB11
TTTGTGTATGATGTGTAGAATTGGAGGGGTTACATTCATGAAAGAGAGAAGGCTCTTGTGGAGGAGATCCTTTGGTAGCATTCAGGAGATGGTTTGTGTGTGTTTGGAGATAGTGGTTTGTCAAAAGCTCAGCTTGATGTGTGTAGGGCCTTGAGAAAATACAGGAGAAGTTTGCAAGTTTTCAACATACAGAGATCCATAGGTGTTCAAGAATCATAGAGGACGTGGGAAAAATGCTGCTCAGACATCAGGGTGCTAGTTCAGTTACTACTATGATTTGTGGACTGTTTATCAGTTCAACATGAGGCATTAGCCTCATATTATATAAGAAGTCTCGAGGAATTGATGTGGAGGCCTGAGTATAGAAGCTAGGGACTGTGGGGTCTTCTCTTATCTATTTTTATTTCTATGTTCTCCTGAGCATACTGTTCTCCCAATGGGAATTAATTTTCATGCAATGCTAAATCTGAAGTTCTCTCAGGCTTCCCTTTGCCACCTGATCCACAAATAATCAGAGGACACTCTATAACTCCAAGTAACAAATCCTTTAGGTCTCCAGTGAACCCAGACTGTGAAGCTTCTCAGGTTGCTTCAGGTCTACCAAAGTCAACAACTTCTCCTCACATCCCAAGTGTCTCTGGTGTCACAAGTTTCTTCCAAAGATTCAAGGAGGCAGAGGATAGACCTCACTGTATTCATTAAAAAAAATGTAGTCCTGGAAGAATATTTTAATATGCTCAAGTATCGATTCAAGGCAAAACCAATGTCACTGGCTCAGATGTTGGATTGATTGACCACAAGATCAAG
CTTGGGTCCAGGAAACTTCGTGTTTTGCGATGAATTTCGTAACGTTAAGGACAGATTCCAAAGACTGAACTACCTGTTTCCTCTGCCAGTGCAGTTTCTGCACACCTGATGCATTTGGACGTCATCCGCTCTCTTATAATCTGTCCACTGATTACCTCTTCAGACTAGGAATCAAACTTCTCCCCATTGATCAAATCTTGAAAAAGAACTGCTTCAGGAAGAGCCATATTAGGGGGCAGCCACATAGCCAGAAGGGTAGAGAACTGTCTGCAATGCAAGACCAACTATATAGTGGCAGTTCTGGATTTCCCAAATTTTGTGTCCCCCTTCCTGTGTCAGCCAGTTCAGTTTTTATGTTTGAGAAACCACTGGGGTATCAGCCCTCCTCCTCGACTCAGTTATTCAACTCTTGCCCCAAACTCAGAATCCACCTTCTCCATGTGTCAGAAACCAGCAGCTGTGAGCCCTCTTTCTGAACTCATTACTTATAGTAATTCCTCAGACCAGGAATGCATCTTCTCCAACACTGGTCAAGTCTGTATGGAACTCTATCCAAAGAATACAAGATGTAGGGCTGCAGAGGCAGCAGA


>psMmusOboxB12 partial
TTTGTGTATAATGTGTATGCTTGCCTGGGGTTACATTCTTGAAAGAGAGGAGGCCCTTGTGGAAGAGATCCTTTGGTAGCATTCAGGAGATTGTGTGTGTGTTTGGAGGTAGAGGTCTGTCAAAGGCCCAGATTGATGGGTGTAGGGCCTTGAGAAAATACAGGAAAAGTTTGAAAGTTTCATCATAGATGTAACACTGAGACTTATAAGAGTTCAAGAATCATAGAAGACATGGGGAAAGTGATTCTCAGACCTCAGGGTGCTGGTTCAGTTATTATGCTTTTATGCATTGTTCATCAGTCTAACATGAGGCATTAGCTTCATGTTATGTAAGATGTGTCCAGGAATTGATGTGGTGGCTTGAGTATAGAATTTAGGAACTGTGGAACTTCTCTGATCTATTTTTCTTTATTCCAAGGATCTTGTGTGTACTGAGGTCTTCAAATGGGACAAGATTTTCATGCAATGTTAAGATCTCTGGTCTTCTCTGGATTCCCATTGTTCCTTGATTCACAAAAAAATCAGAGGACACTAACACTCCAAGTAACAAATGCTTTAGGTCTCCAGTGAACCCAGAGTAAGAAGATTCTCAAGTTGATGTAGGTCTACCAAGTCACAAACTTCTCCTGCCATCCCAA

CTGAACTTCCTGTTTTCTCTGCCAGCACAGTTTGTGTGCACCAGACACAATTCGAAATCACCTGTCCTTTGATAATCCGTCCATTGATTACCTTTTCAGACTAGAAATCAAACTTCACCCCATTGTTCAAATCTTGAAAAAGAACTGCTTCAGGAAGGGCCATATTAGGCAGCAGCCACACAGGCAGAAGGGTAGTTAACTGTCTGCAAAGCAAGACCAACTATCTAGTGGCAGTTCTGGATTTCCCATATTTTGTGCTGCCCATACTGTGTCAGCCAGTTCAGTTTCTATGTATGAGAGAACATTGGGTATCAGAACTCCTCCCCTGCTCAGTTTTTCAACTCTTGCTACAAACTCAGAAGCCAACTTCTTCATGTGTCAGAGACCATCTGTTGTGAGCCTTATTCCTGAATGCAGCACCTAGATTAATTTCTCAGACCAGGAATGTATCTTCTCCAGCATTGGTCAAGTCTCTATGGAGCTCTATCCAAGGAATAAAGGATGTAGGATGCA


>psMmusOboxB13
TTTGTGTATGATGTGTAGGATTGGAGGGGTTACATTCATGAAAGAGAGAAGGCCCTTGTGGAGGAGATCCTTTGGTAGCATTCAGGAGATGGTTTGTGTGTGTTTGGAGGTAGAGGTTTGTCAAAGGCCCAGCTTGATGGGTGTAGGGCCTTGAGAAAATACAGGAGAAGTTTGCAAGTTTTCAACATACAAAGATCCATAGGTGTTCAAGAATCATAGAGGACATGGGAAAAATGCTGCTCAGACATCAGGGTGCTGGTTCAGTTACTACTATGCTTTGTGGACTTTTCATCAGTTCAACATGAGGCATTAGCCTCATATTATATAAGTAGTCTAGAGGAATTGATGTGGAGGCCTGAGTATAGAAGCTAGGGACTGTGGGGTCTTCTCTTATCTATTTCAATTTCCATGTTCTCCTGTGCATATTGGTCTCCCAATGGGAATTAATTTCCATGCAATGCTAAATCTGAAGTTCTCTCAGGCTTCCCTTTGCCACCTGATCCACAAATAATCAGATCACACTCTATAACTCCAAGTAACAAATCCTTTAGGTCTCCAGGGAACCCAGACTGTGAAGCTTCTCAGGTTGCTTCAGGTCTACCAAGCCAACAACTTCTCCTGTCTTCCCAAGTGTCTCTGGTTTCACAAGTTTCTTCCGAAGATTCAAGGAGGCAGAGGATAGACCTCACTGTATGCATTAGGAAAAATGGTAGTCCTGGAAGAATATTTTGATATGCTCAAGTATCCATGCAAAGAACAACCAACGTCACTGGCTCAAAGCTTGGATTGATTGACCACAAGATCAAG
CTTGGGTCCAGGAGCCTTCGTGTTATGCAATGTGTTTTGTAAGGTTAAGTACAGATTCCAAAGACTGAACTACCTGTTTCCTCTGCCAGTGAAGTTTCTGCACACCCAATGCATTTGGAAGTCATCTATCCTCTGATAATCTGTCCACTGATTACCTCTTCAGACTAGGAATCAAACGTCCCCCATTGATCAAATCTTGAGAAAGTACTGCTTCAGGAAGAGCCATTTAGGGGGCAACCACACAGGCAGAAGGGTAGGGAACTGTCTGCAATGCAAGACCAACTATCTAGTGGCAGTTCTGCATTTCCCAAATTTTGTGTCCACCTTTCTGAGTCAGCCAGTTCAGTTTTGATATTTGAGAGACCACTGGGTTTTCAGCACTCCTCCTTGGCTCAGTTATTCAACTCTTGCCCCAAACTCAGAATCCACCTTCTCCATGTGTCAGAAACCAGCAGCTGTGAGCCGTCTTTCTGATCTCAGCACTTATAGTAATTCCTCAGACCAGGAATGCATCTTCTCCAACACTGGTCAAGACTGTATGGAGCTCTATCCAAAGAATATAAGATGTAGGGCACAGAGGCAGCAGA


>psMmusOboxB14
TTTGTGTATGATGTGTAGGATTGGAGGGGTTACATTCATGAAACAGAGAAGGCCCTTGTGGAGGAGATCCTTTGGTAGCATTCAGGAGATGGTTTGTGTGTGTTTGGAGATAGTGGTTTGTCAAACGCCCAGCTTGATGGGTGTTGGGCCTTGAGAAAATATAGGAGAAGTTTGCAAGTTTTCAACATACAGAGATCCATAGGTGTTCAAGAATCATAGAGGACGCGGGAAAAATTCTGCTCAGACATCAGGGTGCTGGTTCAGTTACTACTATGCTTTGTGGACTTTTCATCAGTTCAACATGAGGCATTAGACTCATATTATATAAGAAGTCTCAAGGAATTGATGTGGAGGCCTGAGTATAGAAGCTAGTGACTGTGGGGTCTTCTCTTATCTATTTTTATTTCTATGTTCTCCTGAGCATACTGTTCTTCCAATAGGAATTAATTTCCATGCAATGCTAAATCTGAAGTTCTCTCAGGCTTCTCTTTGCCACCTGATCCACAAATAATCAGAGGATACTCTATAACTCCAAGTAACAAATCCTTTAGGTCTCCAGTGAATCCAGACTGTGAAGCTTCTCAGGTTGCTTCAGTTCTACCAAAGTCAACAACTTCTCCTGATATCCCAAGTGTCTCTAGTGTCACAAGTCTCTTCCAAAGATTCAAGGAGGCAGAGGATAGACCTCACTGTATTCATTTTTTAAAAAGGTAGTCCTGGAGGAATATTTTAATATGCTCAAGTATCCATGCAAGGCACAACCAATGTCACTGGCTCAGGTGTTGGATTGATTGACCACAAGATCAAG
CTTGGGTTCAGGAAACTTCCTGTTTTGCGATGAATTTTGTAAGGTTAAGGACAGATTCCAAAGACTGAACTACCTGTTTCCTCTGCCAGTGCACTTTCTGCACACCCGATGCATTTGGACATCATCCGCTCTCTTATAATCTGTCCACTGATTACCTCTTCAGACTAGGAATCAAACTTCTCCCCATTGATCAAATCTTGAAAAAGAACTGCTTCAGGAAGGGCCATATTAGGGGGCAGCCACATAGCCAGAAGTGTAGAGAACTGTCTACAATGCAAGACCAACTATGTAGTGGCAGTTCTGGATTTCCCAAATTTTGTGTCCCCCTTCCTGTGTCAGCCAGTTCATTTTTTATGTTTGAGAAACCACTGGGGTATCAGCACTCCTCCTCAACTCAGTTATTCAACTCTTGCCCCAAACTCAGAAACCACCTTCTCCATGTGTCAGAAACCAGCAGCTGTGAGCCCTCTTTCTGAACTCAGAACTTATAGTAATTCCTCAGACCAGGAATGCATCTTCTCCAACACTGGTCAAGGCTGTATGGAGCTCTATCCAAAGAATACAAGATGTAGGGCGGAGAGGCAGCAGA


>psMmusOboxB15 partial
TTTGTGTATAATGTGTATGCTTGCCTGGGGTTACATTCTTGAAAGAGAGGAGGCCCTTGTTGAAGAGATCCTTTGGTAGCATTCAGGAGATTGTGTGTGTGTTTGGAGGTAGAGGTCTGTCAAAGGCCCAGATTGATGGGTGTAGGGCCTTGAGAAAATACAGGAAAACTTTGAAAGTTTCATCATAGATGTAACACTGAGACTTATAAGAGTTCAAGAATCATAGAAGACATGGGGAAAGTGATTCTCAGACCTCAGGGTGCTGGTTCAGTTATTATGCTTTTATGCATTGTTCATCAGTCTAACATGAGGCATTAGCTTCATGTTATGTAAGATGTGTCCAGGAATTGATGTGGTGGCTTGAGTATAGAATTTAGGGACTGTGGAACATCTCTGATCTGTTTTTTCTTTATTCCAAGGATCTTGTGTGTACTGAGGTTTCCAAATGGGACAAGATTTTCATGCAATGTTAAGATCTCTGGTCTGCTCTGGATTCCCATTGTTATTTGATTCACAAAAAAATCAGAGGACACTGACACTCGAAGTAACAAATGCTTTAGGTCTCCAGTGAACCCAGAGTAGGAAGATTCTCAAGTTGCTTTGGGTCTACCAAGTCACAAACTTCTCCTGCCATCCCAA

CTAAACTTCCTGTTTTCTCTGCCAGCACAGATTCTGTGCACCACCAGACACAATTCGAAATCACCTGTCCTTTGATAATCCGTCCATTGATTACCTTTTCAGACTAGAAATCAAACTTCACCCCATTGTTCAAATCTTGAAAAAGAACTGCTTCAGGAAGAGCCATATTAGGCAGCAGCCACACAGGCAGAAGGGTAGTTAACTGTCTGCAAAGCAAGACCAACTATCTAGTGGCAGTTATGGATTTCCCAAATTTTGTACCACCCTTCCTGTGTCAGCCAGTTCAGTTTCTATGTATGATAGACCATTGGGTATCAGCACTCCTCCCCTGCTCAGTTTTTCAACTCTTGCTAAAAACTCAGAATCCACCTTCTTCATGTGTCAGAGACCATCTGTTGTGAGCCTTCTTCCTGAATGCAGCACTTAGATTAATTTCTCAGACCAGCAATGTATCTTCTCCAGCATTGGTCAAGTCTCAATGGAGCTCTATCCAAAGAATACAGGATGTAGGATGCA


>psMmusOboxB16
TTTGTGTATGATGTGTAGGATTGGAGGGGTTACATTCATGAAAGAGAGAAGGCCCTTGTGGAGGAGATCCTTTGGTAGCATTCAGGAGATGGTTTGTGTGTGTTTGGAGGTAGAGGTTTGTCAAAGGCCCAGCTTGATGGGTGTAGGGCCTTGAGAAAATACAGGAGAAGTTTGCAAGTTTTCAACATACAAAGATCCATAGGTGTTCAAGAATCATAGAGGACATGGGAAAAATGCTGCTCAGAGATCAGGGTGCTGGTTCAGTTACTACTATGCTTTGTGGACTTTTCATCAGTTCAACATGAGGCATTAGCCTCATATTATATAAGTAGTCTAGAGGAATTGATGTGGAGGCCTGAGTATAGAAACTAGGGACTGTGGGGTCTTCTCTTATCTATTTCTATTTCCATGTTCTCCTATGCATACTGGTCTCCCAATGGGAATTAATTTCCATGCAATGCTAAATCTGAAGTTCTCTCAGGCTTCCCTTTGCCACCTGATCCACAAATAATCAGATCACACTCTATAACTCCAAGTAACAAATCATTTAGGTCTCCAGGGAACCCAGACTGTGAAGCTTCTCAGGTTGCTTCAGGTCTACCAAGCCAACAACTTCTCCTGTCTTCCCAAGTGTCTCTGGTTTCACAAGTTTCTTCCGAAGATTCAAGGAGGCAGAGGAGAGACCTCACTGTATGCATTAGGAAAAATGGTAGTCCTGGAAGAATATTTTGATATGCTCAAGTATCCATGCAAGGAACAACCAACGTCACTGGCTCAAAGCTTGGATTGATTGACCACATGATCAAG
CTTGGGTTCAGGAGCCTTCGTGTTATGCAATGTGTTTTGTAAGGTTAAGTACAGTTTCCAAAGACTGAACTACCTGTTTCCTCTGCCAGTGAAGTTTCTGCACACCCAACGCATTTGGAAGTCATCTATTCTCTGATAATCTGTCCACTGATTACCTCTTCAAACTAGGAATCAAACGTTCCCCATTGATCAAATCTTGAGAAAGTACTGCTTCAGGAAGAGCCATTTAGGGGGCAATCACACAGGCAGAAGGGTAGGGAACTGTCTGCAATGCAAGACCAACTATCTAGTGGCAGTTCTGCATTTCCCAAATATTGTGTCCCCCTTTCTGTGTCAGCCAGTTCAGTTTTGATGTTTGAGAGACCACTGGGGTATCAGCACTCCTCCTCGGCTCAGTTATTCAACTCTTGCCCCAAACTCAGAATCCACCTTCTCCATGTGTCAGAAACCAGCAACTGTGAGCCCTCTTTCTGATCTCAGCACTTATAGTAATTCCTCAGACCAGGAATTCATCTTCTCCAACACTGGTCAAGACTGTATGGAGCTCTATCCAAAGAATATAAGATGTAGGGCACAGAGGCAGCAGA


>psMmusOboxB17
TTTGTGTATGATGTGTAGGATTGGAGGGGTTACATTCATGAAAGAGAGAAGGCCCTTGTGGAGGAGATCCTTTGGTAGCATTCAGGAGATGGTTTGTGTGTGTTTGGAGATAGTGGTTTGTCAAAGGCCCAGCTTGATGGGTGTAGGGCCTTGAGAAAATACAGGAGAAGTTTGCAAGTTTTCAACATACAGAGATCCATAGGTGTTCAATAATCATTGAGGACGTGGGAAAAATGCTGCTCAGACATCAGGGTGCTCGTTCAGTTACTACTATGCTTTGTGGACTGTTCATCAGTTCAACATGAGGCATTAGCCTCATATTATATAAGAAGTCTCGAAGAATTGATGTGGAGGCCTGAGTATAGAAGCTAGGGACTGTGGGGTCTTCTCTTATCTATTTTTATTTCTATGTTGTCCTGAGCATACTGTTCTTCCAATAGGAATTAATTTCCATGCAATGCTAAATCTGAAGTTCTCTCAGGCTTCCCTTTGCCACCTGATCCACAAATAATCAGAGGACACTCTATAACTCCAAGTAACAAATCCTTTAGGTCTCCAGTAAATCCAGACTGTGAAGCTTCTCAGGTTGCTTCAGTTCTACCAAAGTCAACAACTTCTCCTGACATCCCAAGTGTCTCTGGTGTCACAAGTTTCTTCCAAAGATTCAAGGAGGCAGAAGATAGACCTCACTGTATTCATTTTTAAAAAAGGTAGTCCTGGAAGAATATTTTAATATGCTCCAGTATTCATGCAAGGCACAACCAATGTCACTGGCTCAGATGTTGGATTGATTGACCACAAGATCAAG
CTTGGGTCCAGGAAACTTCGTGTTTTGCGATGAATTTTGTAAGGTTAAGGACAGATTCCAAAGACTGAACTACCTGTTTCCTCTGCCAGTGCAGTTTCTGCACACCCGATGCATTTGGACATCATCTGCTCTCTTATAATCTGTTCACTGATTACCTCTTTAGACTAGGAATTAAACTTCTCCCCATTGATCAAATCTTGAAAAAGAACTGCTTCAGGAAGAGCCATATTAGGGGGCAGCCACATAGCCAGAAGGGTAGAGAACTGTCTACAATGCAAGACCAACTATTTAGTGGCAGTTCTGGATTTCCCAAATTTTGTGTCCCCCTTCCTGTGTCAGCCAGTTCAGTTTTTATGTTTGAGAAACCACTGGGGTATCAGCACTCCTCCTCGACTCAGTTATTCAACTCTTGCCCCAAACTCAGAATCCACCTTCCCCATGTGTCAGAAACCAGCAGCTGTGAGCCCTCGTTCTGAAGTCAGCACTTATAGTAATTCCTCAGACCAGGAATGCATCTTCTCCAACACTGGTAAAGCCTGTATGGAGCTCTATCCAAAGAATTAAAGATGTAGGGTGCAGAGGCAGCAGA


>psMmusOboxB18
TTTGTGTATGATGTGTAGGATTGGAGGGGTTACATTCATGAAAGAGAGAAGGCCCTTGTGGAGGAGATCCTTTGGTAGCATTCAGGAGATGGTTTGTGTGTGTTTGGAGGTAGAGGTTTGTCAAAGGCCCAGCTTGATGGGTGTAGGGCCTTGAGAAAATACAGGAGAAGTTTGCAAGTTTTCAACATACAAAGATCCATAGGTGTTCAAGAATCATAGAGGACATGGGAAAAATGCTGCTCAGACATCAGGATGCTGGTTCAGTTACTACTATGCTTTGTGGACTTTTCATCAGATCAACATGAGGCATTAGCCTCATATTATATAAGTAGTCTAGAGGAATTGATGTGGAGGCCTGAGTATAGAAACTAGGGACTGTGGGGTCTTCTCTTATCTATTTCAATTTCCATGTTCTCCTGTGCATACTGGTCTCCCAATGGGAATTAATTTCCATGCAATGCTAAATCTGAAGTTCTCTCAGGCTTCCGTTTGCCACCTGATCCACAAATAATCAGAGCACACTCTATAACTCCAAGTAACAAATCCTTTAGGTCTCCAGGGAACCCAGACTGTGAAGCTTCTCAGGTTGCTTCAGGTCTACCAAGCCAACAACTTCTCCTGTCTTCCCAAGTGTCTCTGGTTTCACAAGTTTCTTCCGAAGATTCAAGGAGGCAGAGGATAGACCTCACTGTATGCATTAGGAAAAATGGTAGTCCTGGAAGAATATTTTGATATGCTCAAGTATCCTTGCAAGGAACAACCAACGTCACTGGCTCAAAGCTTGGATTGATTGACCACAAGATCAAG
CTTGGGTCTAGGAGCCTTCGTGTTATGCAATGTGTTTTGTAAGGTTAAGTACAGTTTCCAAAGACTGAACTACCTGTTTCCTCTGCCAGTGCAGTTTCTGCACACCCAATGTATTTGGAAGTCATCTATCCTCTGATAATCTGTCAACTGATTACCTCTTCAGACTAGGAATCAAACGTCCCCCATTGATCAAATCTTGAGAAAGTACTGCTTCAGGAAGAGCCATTTAGGGGGCAACCACACAGGCAGAAGGGTAGGGAACTGTCTGCAATGCAAGGCCAACTATCTAGTGGCAGTTCTGCATTTCCCAAATATTGTGTCCCCCTTTCTGTGTCAGCCAGTTCAGTTTTGATGTTTGAGAGACCACTGGGGTATCAGCACTCCTCCTCGGCACAGTTATTCAACTCTTGCCCCAAACTAAGAATCCACCTTCTCCATGTGTCAGAAACCAGCAGCTGTGAGCCCTCTTTCTGATCTCAGTACTTATAGTAATTCCTCAGACCAGGAATGCATCTTCTCCAACACTGGTCAAGACTGTATGGAGCTCTATCCAAAGAATATAAGATGTAGGGTGCAGAGGCAGCAGA


>psMmusOboxB19
TTTATGTATGATGTGTAGGATTGGAGGGGATACATTCATGAAAGAGAGAAGGCCATTGTGGAGGAGATCCTTTGGTAGCATTCAGGAGATGGTTTGTGTGTGTTTGGAGATAGTGGTTTGTCAAAGGCCCAGCTTGATGGGTGTAGGGCCTTGAGAAAATACAGGAGAAGTTTGCAAGTTTTCAACATACAGAGATCCATAGGTGTTCAAGAATCATAGAGGACGTGGGAAAAATGCTGCTCAGACATCAGGGTGCTGGTTCAGTTACTACTATGCTTTGTGGACTGTTCATCAGTTCAACATGAGGCATTAGCCTCATATTATATAAGAAGTCTCGAGGAATTGATGTGGAGGCCTGAGTATAGAAACTAGGGACTGTGGGGTCTTCTCTTATCTATTTTTATTTCTATGTTCTCCTGAGCATACTGTTCTCCCAATGGGAATTAATTTTCATGCAATGCTAAATCTGAAGTTCTCTCAGGCTTCCCTTTGCCACCTGATCCACAAATAATCAGAGGACACTCTATAACTCCAAGTAACAAATCCTTTAGGTCTCCAGTGAACCCAGACTTTGAAGCTTCTCAGGTTGCTTCAGGTCTACCAAAGTCAACAAATTCTCCTCACATCCCAAGTGCCTCTGGTGTCAAAGTTTCTTCCAAAGATTCAAGGAGGCAGAGGATAGACCTCACTGTATTCATTTTAAAAAAATGTATTCCTGGAAGAATATTTTAATATGCTCAAGTATCGATGCAAGGCACAACCAATGTCACTGGCTCAGATGTTGGATTGATTGACCACAAGATCAAG
CTTGGGTCCAGGAAACTTCGTGTTTTGCGATGAATTTTGTAAGGTTAAGGACAGATTCCAAAGACTGAACTACCTGTTTCCTCTGCCAGTGCAGTTTCTGCACACCCGATGCATTTGGACATCATCTGCTCTCTTATAATCTGTTCACTGATTACCTCTTTAGACTAGGAATTAAACTTCTCCCCATTGATCAAATCTTGAAAAAGAACTGCTTCAGGAAGAGCCATATTAGGGGGCAGCCACATAGCCAGAAGGGTAGAGAACTGTCTACAATGCAAGACCAACTATTTAGTGGCAGTTCTGGATTTCCCAAATTTTGTGTCCCCCTTCCTGTGTCAGCCAGTTCAGTTTTTATGTTTGAGAAACCACTGGGGTATCAGCCCTCCTCCTCGACTCAGTTATTCAACTCTTGCCCCAAACTCAGAATCCACCTTCTCCATGTGTCAGAAACCAGCAGCTGTGAGCCCTCTTTCTGAACTCATTACTTATAGTAATTCCTCAGACCAGGAATGCATCTTCTCCAACACTGGTCAAGTCTGTATGGAGCTCTATCCAAAGAATGCAAGATGTAGGCTGCAGAGGCAGCAGA


>psMmusOboxB20 partial
TTTGTGTATAATGTGTATGCTTGCCTGGGGTTACATTCTTGAAAGAGAGGAGGCCCTTGTTGAAGAGATCCTTTGGTAGCATTCAGGAGATTGTGTGTGTGTTTGGAGGTAGAGGTCTGTCAAAGGCCCAGATTGATGGGTATATGGCCTTGAGAAAATATAGAAGAAGTTTGAAAGTTTCATCATAGATGTAACACTGAGACTTATAAGAGTTCAAGAATCATAGAAGACATGGGGAAAGTGATTCTCAGATCTCAGGGTGCTGGTTCACTTATTATGCTTTTATGCATTGTTCATCAGTCTAACATGAGCCATTAGCTTCATGTTCTGTAAGATGTGTCCAGGAATTGATGTAGTGGCTTGAGTATAGAATTTAGGGACTGTGGAAATTCTCTGATCTATTTTTTCTTTATTCCAAGGATCTTGTGTGTACTGAGGTCTCCAATTTTGATTTGATTTTCATGCAATGTTAAGATCTCTGGTCTGCTCTGGATTCCCATTGTTATTTGATTCACAAAAAAATCAGAGGACACTGACACTCCAAGTAACAAATGCTTTAGGTCTCCAGTGAACCCAGAGTAAGAAGATTCTCAAGTTGCTTTAGGTCTACCAAGTCACAAACTTCTCCTGCCATCCCAA

CTGAACTTCCTGTTTTCTCTGCCAGCACAGTTTGTGTGCACCAGACATAATTCGAAATCACCTGTTCTTTGATAATCCGTCCATTGATTACCTTTTCAGACTAAAAATCAAACTTCACCCCATTGTTCAAATCTTGAAAAAGAACTGCTTCAGGAAGGGCCATATTAGGCAGCAGCCACACAGGCAGAAGGGTAGTTAACTGTCTGCAAAGCAAGACCAACTATCTATGTGGCAGTTCTGGATTTCCCATATTTTGTGCTGCCCATACTGTGTCAGCCAGTTCAGTTTCTATGTATGAGAGATCATTGGGTATCAGCACTCCTCCCCTGCTCAGTTTTTCAACTCTTGCTACAAACTCAGAATCCACCTTCTTCATGTGTCAGAGACCATCTGTTGTGAGCCTTATTCCTGAATGCAGCACTTAGATTAATTTCTCAGACCAGGAATGTATCTTCTCCAGCATTGGTCAAGTCTCTATGGAGCTCTATCCAAGGAATACAGGATGTAGGATGCA


>psMmusOboxB21
TTTGTGTATGATGTGTAGGATTGGAGGGGTTACATTCATGAAAGAGAGAAGGCCCTTGTGGAAGAGATCCTTTGGTAGCATTCAGGAGATGGTTTGTGTGTGTTTGGAGGTGGAGATTTGTCAAAGGCCCAGCTTGATGGGTGTAGGGCCTTGAGAAAAGACAGGAGATGTTTGCAAGTTTTCAACATACAGAGATCCATAGGAGTTCAAGAATCATAGAAGATATAGGTAAAGTGCTTCTCAGACATCAGGGTTCTGGTACAGTTACTACCATTCTTTGTGGACTGTTCATCAGTTCAACATGAGTCATTAGCCTCATATTGTATAAGAAGTCTAGAGGAATTGATGTGGAGGCCTGAGTATAACAGTTACAGACTGTGGGGTCTTCTCTTATCTATTTTTATTTTATTTCCATGTTCTCCTGTGCATAGAGGTCTCCCAATGGGTATTAATTTCCATGCAATGCTAAATCTGAAGTTCTCTCAGGCTTCCCTTTGCCACCTGATCCACAAATAATCAGAGGATACTCTGTAACTCCAAGTAACAAATCCTTTAGGTTTCCAGTGAACCCAGGCTATGAAGCTTCTCAGGTTGCTTCAGGTCTACCAAAGTCAACAACTCCTCCTGACATCCCAAGTGTCTCTAGTGTCACAAGTTTTTTCCAAAGATTCAAGGAGGCAGAGGATAGACCTCACTGTATTCATTAAGAAAAAAAGGTAGTCCTGGAAGAATATTTTAATATGCTCAAGTATCCATGCAAGGTACAACCAATGGCACTGGCTCAAAAGATTGGATTGATTGAACACAAGATCAAT
CTTGGGTCCAGGAACCTTCGTGTTATGCGATGTGTTTTGTAAGGTTAAGTACAGATACCAAAGGCTGAACTACCTGTTTCCTCTGCCAGTGCATTTCTGCACACCCGATGCATTTGGATGTCATCTGTCCCCCGATAATCTGTCCACTGATTTCCTCTTCAGAGTAGGAATCAAACTTCTCCCCATTGATCAAATCTTGAAAAATAACTGCTTCAGGAAGAGCCATATAAGGGGGCAGCCATATAGGCAGAAGGGTAGGGAACTGTCTGCAATGCAAGACCATCTATCTAGTGGCAGTTCTGGATTTCCCAAATTATGTGTCCCCCTTACTGTGTCAGCCAGTTCAGTTTTTATGTTTGAGAGACCATTGGGGTATCAGCACTCCTCCTCGGCTCAGTTATTCAGCTCTTGCCCCAAACGCAGAATCCACCATCTCCATGTGTCAGAAACCAGCAGTTGTGAGCCCTCTTTTTGAACTCAGCACTTATAGTAATTCCTCACACCAGGAATGCATCTTCTCCAACAAGTCTGTATGGAACTCTATCCAAAGAATACAAGATGTAGGCTGCAGAGGCAACAGGAAAATGAATTTGGT


>psMmusOboxB22
TTTGTATATGAGCGGTCTGTTCGGTGTGGTTATCCTTACAGAGGAGATAAAGAGCTAGTGGATGAAAGATGAAAATCTTTGGTATCATTCTGAAGCTGATGATGTATGTGTGTGGAGATAGAGGTCCAGCAAATCCCCAGAGAGTGGGGTCAGTGCTCCTGAGAAAAAGAAGAAGCAGTTGTGGAGTTTCCCCATAGATATGAACACTAGGAACCATAGGTATACAGTGCTCACAGAAGACAGAGTAGGAGGGATGGTAAGACCCCCACATTGATGGCCCAGCCACTATGCCTTTGTGTACCACACAATGCAGATGCATGAGATCTTTGTTTTTCAGTCTAGAGGAATCAATTGGGGGGTGGTGAGTGAAGGAGATAACACTACAGAGTTTTCTGATA

GTTCC
AGGTTCTCTTGTTCAACAAGGTTTCACAAAGGGAACAAATTTTCAGGAAATTTAATGATCTCTATTTCTCCAAGGTTTCCAATTACCTTTCAGTCTACAGATCATGGGAGGACACTCTCAAGAACACAGTTGAAGAAACAAAATGTGCTCTCCAAAAAGCAAATGCTAGTCCTGGAAGAGAATTTTGAAAAGTGCAAGTATGTGAACAAGAAACAATGCATGTCACTGACTCGGAGGCTTGGCATGATGGAGAAACAGATAAAG

ACCTTGTTCAAGAATAGATGAGCTAGAGAATGTCnnnAGAAGGGTCAACAACTACCTGGGTGAACTATTGAGTAACTCCCCTCACCAAGAATCCAATCTATCCTTCATTGATCAGTCCTTGGAAGAGATGTGTTTCAAGAGCCATGTTATTGGGGAACATCAGAAGCAGAAGTGTAAAGAATGTCACAGGAAACCAGGGCACCTATCTAGTGATAGATTTACCTTTCCAATGTTCCTTCTTATCTTGATGTGTCACCCAGGGCTGGTTCTATGTGTCAAAGACCCTCAGGATCAAGCTTTCACATCTACTCAGTCCTTCAAATGTTACCCAAAACACAGAATCCACCTTCTCCATGTGCCAGACAACACTAGTTTTGAGCCCTCTTCCTGAACTCAGCCCCTTGAGTAATTCCCTAGATCAGATGGCCATCTTCTCCAAAGATGATTGGGCATGTGAAATCTACCAAAAGAATACAAGGTCTAAGAAGCATAGGAAGGAGAGTGAGAAGGCCATATAACAAACTTGGAAGCAAGATCAGGATTCCTGTGCTAAACCTCAAAGCACTAAAGTTATTGTCTCTATACCAAGCTCTGAGTGTGAGTATACCTGTGTGAGAGACAGTCTGTTTTCAGGTCTACTCCACGCAGCCCATCAAGTACATCCCCAGACTCACAACCTATATTTTCCACATGGGAAGGGAACATCTCATGCCAGCTCTCCTCCTCATTTCAGCCCACATATGTTCTCAGACCCGGAGTCGATCTTCTATCTTGATCACACCAATGAGAATCTCTTAAGTGATCCCCTGATGTCTGTACAG


>psMmusOboxB23 partial
TTAAGCTCTCCTCCTCTACTCAGACCTTCAAATATTAACTAACACCCAGAATCCACTTCTCCATGTGTCAGACACCATCAGTTTTGAGCCCTCCTCCTGAACTCAGTCCCTTTTGTAATTCTCTACAGGAGATGGCCATCTTCTCCAACATTGATCAGGCCTGTAAGATTTACCTAAAGAATACAAGGTCTTGGAAGCAAAGGAAGCAGAGGAGGAAGTGTATTGTATAAGTTACAATCCAAGGCCAGGATTCCTGTACTAAGCCTCCCAGTCTTAAAGGCACTGTCTTTTTTAGCTAGCCTCTGCCTTTGAGGATATCTTGTCCAAGGGACAGTCTATTCTCAGCTTTCATTTTCTATGCAGTTGAAGCCCATCAAGTACATCCTCAGACTCAGAATCCATATTTTCCACATGGTAGGGAACATCACATGTCAGCTTTCCCCCTCCTCTCAGCCCAAGTATGTTCTCAGACCTGGAATCGACCTTCTCTACTGCTCAGAACAATGAGATTTCCTTATGTGGAGCCCTGATGTGTATAC


>psMmusOboxB24 partial
CTGTGAAGATTGAAAGTAGAGATCACTATAGGTCTAACTACCCCAAAGGTGATGAAGTTTCTGTTTCTGCTACCAGTGCAGATTCTGTGTGCCAGAGACATTTGGATGTCAGCTGTTCTCCTCAGTTTAGAGCACTGAGGAACTCCCATGATCAGAAATTTATCTTCTCCCTCATTGATCAGCACTTGAAATATATTTGTTTCAGCAAGAACCATATTAGTTGGGTACATCAGAGGCAAAAAATTTAGAGAACTTCTCAGGAAAGCAGGGAAACTCTCTAGTGATAGGTCTTGTCTTCCCAATGTTTGTTCCCCTCTTAATTCATCATCCAGTGTTGACTCTATGTGTGAGAGATCCTTGGGCTTAAGTTTTTTTCCTCTACTTAGACCTTCAAATATTAGCCAAAATTCAGAATCCACCTTCTTCA


>psMmusOboxB25 partial
ACCTGGTTCAAGAATAGACGAGCTAGAGAATATCAGAAGGGTCAACAACTnnnnnnnAGAATTAGAAGCGGACCTCACAATAGGCTTACCTACCCCAGTGGTGGTGAAGTTCCTGACTGTGTTGCCAGTCCAGATTCCATGTGCCAGAGACATTTGGATGTTnnnnnnnCTCCTCGGTCTAAAGTATTGAGTAACTCCCTTCACCAGGAATCCAATCTATCCCTCATTGATCAGTCCTTGGAAGAGATGTGTTTCATCAAGAGCCATGTTATTGGGGAGCATCAGAAGCAGAAGTGTAGAGAAGTTTCCAGGTAACCAGGACACCTATCTAGTGATAGGTTTGATCTTTCCAATGTTCCTTCTTACCCTGATGTGTCAGCCAGTGCTGATTCTATGTGTGAAAAATCCTCAGAATTAAGCTTTTATCCTCTACTCAGTCCTTCAAATATTACCCAAAACACAGAATCCACCTTCTCCATGTGCCAGACACCATCAGTTTTGAGCCCCTTTCCTGAATTCAGCCCCTTGAGTAATTCCCTAnnnnnnnnGGCCATCTTCTCCAACACTGATTGGGCATGTAAAATCTACCAAAAGAATACAAAGTCTAAGAAGTAAAGGAAGCAGA
G
CGAAGAAGGCCATAGTTCAAATTTGGAGGCAAGACCAGTATTTCTGTGATAAGCCTCAAAACCCTAAAGGTACTGTCTCTATACCAAGGTCTGCCTGTGAGGATACCTTGTGTGAGAGACAGTTTGTGTTCAGTTCTCTTCTGTGCAGCCCATCAATTACATCCTCAGATTCAGAACATATATTTTCCACACGGGAGGAAACATCTCATGTnATCTCTTCTCCTCATTTCAGCACAA
C
ATATGTTCTCAGACCAGTAGTCGACCTCGTCCATTGATCAGACCAATGCGAATCTTTTACATGATGCCCTGATTTTTTGTACAGACTGACCAAGACCCAGGAACAAGA


>psMmusOboxB26
TCATGAGTATGCTGGGGGGGTGGGGGCAGTGGTGTTACCTTCAAAAAAGACGGAGCTATGGGAGGAGATCCTTTGGTGGCGTTCTGGAGATTGTGTTTTTGGAGGTTGAAGTCCAGCATGATGGATAAAGGGTCTTGAGAAAAATTCAGGAGGttttttttttttttttttttttttttGATAAGTTTTCAGCATAGATGTGAACACCGAGATCAGTAAGAGTGCAGGGCTCGGGAAAGGCAGGGGAGGAGGGCTGATGTGATGAGACCTCTGGGTGCTAGTCCAGCCACTCTGATTTTGTGCACTGTTCACCAAGGCCTGAGCCTCGTGTTATGTAAGAAGTCTAGAGAGATTGATGGGGAGGCCTGAGTATAGATGTTAGGGACTATGGGGTTTCTCTGATGTATTATTGCTTTATTCCCGGGTTCTCCCGTAAAGTGAGGTCTCCAAATGGGACCAAGTTTCTATGTAATGCTAAGATCTCCAGTTTTCTAAGGCTTCCCATTGCCACAGATAATCAGAGGACACTGTGTAACTCAATGAACAAATCCTTTAGGTCTCCAGTGAACCCAGACTTCAAAGCCTCTGAGGGTGCCTCGGGTCTACCAAGTCAACAnnnnnnnnTGTTTTCCnTnnnnTCCCAAGTAGCTTTGGGGTCTCAAGTTTTTCCCAATGATTCAAGGAGGCAGAAGGTGGAGCACACTGTGTTCATCAAGGAACAAACTCTAGTTCTGGAAGAATATTTTnAAAAGTGCAAGTACCCAACCCATGAACAATGCATGGCACCGGCTCAAGGATTTGGATTGATGGATCAnnAGATCAAG
ATCTGGTTCCAGAACTGATGTGCTAGAGAGTACCAGAAGAAGGCTCAAAAACTACCCGGGAAGCCTGGATGTGGGACTCAAGATAGGCCTACAGACCCCAAAGGCTGGGAACTTCCTGTTTCCTCTGCCAGTGCAGTTTCTTTGTGCCAGAAACATGTGGAAGTCTGCTGTCCTCAACTCAGTCCACCGAGTACCTCCCCAGACCAGGAATCCATCTTCTCCAACACTGATCCAGCCTGTACGGAGCTCTACCCAAAAATACAAGATCTAGGCAGCAGAGGGAAAAAGCTATAGTAAAACTGTGGAAGCAAGGCCAGAGTACTGTGCTAGATCTGCAGCCCCAAAGGCAGCGCCTTTCCCCTGGCCTCTGACTGTGGGCATTCCTTGTCCCAGAGACACTGTCTTGATTGTTCTCCTCCGCTTAGCCCTCCAAATATTTCCCCAGGCTCAGAGTCCACGTTTCCTATGTGGGGAGAGACCACCATGTGTCAGCCCTCCTCCCCCACTAAGCTCTGTATGTTCTGGAATCTGTCTTCTCCATTGCTCAGACCAACAAGAGTCTCTCATGTGAAGCCCTGGTGTCTGTAC
AGGTTGACCAAGCCGCACTAGACACAATCGCAGACCAATCAGCAGCAGCTTATGCAATAGCTACACACCCGGCTCTACCCCAAGACCTTCCTTAAAGGAGCTCCAAACGCCATCATAGCTTCAGAAGCTCCGGTGGTAGCTGTGAAGGTAGCTAGAAGCCCAAGGGAAACTCCATTCAAAGGGGGGGGGG


>MmusObox4
GTTCTCCAGTGCAGGAACATTCTCCAATCAGTTCAGAACACATAGATGTCCAAAGATTCCTCCTTGCATCCTAAATACCAAATGGCTTCAAATATACCCAGAGAAACCAGTTTCCTAGTGCCTAAAGAGCCTACAAGGTACTTACCTTTTCAAATGTGTCAGAGTCCTCTAGTGACCCCAACACGTCCACTGCAATCAAGTCATTCAGTCCATGAAAGGGACCTACATCAGAAAGACTCCCAAGAACCATCCAGAAACTCAGGTTCTATGCCACTGTCAGATAAATATTATAACAAACAATCTGGCCCTGTGGCTACAAGAAAGTGTCGAAAGGAACGCACCGTGTACTCCAAAGAACAAAAGTGTCTGCTGCAAGAACATTTTCACCAGTGCCAGAACCCAGACCTGGAACAACGGAAGGCACTGGCATTACTGATTGGTGTGACAGAATACAAGATCCAGACCTGGTTCAAGAACAGACGAGCTAAAGAATGTCGGAAGAGTTCACAACTCCCTCGGAGAATTGGAAGTGGACCTCACTATAGGCCTACTTCCAGCAGTGGCGGTGAAGTTCCTGATTTCGCTGCCAGTCCAGATTCTGTGTGCCAGAGACATGTGAATGTCAGCTATCCTCCTGAGTTTAGACCATCAAGGAACTCCCCTCACCAGGAATTCAACTCTTCCCTCATTGATCAACCCTTGGAAGACATGTGTTTCAGCAAGAGCCACATTATCTCGGAGCATCCAAGGCAGAAGTGTAGAGAACTTTCCAGGGAACCGGGGCACCTATCTAGTGATAGGTCTGGCTGTTCCAACGTTCTTTCCTCACCTTCTCCAGCAGCCGGTGCTGAATCTTCGTGTGACATACCCTCGGGATTAAGCCTTTCTCCTCAACTCGGACCTCCAAGTATGACCCAAAACTCAGAATCCACCTTCTCCATGTGCCAGACACCATCAGTTTTGAGCCCTCTTCCTGAACTCAGCCCCTTGAGTAATTCCCTAGACCAGATGGCCATCTTTTCCAAAATTGATCAGGTCTGTGAAATCTATCAAAAGAATACAAGGTCTAAGAAGCAAAGGAAGGAGACAGAGAAGAACACGGTGCAAAATTTGATGCATGGCCAGGATTCCTGTGAAATAACTGAAAGCCCTAAAGGCACTGTCTCTCTGCCAAGCTCTGCCTATC


>MmusOboxAB1_Gm4023
GTTCTCCAGTGCAGGAACATACTCCAATCAGTTCAGAGCACATAG
ATGTCCAAAGATTCCTCCTTGCATCCTAAATTCCAAATGGCTTCAAATATACCCAGAGAAACCAGTTTCCTAGTGCCTAAAGAGCCTACAAGGTACTTACCTTTTCAAATGTGTCAGAGTCCTCTAGTGACCCCAAAACGTCCACTGCAATCAAGTCATTCAGTCCATGAAAGGGACCTACATCAGAAAGAGTCCCAAGAACCATCCAGAAACTCGG
GTATGCGAATGCAAACAAGTGTTGTAATGGGCCCAGGTTTACCAACTCTGAGAAGACTCTCAGGGCAGCCAAGTCATCAGATACTTTCAAGACCCTCAGTGAGTTCTGGTTTCCCTGTTCCCATAG
GTTCTATGCCACTGTCAGATAAATATTATAACAAACAATCTGGCCCTGTGGCTCCAAGAAAGTGTCGAAAGGAACGCACCGTGTACTCCAAAGAACAAAAGTGTCTGCTGCAAGAACATTTTCACCAGTGCCAGAACCCAGACCTGGAACATCGGAAGGCACTGGCATTACTGATTGGTGTGACAGAATACAAGATCCAG
ACCTGGTTCAAGAACAGACGAGCTAAAGAATGTCGGAAGAGTTCACAACTCCCTCGGAGAATTGGAAGTGGACCTCACTATAGGCCTACTTCCAGCAGTGGTGGTGAAGTTCCTGATTTCGCTGCCAGTCCAGATTCTGTGTGCCAGAGACATGTGAATGTCAGCTATCCTCCTGAGTTTAGACCATCAAGGAACTCCCCTCACCAGGAATTCAACTCTTCCCTCATTGATCAATCCTTGGAAGACATGTGTTTCAGCAAGAGCCACATTATCTCGGAGCATCAAAGGCAGAAATGTAGAGAACTTTCCAGGGAACCGGGGCACCTATCTAGTGATAGGTCTGGCTGTTCCAACGTTCTTTCCTCACCTTCTCCACCAGCCAGTGCTCAATCTTCGTGTGGCATACCCTCAGGATTAAGCCTTTCTACTCAACTCGGACCTCCAAGTATGACCCAAAACTCAGAATCCACCTTCTCCATGTGCCAGACACCATCAGTTTTGAGCCCTCTTCCTGAACTCAGCCCCTTGAGTAATTCCCTAGACCAGATGGCCATCTTTTCCAAAATTGATCAGGTCTGTGAAATCTATCAAAAGAATACAAGGTCTAAGAAGCAAAGGAAGGAGACGGAGAAGAACACGGTGCAAAATTTGATGCATGGCCAGGATTCCTGTGAAATAACTGAAAGCCCTAAAGGCACTGTCTCTCTTCCAAGCTCTGCCTATCAGGATACCTTGGCTGAGAGACAGTCTGTGTTCAGTTCTCCTCCATGCAGCCCATCAAGTACATCTCCAGACTCAGAATCCATATTTTCTGCGTGGAAGGAAACATGTCATGTCAGCTTTCCTCCTCCTTTCAGCCCAAGTATGTTCTCAGACCCGGAGTCAACCTTGTCCATTATTCAGATTAATGAGAATTTATTAAGTGATGCCATGATGTCTCTATAG


>MmusOboxAB2_Gm4018
GTTCTCCAGTGCAGGAACATACTCCAATCAGTTCAGAACACATAGATGTCCAAAGATTCCTCCTGCATCCTAAATGCCAAGTGGCTTCAAATATACCCAGAGAAACCAGTTCCCTAGTGCCTAAAGAGCCTACAAGGAACTTACCTTTTCAAATGTGTCAGAGTCCTCTAGTGACCCCAACACGTCCACTGCAATCAAGTCATTCAGTCCATGAAAGGGACCTACATCAGCAAGAGTCCCAAGAACCATCCAGAAACTCAG
GTATGCGAATGCAAACAAGTGTTGTAATGGGCCCAGGTTTACCAACTCTGAGAAGACTCTCAGGGCAGCCAAGTCATCAGATACTTTCAAGACCCTCAGTGAGTTCTGGTTTCCCTGTTCCCATAG
GTTCTATGCCACTGTCAGATAAATATTATAACAAACAATCTGGCCCTGTGGCTCCAAGAAAGTGTCGAAAGGAATGCACTGTGTACTCCAAAGAACAAAAGTGTCTGCTGCAAAAACATTTTCATCAGTGCCAGAACCCAGACCTGGAACAACGGAAGGCACTGGCATTACTGATTGGTGTGACAGAATACAAGATCCAG
ACCTGGTTCAAGAACAGACGAGCTAAAGAATGTCGGAAGAGTTCACAACTCCCTCGGAGAATTGGAAGTGGACCTCACTATAGGCCTACTTCCAGCAGTGGTGGTGAAGTTCCTGATTTCGCTGCCAGTCCAGATTCTGTGTGCCAGAGACATGTGGATGTCAGCTATCCTCCTGAGTTTAGACCATCAAGGAACTCCCCTCACCAGGAATTCAACTCTCCCCTCATTGATCAACCCTTGGAAGACATGTGTTTCAGCAAGAGCCACATTATCTCGGAGCATCAAAGGCAGAAATGTAGAGAACTTTCCAGGGAACTGGGGCACCTATCTAGTGATAGGTCTGGCTGTTCCAACGTTCTTTCCTCACCTTCTCCACCAGCCAGTGCTGAATCTTCGTGTGACATACCCTCGGGATTAAGCCTTTCTCCTCAACTCGGACCTCCAAGTATGACCCAAAACTCAGAATCCACCTTCTCCATGTGCCAGACACCATCAGTTTTGAGCCCTCTTCCTGAACTCAGCCCCTTGAGTAATTCGCTAGACCAGATGGCCATCTTTTCCAAAATTGATCAGGTCTGTGAAATCTATCAAAAGAATACAAGGTTTAAGAAGCAAAGGAAGGAGACGGAGAAGAACACGGTGCAAAATTTGATGCATGGCCAGGATTCCTGTGAAATAACTGAAAGCCCTAAAGGCACTGTCTCTCTGCCAAGCTCTGCCTATCAGGATACTTTGGCTCAGAGACAGTCTGTGTTCAGTTCTCCATACAGCCCATCAAGTACATCTCTAGACTCAGAATCCATATTTTCTGCATGGGAAGAAACATGTCATGTCAGCTTTCCTTCTCCTTTCAGCACAAGTATGTTCTCAGACCCGGAGTCAACCTTGTCCATTATTCAGATTAATGAGAATTTATTAAGTGATGCCATGATGTCTCTATAG


>psMmusOboxAB3_Gm4016 partial
ACCTGGTTCAAGAACAGACGAGCTAAAGAATGTCGGAAGAGTTCACAACTCCCGCGGAGAATTGGAAGTGGACCTCACTATAGGCCTACTTCCTGCAGTGGTGGTGAAGTTCCTGATTTCGGTGCCAGTCCAGATTCTGTGTGCCAGAGACATGTGGATGTCAGCTATCCTCCTGAGTTTAGACCATCAAGGATCTCCCCTCACCAGGAATTCAACTCTTCCCTCATTGATCAACCCTTGGAAGACATGTGTTTCAGCAAGAGCCACATTATCTCGGAGCATCCAAGGCAGAAGTGTAGAGAACTTTCCAGGGAACCCGGACACCTATCTAGTGATAGGTCTGGCTGTTCCAACGTTCTTTCCTCACCTTCTCCACCAGCCAGTGCTGAATCTTCGTGTGACATACCCTCGGGATTAAGCCTTTCTCCTCAACTCGGACCTCCAAGTATGACCCAAAACTCAGAATCCACCTTCTCCATGTGCCAGACACCATCAGTTTTGAGCCCTCTTCCTGAACTCAGCCCCTTGAGTAATTCGCTAGACCAGATGGCCATCTTTTCCAAAATTGATCAGGTCTGTGAAATCTATCAAAAGAATACAAGGTCTAAGAAGCAAAGGAAGGAGACGGAGAAGAACACGGTGCAAAATTTGATGCATGGCCAGGATTCCTGTGAAATAACTGAAAGCCCTAAAGGCACTGTCTCTCTGCCAAGCTCTGCCTATCAGGATACTTTGGCTCAGAGACAGTCTGTGTTCAGTTCTCCTCCATGCAGCCCATCAAGTACATCTCCAGACTCAGAATCCATATTTTCTGCATGGGAAGAAACATGTCATGTCAGCTTTCCTTCTCCTTTCAGCACAAGTATGTTCTCAGACCCGGAGTCAACCTTGTCCATTATTCAGATTAATGAGAATTTATTAAGTGATGCCATTATGTCTCTATAG


>psMmusOboxAB4_Gm4014
GTTCTCCAGTGCAGGAACATTCTCCAATCAGTTCAGAACACATAG
ATGTCCAAAGATTCCTCCTTGCATCCTAAATTCCAAATGGCTTCAAATATACCCAGAGAAACCAGTTTCCTAGTGCCTAAAGAGCCTACAAGGTACTTACCTTTTCAAATGTGTCAGAGTCCTCTAGTGACCCCAACATGTCCACTGCAATCAAGTCATTCAGTCCATGAAAGGGACCTACATCAGAAAGACTCCCAAGAACCATCCAGAAACTCAG
GTATGCGAATGCAAACAAGTGTTGTCATGGGCCCAGGTTTACCAACTCTGAGAAGACTCTCAGGGCAGCCAAGTCATCAGATACTTTCAAGAACCTCAGTGAGTTCTGGTTTCCCTGTTCCCATAG
GTTCTATGCCACTGTCAGATAAATATTATAACAAACAATCTGGCCCTGTGGCTCCAAGAAAGTGTCGAAAGGAACGCACCGTGTACTCCAAAGAACAAAAGTGTCTGCTGCAAGAACATTTTCACCAGTGCCAGAACCCAGACCTGGAACAACGGAAGGCACTGGCATTACTGATTGGTGTGACAGAATACAAGATCCAG
ACCTGGTTCAAGAACAGACGAGCTAAAGAATGTCAGAAGAGTTCATAACTCCCTCGGAGAATTGGAAGTGGACCTCACTATAGGCCTACTTCCAGCAGTGGCGGTGAAGTTCCTGATTTCGCTGCCAGTCCAGATTCTGTGTGCCAGAGACATGTGAATGTCAGCTATCCTCCTGAGTTTAGACCATCAAGGAACTCCCCTCACCAGGAATTCAACTCTTCCCTCATTGATCAACCCTTGGAAGACATGTGTTTCAGCAAGAGCCACATTATCTCGGAGCATCCAAGGCAGAAGTGTAGAGAACTTTCCAGGGAACCGGGGCACCTATCTAGTGATAGGTCTGGCTGTTCCAACTTTCTTTCCTCACCTTCTCCAGCAGCCGGTGCTGAATCTTCGTGTGACATACCCTCTGGATTAAGCCTTTCTCCTCAACTCGGACCTCCAAGTATGACCCAAAACTCAGAATCCACCTTCTCCATGTGCCAGACACCATCAGTTTTGAGCCCTCTTCCTGAACTCAGCCCCTTGAGTAATTCCCTAGACCAGATGGCCATCTTTTCCAAAATTGATCAGGTCTGTGAAATCTATCAAAAGAATACAAGGTCTAAGAAGCAAAGGAAGGAGACAGAGAAGAACACGGTGCAAAATTTGATGCATGGCCAGGATTCCTGTGAAATAACTGAAAGCCCTAAAGGCACTGTCTCTCTGCCAAGCTCTGCCTATCAGGATACCTTGGCTGAGAGACAGTCTGTGTTCAGTTCTCCTCCATGCAGCCCATCAAGTACATCTCCAGACTCAGAATCCATATTTTCTGCATGGGAGGAAATATGTCATGTCAGCTTTCCTCCTCCTTTCAGCCCAAGTATGTTCTCAGACCCGGAGTCAACCTTGTCCATTATTCAGATTAATGAGAATTTATTAAGTGATGCCATGATGTCTCTATAG


>MmusOboxAB5_Gm10678
GTTCTCCAGTGCAGGAACATTCTCCAATCAGTTCAGAACACATAG
ATGTCCAAAGATTCCTCCTTGCATCCTAAATTCCAAATGGCTTCAAATATACCCAGAGAAACCAGTTTCCTAGTGCCTAAAGAGCCTACAAGGTACTTACCTTTTCAAATGTGTCAGAGTCCTCTAGTGACCCCAACACGTCCACTGCAATCAAGTCATTCAGTCCATGAAAGGGACCTACATCAGAAAGACTCCCAAGAACCATCCAGAAACTCAG
GTATGCGAATGCAAACAAGTGTTGTCATGGGCCCAGGTTTACCAACTCTGAGAAGACTCTCAGGGCAGCCAAGTCATCAGATACTTTCAAGAACCTCAGTGAGTTCTGGTTTCCCTGTTCCCATAG
GTTCTATGCCACTGTCAGATAAATATTATAACAAACAATCTGGCCCTGTGGCTCCAAGAAAGTGTCGAAAGGAACGCACCGTGTACTCCAAAGAACAAAAGTGTCTGCTGCAAGAACATTTTCACCAGTGCCAGAACCCAGACCTGGAACAACGGAAGGCACTGGCATTACTGATTGGTGTGACAGAATACAAGATCCAG
ACCTGGTTCAAGAACAGACGAGCTAAAGAATGTCGGAAGAGTTCACAACTCCCTCGGAGAATTGGAAGTGGACCTCACTATAGGCCTACTTCCAGCAGTGGCGGTGAAGTTCCTGATTTCGCTGCCAGTCCAGATTCTGTGTGCCAGAGACATGTGAATGTCAGCTATCCTCCTGAGTTTAGACCATCAAGGAACTCCCCTCACCAGGAATTCAACTCTTCCCTCATTGATCAACCCTTGGAAGACATGTGTTTCAGCAAGAGCCACATTATCTCGGAGCATCCAAGGCAGAAGTGTAGAGAACTTTCCAGGGAACCGGGGCACCTATCTAGTGATAGGTCTGGCTGTTCCAACGTTCTTTCCTCACCTTCTCCAGCAGCCGGTGCTGAATCTTCGTGTGACATACCCTCTGGATTAAGCCTTTCTCCTCAACTCGGACCTCCAAGTATGACCCAAAACTCAGAATCCACCTTCTCCATGTGCCAGACACCATCAGTTTTGAGCCCTCTTCCTGAACTCAGCCCCTTGAGTAATTCCCTAGACCAGATGGCCATCTTTTCCAAAATTGATCAGGTCTGTGAAATCTATCAAAAGAATACAAGGTCTAAGAAGCAAAGGAAGGAGACAGAGAAGAACACGGTGCAAAATTTGATGCATGGCCAGGATTCCTGTGAAATAACTGAAAGCCCTAAAGGCACTGTCTCTCTGCCAAGCTCTGCCTATCAGGATACCTTGGCTGAGAGACAGTCTGTGTTCAGTTCTCCTCCATGCAGCCCATCAAGTACATCTCCAGACTCAGAATCCATATTTTCTGCATGGGAGGAAATATGTCATGTCAGCTTTCCTCCTCCTTTCAGCCCAAGTATGTTCTCAGACCCGGAGTCAACCTTGTCCATTATTCAGATTAATGAGAATTTATTAAGTGATGCCATGATGTCTCTATAG


>MmusOboxAB6_Gm10679
GTTCTCCAGTGCAGGAACATTCTCCAATCAGTTCAGAACACATAGATGTCCAAAGATTCCTCCTTGCATCCTAAATTCCAAATGGCTTCAAATATACCCAGAGAAACCAGTTTCCTAGTGCCTAAAGAGCCTACAAGGTACTTACCTTTTCAAATGTGTCAGAGTCCTCTAGTGACCCCAACACGTCCACTGCAATCAAGTCATTCAGTCCATGAAAGGGACCTACATCAGAAAGACTCCCAAGAACCATCCAGAAACTCAG
GTATGCGAATGCAAACAAGTGTTGTCATGGGCCCAGGTTTACCAACTCTGAGAAGACTCTCAGGGCAGCCAAGTCATCAGATACTTTCAAGAACCTCAGTGAGTTCTGGTTTCCCTGTTCCCATAG
GTTCTATGCCACTGTCAGATAAATATTATAACAAACAATCTGGCCCTGTGGCTACAAGAAAGTGTCGAAAGGAACACACCGTGTACTCCAAAGAACAAAAGTGTCTGCTGCAAGAACATTTTCACCAGTGCCAGAACCCAGACCTGGAACAACGGAAGGCACTGGCATTACTGATTGGTGTGACAGAATACAAGATCCAG
ACCTGGTTCAAGAACAGGCGAGCTAAAGAATGTCGGAAGAGTTCACAACTCCCTCGGAGAATTGGAAGTGGACCTCACTATAGGCCTACTTCCAGCAGTGGCGGTGAAGTTCCTGATTTCGCTGCCAGTCCAGATTCTGTGTGCCAGAGACATGTGAATGTCAGCTATCCTCCTGAGTTTAGACCATCAAGGAACTCCCCTCACCAGGAATTCAACTCTCCCCTCATTGATCAACCCTTGGAAGACATGTGTTTCAGCAAGAGCCACATTATCTCGGAGCATCCAAGGCAGAAGTGTAGAGAACTTTCCAGGGAACCGGGGCACCTATCTAGTGATAGGTCTGGCTGTTCCAACGTTCTTTCCTCACCTTCTCCAGCAGCCGGTGCTGAATCTTCGTGTGACATACCCTCGGGATTAAGCCTTTCTCCTCAACTCGGACCTCCAAGTATGACCCAAAACTCAGAATCCACCTTCTCCATGTGCCAGACACCATCAGTTTTGAGCCCTCTTCCTGAACTCAGCCCCTTGAGTAATTCCCTAGACCAGATGGCCATCTTTTCCAAAATTGATCAGGTCTGTGAAATCTATCAAAAGAATACAAGGTCTAAGAAGCAAAGGAAGGAGACAGAGAAGAACACGGTGCAAAATTTGATGCATGGCCAGGATTCCTGTGAAATAACTGAAAGCCCTAAAGGCACTGTCTCTCTGCCAAGCTCTGCCTATCAGGATACCTTGGCTGAGAGACAGTCTGTGTTCAGTTCTCCTCCATGCAGCCCATCAAGTACATCTCCAGACTCAGAATCCATATTTTCTGCATGGGAGGAAATATGTCATGTCAGCTTTCCTCCTCCTTTCAGCCCAAGTATGTTCTCAGACCCGGAGTCAACCTTGTCCATTATTCAGATTAATGAGAATTTATTAAGTGATGCCATGATGTCTCTATAG


>psMmusOboxAB7_Gm20623 partial
ACCTGGTTCAAGAACAGACGAGCTAAAGAATGTCGGAAGAGTTCACAACTCCCGCGGAGAATTGGAAGTGGACCTCACTATAGGCCTACTTCCTGCAGTGGTGGTGAAGTTCCTGATTTCGGTGCCAGTCCAGATTCTGTGTGCCAGAGACATGTGGATGTCAGCTATCCTCCTGAGTTTAGACCATCAAGGAACTCCCCTCACCAGGAATTCAACTCTTCCCTCATTGATCAACCCTTGGAAGACATGTGTTTCAGCAAGAGCCACATTATCTCGGAGCATCCAAGGCAGAAGTGTAGAGAACTTTGCAGGGAACCCGGACACCTATCTAGTGATAGGTCTGGCTGTTCCAACGTTCTTTCCTCACCTTCTCCACCAGCCAGTGCTGAATCTTCGTGTGACATACCCTCGGGATTAAGCCTTTCTACTCAACTCGGACCTCCAAGTATGACCCAAAACTCAGAATCCACCTTCTCCATGTGCCAGACACCATCAGTTTTGAGCCCTCTTCCTGAACTCAGCCCCTTGAGTACTTCCCTAGACCAGATGGCCATCTTTTCCAAAATTGATCAGGTCTGTGAAATCTATCAAAAGAATACAAGGTCTGAGAAGCAAAGGAAGGAGACGGAGAAGAACACGGTGTAAACTTTGATGCATGGCCAGGATTCCTGTGAAATAACTGAAAGCCCTAAAGGCACTGTCTCTCTGCCAAGCTCTGCCTATCAGGATACCTTGGCTGAGAGACAGTCTGTGTTCAGTTCTCCTCCATGCAGCCCATCAAGTACATCTCCAAACTCAGAATCCATATTTTCTGCATGGGATTAAACATGTCATGTCAGCTTTCCTCCTCCTTTCAAACCAAGTATGTTCTCAGACCCGGAGTCAACCTTGTCCATTATTCAGATTAATGAGAATTTATTAAGTGATGCCATGATGTCTCTATAG


>MmusOboxAB8_Gm4897
GTTCTCCAGTGCAGGAACATTCTCCAATCAGTTCAGAACACATAGATGTCCAAAGATTCCTCCTTGCATCCTAAATTCCAAATGGCTTCAAATATACCCAGAGAAACCAGTTTCCTAGTGCCTAAAGAGCCTACAAGGTACTTACCTTTTCAAATGTGTCAGAGTCCTCTAGTGACCCCAACACGTCCACTGCAATCAAGTCATTCAGTCCATGAAAGGGACCTACATCAGAAAGACTCCCAAGAACCATCCAGAAACTCAG
GTATGCGAATGCAAACAAGTGTTGTCATGGGCCCAGGTTTACCAACTCTGAGAAGACTCTCAGGGCAGCCAAGTCATCAGATACTTTCAAGAACCTCAGTGAGTTCTGGTTTCCCTGTTCCCATAG
GTTCTATGCCACTGTCAGATAAATATTATAACAAACAATCTGGCCCTGTGGCTCCAAGAAAGTGTCGAAAGGAACGCACCGTGTACTCCAAAGAACAAAAGTGTCTGCTGCAAGAACATTTTCACCAGTGCCAGAACCCAGACCTGGAACAACGGAAGGCACTGGCATTACTGATTGGTGTGACAGAATACAAGATCCAG
ACCTGGTTCAAGAACAGACGAGCTAAAGAATGTCGGAAGAGTTCACAACTCCCTCGGAGAATTGGAAGTGGACCTCACTATAGGCCTACTTCCAGCAGTGGCGGTGAAGTTCCTGATTTTGCTGCCAGTCCAGATTCTGTGTGCCAGAGACATGTGAATGTCAGCTATCCTCCTGAGTTTAGACCATCAAGGAACTCCCCTCACCAGGAATTCAACTCTTCCCTCATTGATCAACCCTTGGAAGACATGTGTTTCAGCAAGAGCCACATTATCTCGGAGCATCCAAGGCAGAAGTGTAGAGAACTTTCCAGGGAACCGGGGCACCTATCTAGTGATAGGTCTGGCTGTTCCAACGTTCTTTCCTCACCTTCTCCAGCAGCCGGTGCTGAATCTTCGTGTGACATACCCTCTGGATTAAGCCTTTCTCCTCAACTCGGACCTCCAAGTATGACCCAAAACTCAGAATCCACCTTCTCCATGTGCCAGACACCATCAGTTTTGAGCCCTCTTCCTGAACTCAGCCCCTTGAGTAATTCCCTAGACCAGATGGCCATCTTTTCCAAAATTGATCAGGTCTGTGAAATCTATCAAAAGAATACAAGGTCTAAGAAGCAAAGGAAGGAGACAGAGAAGAACACGGTGCAAAATTTGATGCATGGCCAGGATTCCTGTGAAATAACTGAAAGCCCTAAAGGCACTGTCTCTCTGCCAAGCTCTGCCTATCAGGATACCTTGGCTGAGAGACAGTCTGTGTTCAGTTCTCCTCCATGCAGCCCATCAAGTACATCTCCAGACTCAGAATCCATATTTTCTGCATGGGAGGAAATATGTCATGTCAGCTTTCCTCCTCCTTTCAGCCCAAGTATGTTCTCAGACCCGGAGTCAACCTTGTCCATTATTCAGATTAATGAGAATTTATTAAGTGATGCCATGATGTCTCTATAG


>MmusOboxAB9_Gm4003
GTTCTCCAGTGCAGGAACATTCTCCAATCAGTTCAGAACACATAGATGTCCAAAGATTCCTCCTTGCATCCTAAATTCCAAATGGCTTCAAATATACCCAGAGAAACCAGTTTCCTAGTGCCTAAAGAGCCTACAAGGTACTTACCTTTTCAAATGTGTCAGAGTCCTCTAGTGACCCCAACACGTCCACTGCAATCAAGTCATTCAGTCCATGAAAGGGACCTACATCAGAAAGACTCCCAAGAACCATCCAGAAACTCAG
GTATGCGAATGCAAACAAGTGTTGTCATGGGCCCAGGTTTACCAACTCTGAGAAGACTCTCAGGGCAGCCAAGTCATCAGATACTTTCAAGAACCTCAGTGAGTTCTGGTTTCCCTGTTCCCATAG
GTTCTATGCCACTGTCAGATAAATATTATAACAAACAATCTGGCCCTGTGGCTCCAAGAAAGTGTCGAAAGGAACGCACCGTGTACTCCAAAGAACAAAAGTGTCTGCTGCAAGAACATTTTCACCAGTGCCAGAACCCAGACCTGGAACAACGGAAGGCACTGGCATTACTGATTGGTGTGACAGAATACAAGATCCAG
ACCTGGTTCAAGAACAGACGAGCTAAAGAATGTCGGAAGAGTTCACAACTCCCTCGGAGAATTGGAAGTGGACCTCACTATAGGCCTACTTCCAGCAGTGGCGGTGAAGTTCCTGATTTCGCTGCCAGTCCAGATTCTGTGTGCCAGAGACATGTGAATGTCAGCTATCCTCCTGAGTTTAGACCATCAAGGAACTCCCCTCACCAGGAATTCAACTCTTCCCTCATTGATCAACCCTTGGAAGACATGTGTTTCAGCAAGAGCCACATTATCTCGGAGCATCCAAGGCAGAAGTGTAGAGAACTTTCCAGGGAACCGGGGCACCTATCTAGTGATAGGTCTGGCTGTTCCAACGTTCTTTCCTCACCTTCTCCAGCAGCCGGTGCTGAATCTTCGTGTGACATACCCTCGGGATTAAGCCTTTCTCCTCAACTCGGACCTCCAAGTATGACCCAAAACTCAGAATCCACCTTCTCCATGTGCCAGACACCATCAGTTTTGAGCCCTCTTCCTGAACTCAGCCCCTTGAGTAATTCCCTAGACCAGATGGCCATCTTTTCCAAAATTGATCAGGTCTGTGAAATCTATCAAAAGAATACAAGGTCTAAGAAGCAAAGGAAGGAGACAGAGAAGAACACGGTGCAAAATTTGATGCATGGCCAGGATTCCTGTGAAATAACTGAAAGCCCTAAAGGCACTGTCTCTCTGCCAAGCTCTGCCTATCAGGATACCTTGGCTGAGAGACAGTCTGTGTTCAGTTCTCCTCCATGCAGCCCATCAAGTACATCTCCAGACTCAGAATCCATATTTTCTGCACGGGAGGAAATATGTCATGTCAGCTTTCCTCCTCCTTTCAGCCCAAGTATGTTCTCAGACCCGGAGTCAACCTTGTCCATTATTCAGATTAATGAGAATTTATTAAGTGATGCCATGATGTCTCTATAG


>MmusOboxAB10_Gm4001
GTTCTCCAGTGCAGGAACATTCTCCAATCAGTTCAGAACACATAGATGTCCAAAGATTCCTCCTTGCATCCTAAATTCCAAATGGCTTCAAATATACCCAGAGAAACCAGTTTCCTAGTGCCTAAAGAGCCTACAAGGTACTTACCTTTTCAAATGTGTCAGAGTCCTCTAGTGACCCCAACACGTCCACTGCAATCAAGTCATTCAGTCCATGAAAGGGACCTACATCAGAAAGACTCCCAAGAACCATCCAGAAACTCAG
GTATGCGAATGCAAACAAGTGTTGTCATGGGCCCAGGTTTACCAACTCTGAGAAGACTCTCAGGGCAGCCAAGTCATCAGATACTTTCAAGAACCTCAGTGAGTTCTGGTTTCCCTGTTCCCATAG
GTTCTATGCCACTGTCAGATAAATATTATAACAAACAATCTGGCCCTGTGGCTCCAAGAAAGTGTCGAAAGGAACGCACCGTGTACTCCAAAGAACAAAAGTGTCTGCTGCAAGAACATTTTCACCAGTGCCAGAACCCAGACCTGGAACAACGGAAGGCACTGGCATTACTGATTGGTGTGACAGAATACAAGATCCAG
ACCTGGTTCAAGAACAGACGAGCTAAAGAATGTCGGAAGAGTTCACAACTCCCTCGGAGAATTGGAAGTGGACCTCACTATAGGCCTACTTCCAGCAGTGGCGGTGAAGTTCCTGATTTCGCTGCCAGTCCAGATTCTGTGTGCCAGAGACATGTGAATGTCAGCTATCCTCCTGAGTTTAGACCATCAAGGAACTCCCCTCACCAGGAATTCAACTCTTCCCTCATTGATCAACCCTTGGAAGACATGTGTTTCAGCAAGAGCCACATTATCTCGGAGCATCCAAGGCAGAAGTGTAGAGAACTTTCCAGGGAACCGGGGCACCTATCTAGTGATAGGTCTGGCTGTTCCAACGTTCTTTCCTCACCTTCTCCAGCAGCCGGTGCTGAATCTTCGTGTGACATACCCTCGGGATTAAGCCTTTCTCCTCAACTCGGACCTCCAAGTATGACCCAAAACTCAGAATCCACCTTCTCCATGTGCCAGACACCATCAGTTTTGAGCCCTCTTCCTGAACTCAGCCCCTTGAGTAATTCCCTAGACCAGATGGCCATCTTTTCCAAAATTGATCAGGTCTGTGAAATCTATCAAAAGAATACAAGGTCTAAGAAGCAAAGGAAGGAGACAGAGAAGAACACGGTGCAAAATTTGATGCATGGCCAGGATTCCTGTGAAATAACTGAAAGCCCTAAAGGCACTGTCTCTCTGCCAAGCTCTGCCTATCAGGATACCTTGGCTGAGAGACAGTCTGTGTTCAGTTCTCCTCCATGCAGCCCATCAAGTACATCTCCAGACTCAGAATCCATATTTTCTGCACGGGAGGAAATATGTCATGTCAGCTTTCCTCCTCCTTTCAGCCCAAGTATGTTCTCAGACCCGGAGTCAACCTTGTCCATTATTCAGATTAATGAGAATTTATTAAGTGATGCCATGATGTCTCTATAG


>MmusOboxAB11_Gm3998
GTTCTCCAGTGCAGGAACATTCTCCAATCAGTTCAGAACACATAGATGTCCAAAGATTCCTCCTTGCATCCTAAATTCCAAATGGCTTCAAATATACCCAGAGAAACCAGTTTCCTAGTGCCTAAAGAGCCTACAAGGTACTTACCTTTTCAAATGTGTCAGAGTCCTCTAGTGACCCCAACACGTCCACTGCAATCAAGTCATTCAGTCCATGAAAGGGACCTACATCAGAAAGACTCCCAAGAACCATCCAGAAACTCAG
GTATGCGAATGCAAACAAGTGTTGTCATGGGCCCAGGTTTACCAACTCTGAGAAGACTCTCAGGGCAGCCAAGTCATCAGATACTTTCAAGAACCTCAGTGAGTTCTGGTTTCCCTGTTCCCATAG
GTTCTATGCCACTGTCAGATAAATATTATAACAAACAATCTGGCCCTGTGGCTCCAAGAAAGTGTCGAAAGGAACGCACCGTGTACTCCAAAGAACAAAAGTGTCTGCTGCAAGAACATTTTCACCAGTGCCAGAACCCAGACCTGGAACAACGGAAGGCACTGGCATTACTGATTGGTGTGACAGAATACAAGATCCAG
ACCTGGTTCAAGAACAGACGAGCTAAAGAATGTCGGAAGAGTTCACAACTCCCTCGGAGAATTGGAAGTGGACCTCACTATAGGCCTACTTCCAGCAGTGGCGGTGAAGTTCCTGATTTCGCTGCCAGTCCAGATTCTGTGTGCCAGAGACATGTGAATGTCAGCTATCCTCCTGAGTTTAGACCATCAAGGAACTCCCCTCACCAGGAATTCAACTCTTCCCTCATTGATCAACCCTTGGAAGACATGTGTTTCAGCAAGAGCCACATTATCTCGGAGCATCCAAGGCAGAAGTGTAGAGAACTTTCCAGGGAACCGGGGCACCTATCTAGTGATAGGTCTGGCTGTTCCAACGTTCTTTCCTCACCTTCTCCAGCAGCCGGTGCTGAATCTTCGTGTGACATACCCTCGGGATTAAGCCTTTCTCCTCAACTCGGACCTCCAAGTATGACCCAAAACTCAGAATCCACCTTCTCCATGTGCCAGACACCATCAGTTTTGAGCCCTCTTCCTGAACTCAGCCCCTTGAGTAATTCCCTAGACCAGATGGCCATCTTTTCCAAAATTGATCAGGTCTGTGAAATCTATCAAAAGAATACAAGGTCTAAGAAGCAAAGGAAGGAGACAGAGAAGAACACGGTGCAAAATTTGATGCATGGCCAGGATTCCTGTGAAATAACTGAAAGCCCTAAAGGCACTGTCTCTCTGCCAAGCTCTGCCTATCAGGATACCTTGGCTGAGAGACAGTCTGTGTTCAGTTCTCCTCCATGCAGCCCATCAAGTACATCTCCAGACTCAGAATCCATATTTTCTGCACGGGAGGAAATATGTCATGTCAGCTTTCCTCCTCCTTTCAGCCCAAGTATGTTCTCAGACCCGGAGTCAACCTTGTCCATTATTCAGATTAATGAGAATTTATTAAGTGATGCCATGATGTCTCTATAG


>MmusOboxAB12_Gm3996
GTTCTCCAGTGCAGGAACATTCTCCAATCAGTTCAGAACACATAGATGTCCAAAGATTCCTCCTTGCATCCTAAATTCCAAATGGCTTCAAATATACCCAGAGAAACCAGTTTCCTAGTGCCTAAAGAGCCTACAAGGTACTTACCTTTTCAAATGTGTCAGAGTCCTCTAGTGACCCCAACACGTCCACTGCAATCAAGTCATTCAGTCCATGAAAGGGACCTACATCAGAAAGACTCCCAAGAACCATCCAGAAACTCAG
GTATGCGAATGCAAACAAGTGTTGTCATGGGCCCAGGTTTACCAACTCTGAGAAGACTCTCAGGGCAGCCAAGTCATCAGATACTTTCAAGAACCTCAGTGAGTTCTGGTTTCCCTGTTCCCATAG
GTTCTATGCCACTGTCAGATAAATATTATAACAAACAATCTGGCCCTGTGGCTCCAAGAAAGTGTCGAAAGGAACGCACCGTGTACTCCAAAGAACAAAAGTGTCTGCTGCAAGAACATTTTCACCAGTGCCAGAACCCAGACCTGGAACAACGGAAGGCACTGGCATTACTGATTGGTGTGACAGAATACAAGATCCAG
ACCTGGTTCAAGAACAGACGAGCTAAAGAATGTCGGAAGAGTTCACAACTCCCTCGGAGAATTGGAAGTGGACCTCACTATAGGCCTACTTCCAGCAGTGGCGGTGAAGTTCCTGATTTCGCTGCCAGTCCAGATTCTGTGTGCCAGAGACATGTGAATGTCAGCTATCCTCCTGAGTTTAGACCATCAAGGAACTCCCCTCACCAGGAATTCAACTCTTCCCTCATTGATCAACCCTTGGAAGACATGTGTTTCAGCAAGAGCCACATTATCTCGGAGCATCCAAGGCAGAAGTGTAGAGAACTTTCCAGGGAACCGGGGCACCTATCTAGTGATAGGTCTGGCTGTTCCAACGTTCTTTCCTCACCTTCTCCAGCAGCCGGTGCTGAATCTTCGTGTGACATACCCTCGGGATTAAGCCTTTCTCCTCAACTCGGACCTCCAAGTATGACCCAAAACTCAGAATCCACCTTCTCCATGTGCCAGACACCATCAGTTTTGAGCCCTCTTCCTGAACTCAGCCCCTTGAGTAATTCCCTAGACCAGATGGCCATCTTTTCCAAAATTGATCAGGTCTGTGAAATCTATCAAAAGAATACAAGGTCTAAGAAGCAAAGGAAGGAGACAGAGAAGAACACGGTGCAAAATTTGATGCATGGCCAGGATTCCTGTGAAATAACTGAAAGCCCTAAAGGCACTGTCTCTCTGCCAAGCTCTGCCTATCAGGATACCTTGGCTGAGAGACAGTCTGTGTTCAGTTCTCCTCCATGCAGCCCATCAAGTACATCTCCAGACTCAGAATCCATATTTTCTGCACGGGAGGAAATATGTCATGTCAGCTTTCCTCCTCCTTTCAGCCCAAGTATGTTCTCAGACCCGGAGTCAACCTTGTCCATTATTCAGATTAATGAGAATTTATTAAGTGATGCCATGATGTCTCTATAG


>MmusOboxAB13_Gm3994
GTTCTCCAGTGCAGGAACATTCTCCAATCAGTTCAGAACACATAGATGTCCAAAGATTCCTCCTTGCATCCTAAATTCCAAATGGCTTCAAATATACCCAGAGAAACCAGTTTCCTAGTGCCTAAAGAGCCTACAAGGTACTTACCTTTTCAAATGTGTCAGAGTCCTCTAGTGACCCCAACACGTCCACTGCAATCAAGTCATTCAGTCCATGAAAGGGACCTACATCAGAAAGACTCCCAAGAACCATCCAGAAACTCAG
GTATGCGAATGCAAACAAGTGTTGTCATGGGCCCAGGTTTACCAACTCTGAGAAGACTCTCAGGGCAGCCAAGTCATCAGATACTTTCAAGAACCTCAGTGAGTTCTGGTTTCCCTGTTCCCATAG
GTTCTATGCCACTGTCAGATAAATATTATAACAAACAATCTGGCCCTGTGGCTCCAAGAAAGTGTCGAAAGGAACGCACCGTGTACTCCAAAGAACAAAAGTGTCTGCTGCAAGAACATTTTCACCAGTGCCAGAACCCAGACCTGGAACAACGGAAGGCACTGGCATTACTGATTGGTGTGACAGAATACAAGATCCAG
ACCTGGTTCAAGAACAGACGAGCTAAAGAATGTCGGAAGAGTTCACAACTCCCTCGGAGAATTGGAAGTGGACCTCACTATAGGCCTACTTCCAGCAGTGGCGGTGAAGTTCCTGATTTCGCTGCCAGTCCAGATTCTGTGTGCCAGAGACATGTGAATGTCAGCTATCCTCCTGAGTTTAGACCATCAAGGAACTCCCCTCACCAGGAATTCAACTCTTCCCTCATTGATCAACCCTTGGAAGACATGTGTTTCAGCAAGAGCCACATTATCTCGGAGCATCCAAGGCAGAAGTGTAGAGAACTTTCCAGGGAACCGGGGCACCTATCTAGTGATAGGTCTGGCTGTTCCAACGTTCTTTCCTCACCTTCTCCAGCAGCCGGTGCTGAATCTTCGTGTGACATACCCTCGGGATTAAGCCTTTCTCCTCAACTCGGACCTCCAAGTATGACCCAAAACTCAGAATCCACCTTCTCCATGTGCCAGACACCATCAGTTTTGAGCCCTCTTCCTGAACTCAGCCCCTTGAGTAATTCCCTAGACCAGATGGCCATCTTTTCCAAAATTGATCAGGTCTGTGAAATCTATCAAAAGAATACAAGGTCTAAGAAGCAAAGGAAGGAGACAGAGAAGAACACGGTGCAAAATTTGATGCATGGCCAGGATTCCTGTGAAATAACTGAAAGCCCTAAAGGCACTGTCTCTCTGCCAAGCTCTGCCTATCAGGATACCTTGGCTGAGAGACAGTCTGAGTTCAGTTCTCCTCCATGCAGCCCATCAAGTACATCTCCAGACTCAGAATCCATATTTTCTGCATGGGAGGAAATATGTCATGTCAGCTTTCCTCCTCCTTTCAGCCCAAGTATGTTCTCAGACCCGGAGTCAACCTTGTCCATTATTCAGATTAATGAGAATTTATTAAGTGATGCCATGATGTCTCTATAG


>MmusOboxAB14_Gm3989
GTTCTCCAGTGCAGGAACATTCTCCAATCAGTTCAGAACACATAGATGTCCAAAGATTCCTCCTTGCATCCTAAATTCCAAATGGCTTCAAATATACCCAGAGAAACCAGTTTCCTAGTGCCTAAAGAGCCTACAAGGTACTTACCTTTTCAAATGTGTCAGAGTCCTCTAGTGACCCCAACACGTGCACTGCAATCAAGTCATTCAGTCCATGAAAGGGACCTACATCAGAAAGACTCCCAAGAACCATCCAGAAACTCAG
GTATGCGAATGCAAACAAGTGTTGTCATGGGCCCAGGTTTACCAACTCTGAGAAGACTCTCAGGGCAGCCAAGTCATCAGATACTTTCAAGAACCTCAGTGAGTTCTGGTTTCCCTGTTCCCATAG
GTTCTATGCCACTGTCAGATAAATATTATAACAAACAATCTGGCCCTGTGGCTCCAAGAAAGTGTCGAAAGGAACGCACCGTGTACTCCAAAGAACAAAAGTGTCTGCTGCAAGAACATTTTCACCAGTGCCAGAACCCAGACCTGGAACAACGGAAGGCACTGGCATTACTGATTGGTGTGACAGAATACAAGATCCAG
ACCTGGTTCAAGAACAGACGAGCTAAAGAATGTCGGAAGAGTTCACAACTCCCTCGGAGAATTGGAAGTGGACCTCACTATAGGCCTACTTCCAGCAGTGGCGGTGAAGTTCCTGATTTCGCTGCCAGTCCAGATTCTGTGTGCCAGAGACATGTGAATGTCAGCTATCCTCCTGAGTTTAGACCATCAAGGAACTCCCCTCACCAGGAATTCAACTCTTCCCTCATTGATCAACCCTTGGAAGACATGTGTTTCAGCAAGAGCCACATTATCTCGGAGCATCCAAGGCAGAAGTGTAGAGAACTTTCCAGGGAACCGGGGCACCTATCTAGTGATAGGTCTGGCTGTTCCAACGTTCTTTCCTCACCTTCTCCAGCAGCCGGTGCTGAATCTTCGTGTGACATACCCTCGGGATTAAGCCTTTCTCCTCAACTCGGACCTCCAAGTATGACCCAAAACTCAGAATCCACCTTCTCCATGTGCCAGACACCATCAGTTTTGAGCCCTCTTCCTGAACTCAGCCCCTTGAGTAATTCCCTAGACCAGATGGCCATCTTTTCCAAAATTGATCAGGTCTGTGAAATCTATCAAAAGAATACAAGGTCTAAGAAGCAAAGGAAGGAGACAGAGAAGAACACGGTGCAAAATTTGATGCATGGCCAGGATTCCTGTGAAATAACTGAAAGCCCTAAAGGCACTGTCTCTCTGCCAAGCTCTGCCTATCAGGATACCTTGGCTGACAGACAGTCTGTGTTCAGTTCTCCTCCATGCAGCCCATCAAGTACATCTCCAGACTCAGAATCCATATTTTCTGCATGGGAGGAAATnnnnnATGTCAGCTTTCCTCCTCCTTTCAGCCCAAGTATGTTCTCAGACCCGGAGTCAACCTTGTCCATTATTCAGATTAATGAGAATTTATTAAGTGATGCCATGATGTCTCTATAG


>MmusOboxAB15_Gm3987
GTTCTCCAGTGCAGGAACATTCTCCAATCAGTTCAGAACACATAGATGTCCAAAGATTCCTCCTTGCATCCTAAATTCCAAATGGCTTCAAATATACCCAGAGAAACCAGTTTCCTAGTGCCTAAAGAGCCTACAAGGTACTTACCTTTTCAAATGTGTCAGAGTCCTCTAGTGACCCCAACACGTGCACTGCAATCAAGTCATTCAGTCCATGAAAGGGACCTACATCAGAAAGACTCCCAAGAACCATCCAGAAACTCAG
GTATGCGAATGCAAACAAGTGTTGTCATGGGCCCAGGTTTACCAACTCTGAGAAGACTCTCAGGGCAGCCAAGTCATCAGATACTTTCAAGAACCTCAGTGAGTTCTGGTTTCCCTGTTCCCATAG
GTTCTATGCCACTGTCAGATAAATATTATAACAAACAATCTGGCCCTGTGGCTCCAAGAAAGTGTCGAAAGGAACGCACCGTGTACTCCAAAGAACAAAAGTGTCTGCTGCAAGAACATTTTCACCAGTGGCAGAACCCAGACCTGGAACAACGGAAGGCACTGGCATTACTGATTGGTGTGACAGAATACAAGATCCAG
ACCTGGTTCAAGAACAGACGAGCTAAAGAATGTCGGAAGAGTTCACAACTCCCTCGGAGAATTGGAAGTGGACCTCACTATAGGCCTACTTCCAGCAGTGGCGGTGAAGTTCCTGATTTCGCTGCCAGTCCAGATTCTGTGTGCCAGAGACATGTGAATGTCAGCTATCCTCCTGAGTTTAGACCATCAAGGAACTCCCCTCACCAGGAATTCAACTCTTCCCTCATTGATCAACCCTTGGAAGACATGTGTTTCAGCAAGAACCACATTATCTCGGAGCATCCAAGGCAGAAGTGTAGAGAACTTTCCAGGGAACCGGGGCACCTATCTAGTGATAGGTCTGGCTGTTCCAACGTTCTTTCCTCACCTTCTCCAGCAGCCGGTGCTGAATCTTCGTGTGACATACCCTCGGGATTAAGCCTTTCTCCTCAACTCGGACCTCCAAGTATGACCCAAAACTCAGAATCCACCTTCTCCATGTGCCAGACACCATCAGTTTTGAGCCCTCTTCCTGAACTCAGCCCCTTGAGTAATTCCCTAGACCAGATGGCCATCTTTTCCAAAATTGATCAGGTCTGTGAAATCTATCAAAAGAATACAAGGTCTAAGAAGCAAAGGAAGGAGACAGAGAAGAACACGGTGCAAAATTTGATGCATGGCCAGGATTCCCGTGAAATAACTGAAAGCCCTAAAGGCACTGTCTCTCTGCCAAGCTCTGCCTATCAGGATACCTTGGCTGAGAGACAGTCTGTGTTCAGTTCTCCTCCATGCAGCCCATCAAGTACATCTCCAGACTCAGAATCCATATTTTCTGCATGGGAGGAAATATGTCATGTCAGCTTTCCTCCTCCTTTCAGCCCAAGTATGTTCTCAGACCCGGAGTCAACCTTGTCCATTATTCAGATTAATGAGAATTTATTAAGTGATGCCATGATGTCTCTATAG


>MmusOboxAB16_Gm3984
GTTCTCCAGTGCAGGAACATTCTCCAATCAGTTCAGAACACATAGATGTCCAAAGATTCCTCCTTGCATCCTAAATTCCAAATGGCTTCAAATATACCCAGAGAAACCAGTTTCCTAGTGCCTAAAGAGCCTACAAGGTACTTACCTTTTCAAATGTGTCAGAGAACTCTCGTGACCCCAACACGTGCACTGCAATCAAGTCATTCAGTCCAAGAAAGGGACCTACATCAGAAAGACTCCCAAGAACCATCCAGAAACTCAG
GTATGCGAATGCAAACAAGTGTTGTCATGGGCCCAGGTTTACCAACTCTGAGAAGACTCTCAGGGCAGCCAAGTCATCAGACACTTTCAAGAACCTCAGTGAGTTCTGGTTTCCCTGTTCCCATAG
GTTCTATGCCACTGTCAGATAAATATTATAACAAACAATCTGGCCCTGTGGCTCCAAGAAAGTGTCGAAAGGAACGCACCGTGTACTCCAAAGAACAAAAGTGTCTGCTGCAAGAACATTTTCACCAGTGCCAGAACCCAGACCTGGAACAACGGAAGGCACTGGCATTACTGATTGGTGTGACAGAATACAAGATCCAG
ACCTGGTTCAAGAACAGACGAGCTAAAGAATGTCGGAAGAGTTCACAACTCCCTCGGAGAATTGGAAGTGGACCTCACTATAGGCCTACTTCCAGCAGTGGCGGTGAAGTTCCTGATTTCGCTGCCAGTCCAGATTCTGTGTGCCAGAGACATGTGAATGTCAGCTATCCTCCTGAGTTTAGACCATCAAGGAACTCCCCTCACCAGGAATTCAACTCTTCCCTCATTGATCAACCCTTGGAAGACATGTGTTTCAGCAAGAGCCACATTATCTCGGAGCATCCAAGGCAGAAGTGTAGAGAACTTTCCAGGGAACCGGGGCACCTATCTAGTGATAGGTCTGGCTGTTCCAACGTTCTTTCCTCACCTTCTCCAGCAGCCGGTGCTGAATCTTCGTGTGACATACCCTCGGGATTAAGCCTTTCTCCTCAACTCGGACCTCCAAGTATGACCCAAAACTCAGAATCCACCTTCTCCATGTGCCAGACACCATCAGTTTTGAGCCCTCTTCCTGAACTCAGCCCCTTGAGTAATTCCCTAGACCAGATGGCCATCTTTTCCAAAATTGATCAGGTCTGTGAAATCTATCAAAAGAATACAAGGTCTAAGAAGCAAAGGAAGGAGACAGAGAAGAACACGGTGCAAAATTTGATGCATGGCCAGGATTCCTGTGAAATAACTGAAAGCCCTAAAGGCACTGTCTCTCTGCCAAGCTCTGCCTATCAGGATACCTTGGCTGAGAGACAGTCTGTGTTCAGTTCTCCTCCATGCAGCCCATCAAGTACATCTCCAAACTCAGAATCCATATTTTCTGCATGGGAGGAAATATGTCATGTCAGCTTTCCTCCTCCTTTCAGCCCAAGTATGTTCTCAGACCCGGAGTCAACCTTGTCCATTATTCAGATTAATGAGAATTTATTAAGTGATGCCATGATGTCTCTATAG


>MmusOboxAB17_Gm3981
GTTCTCCAGTGCAGGAACATTCTCCAATCAGTTCAGAACACATAGATGTCCAAAGATTCCTCCTTGCATCCTAAATTCCAAATGGCTTCAAATATACCCAGAGAAACCAGTTTCCTAGTGCCTAAAGAGCCTACAAGGTACTTACCTTTTCAAATGTGTCAGAGTCCTCTAGTGACCCCAACACGTGCACTGCAATCAAGTCATTCAGTCCAAGAAAGGGACCTACATCAGAAAGACTCCCAAGAACCATCCAGAAACTCAG
GTATGCGAATGCAAACAAGTGTTGTCATGGGCCCAGGTTTACCAACTCTGAGAAGACTCTCAGGGCAGCCAAGTCATCAGATACTTTCAAGAACCTCAGTGAGTTCTGGTTTCCCTGTTCCCATAG
GTTCTATGCCACTGTCAGATAAATATTATAACAAACAATCTGGCCCTGTGGCTCCAAGAAAGTGTCGAAAGGAACGCACCGTGTACTCCAAAGAACAAAAGTGTCTGCTGCAAGAACATTTTCACCAGTGCCAGAACCCAGACCTGGAACAACGGAAGGCACTGGCATTACTGATTGGTGTGACAGAATACAAGATCCAG
ACCTGGTTCAAGAACAGACGAGCTAAAGAATGTCGGAAGAGTTCACAACTCCCTCGGAGAATTGGAAGTGGACCTCACTATAGGCCTACTTCCAGCAGTGGCGGTGAAGTTCCTGATTTCGCTGCCAGTCCAGATTCTGTGTGCCAGAGACATGTGAATGTCAGCTATCCTCCTGAGTTTAGACCATCAAGGAACTCCCCTCACCAGGAATTCAACTCTTCCCTCATTGATCAACCCTTGGAAGACATGTGTTTCAGCAAGAGCCACATTATCTCGGAGCATCCAAGGCAGAAGTGTAGAGAACTTTCCAGGGAACCGGGGCACCTATCTAGTGATAGGTCTGGCTGTTCCAACGTTCTTTCCTCACCTTCTCCAGCAGCCGGTGCTGAATCTTCGTGTGACATACCCTCGGGATTAAGCCTTTCTCCTCAACTCGGACCTCCAAGTATGACCCAAAACTCAGAATCCACCTTCTCCATGTGCCAGACACCATCAGTTTTGAGCCCTCTTCCTGAACTCAGCCCCTTGAGTAATTCCCTAGACCAGATGGCCATCTTTTCCAAAATTGATCAGGTCTGTGAAATCTATCAAAAGAATACAAGGTCTAAGAAGCAAAGGAAGGAGACAGAGAAGAACACGGTGCAAAATTTGATGCATGGCCAGGATTCCTGTGAAATAACTGAAAGCCCTAAAGGCACTGTCTCTCTGCCAAGCTCTGCCTATCAGGATACCTTGGCTGAGAGACAGTCTGTGTTCAGTTCTCCTCCATGCAGCCCATCAAGTACATCTCCAAACTCAGAATCCATATTTTCTGCATGGGAGGAAATATGTCATGTCAGCTTTCCTCCTCCTTTCAGCCCAAGTATGTTCTCAGACCCGGAGTCAACCTTGTCCATTATTCAGATTAATGAGAATTTATTAAGTGATACCATGATGTCTCTATAG


>MmusOboxAB18_Gm3980
GTTCTCCAGTGCAGGAACATTCTCCAATCAGTTCAGAACACATAGATGTCCAAAGATTCCTCCTTGCATCCTAAATTCCAAATGGCTTCAAATATACCCAGAGAAACCAGTTTCCTAGTGCCTAAAGAGCCTACAAGGTACTTACCTTTTCAAATGTGTCAGAGTCCTCTAGTGACCCCAACACGTCCACTGCAATCAAGTCATTCAGTCCATGAAAGGGACCTACATCAGAAAGACTCCCAAGAACCATCCAGAAACTCAG
GTATGCGAATGCAAACAAGTGTTGTCATGGGCCCAGGTTTACCAACTCTGAGAAGACTCTCAGGGCAGCCAAGTCATCAGATACTTTCAAGACCCTCAGTGAGTTCTGGTTTCCCTGTTCCCATAG
GTTCTATGCCACTGTCAGATAAATATTATAACAAACAATCTGGCCCTGTGGCTCCAAGAAAGTGTCGAAAGGAACGCACCGTGTACTCCAAAGAACAAAAGTGTCTGCTGCAAGAACATTTTCACCAGTGCCAGAACCCAGACCTGGAACAACGGAAGGCACTGGCATTACTGATTGGTGTGACAGAATACAAGATCCAG
ACCTGGTTCAAGAACAGACGAGCTAAAGAATGTCGGAAGAGTTCACAACTCCCTCGGAGAATTGGAAGTGGACCTCACTATAGGCCTACTTCCAGCAGTGGCGGTGAAGTTCCTGATTTCGCTGCCAGTCCAGATTCTGTGTGCCAGAGATATGTGAATGTCAGCTATCCTCCAGAGTTTAGACCATCAAGGAACTCCCCTCACCAGGAATTCAACTCTCCCCTCATTGATCAACCCTTGGAAGACATGTGTTTCAGCAAGAGCCACATTATCTCGGAGCATCCAAGGCAGAAGTGTAGAGAACTTTCCAGGGAACCGGGGCACCTATCTAGTGATAGGTCTGGCTGTTCCAACGTTCTTTCCTCACCTTCTCCAGCAGCCGGTGCTGAATCTTCGTGTGACATACCCTCGGGATTAAGCCTTTCTCCTCAACTCGGACCTCCAAGTATGACCCAAAACTCAGAATCCACCTTCTCCATGTGCCAGACACCATCAGTTTTGAGCCCTCTTCCTGAACTCAGCCCCTTGAGTAATTCCCTAGACCAGATGGCCATCTTTTCCAAAATTGATCAGGTCTGTGAAATCTATCAAAAGAATACAAGGTCTAAGAAGCAAAGGAAGGAGACAGAGAAGAACACGGTGCAAAATTTGATGCATGGCCAGGATTCCTGTGAAATAACTGAAAGCCCTAAAGGCACTGTCTCTCTGCCAAGCTCTGCCTATCAGGATACCTTGGCTGAGAGACAGTCTGTGTTCAGTTCTCCTCCATGCAGCCCATCAAGTACATCTCCAGACTCAGAATCCATATTTTCTGCATGGGAGGAAATATGTCATGTCAGCTTTCCTCCTCCTTTCAGCCCAAGTATGTTCTCAGACCCGGAGTCAACCTTGTCCATTATTCAGATTAATGAGAATTTATTAAGTGATGCCATGATGTCTCTATAG


>MmusOboxAB19_Gm3977
GTTCTCCAGTGCAGGAACATTCTCCAATCAGTTCAGAACACATAGATGTCCAAAGATTCCTCCTTGCATCCTAAATTCCAAATGGCTTCAAATATACCCAGAGAAACCAGTTTCCTAGTGCCTAAAGAGCCTACAAGGTACTTACCTTTTCAAATGTGTCAGAGTCCTCTAGTGACCCCAACACGTCCACTGCAATCAAGTCATTCAGTCCATGAAAGGGACCTACATCAGAAAGACTCCCAAGAACCATCCAGAAACTCAG
GTATGTGAATGCAAACAAGTGTTGTCATGGGCCCAGGTTTACCAACTCTGAGAAGACTCTCAGGGCAGCCAAGTCATCAGATACTTTCAAGAACCTCAGTGAGTTCTGGTTTCCCTGTTCCCATAG
GTTCTATGCCACTGTCAGATAAATATTATAACAAACAATCTGGCCCTGTGGCTCCAAGAAAGTGTCGAAAGGAACGCACCGTGTACTCCAAAGAACAAAAGTGTCTGCTGCAAGAACATTTTCACCAGTGCCAGAACCCAGACCTGGAACAACGGAAGGCACTGGCATTACTGATTGGTGTGACAGAATACAAGATCCAG
ACCTGGTTCAAGAACAGACGAGCTAAAGAATGTCGGAAGAGTTCACAACTCCCTCGGAGAATTGGAAGTGGACCTCACTATAGGCCTACTTCCAGCTATGGCGGTGAAGTTCCTGATTTCGCTGCCAGTCCAGATTCTGTGTGCCAGAGACATGTGAATGTCAGCTATCCTCCTGAGTTTAGACCATCAAGGAACTCCCCTCACCAGGAATTCAACTCTCCCCTCATTGATCAACCCTTGGAAGACATGTGTTTCAGCAAGAGCCACATTATCTCGGAGCATCCAAGGCAGAAGTGTAGAGAACTTTCCAGGGAACCGGGGCACCTATCTAGTGATAGGTCTGGCTGTTCCAACGTTCTTTCCTCACCTTCTCCAGCAGCCGGTGCTGAATCTTCGTGTGACATACCCTCGGGATTAAGCCTTTCTCCTCAACTCGGACCTCCAAGTATGACCCAAAACTCAGAATCCACCTTCTCCATGTGCCAGACACCATCAGTTTTGAGCCCTCTTCCTGAACTCAGCCCCTTGAGTAATTCCCTAGACCAGATGGCCATCTTTTCCAAAATTGATCAGGTCTGTGAAATCTATCAAAAGAATACAAGGTCTAAGAAGCAAAGGAAGGAGACAGAGAAGAACACGGTGCAAAATTTGATGCATGGCCAGGATTCCTGTGAAATAACTGAAAGCCCTAAAGGCACTGTCTCTCTGCCAAGCTCTGCCTATCAGGATACCTTGGCTGAGAGACAGTCTGTGTTCAGTTCTCCTCCATGCAGCCCATCAAGTACATCTCCAGACTCAGAATCCATATTTTCTGCATGGGAGGAAATATGTCATGTCAGCTTTCCTCCTCCTTTCAGCCCAAGTATGTTCTCAGACCCGGAGTCAACCTTGTCCATTATTCAGATTAATGAGAATTTATTAAGTGATGCCATGATGTCTCTATAG


>psMmusOboxAB20_Gm3968 partial
ACCTGGTTCAAGAACAGACGAGCTAAAGAATGTCGGAAGAGTTCACAACTCCCTCGGAGAATTGGAAGTGGACCTCACTATAGGCCTACTTCCAGCAGTGGCGGTGAAGTTCCTGATTTCGCTGCCAGTCCAGATTCTGTGTGCCAGAGACATGTGAATGTCAGCTATCCTCCTGAGTTTAGACCATCAAGGAACTCCCCTCACCAGGAATTCAACTCTTCCCTCATTGATCAACCCTTGGAAGACATGTGTTTCAGCAAGAGCCACATTATCTCGGAGCATCCAAGGCAGAAGTGTAGAGAACTTTCCAGGGAACTGGGGCACCTATCTAGTGATAGGTCTGGCTGTTCCAACGTTCTTTCCTCACCTTCTCCAGCAGCCGGTGCTGAATCTTCGTGTGACATACCCTCGGGATTAAGCCTTTCTCCTCAACTCGGACCTCCAAGTATGACCCAAAACTCAGAATCCACCTTCTCCATGTGCCAGGCACCATCAGTTTTGAGCCCTCTTCCTGAACTCAGCCCCTTGAGTAATTCCCTAGACCAGATGGCCATCTTTTCCAAAATTGATCAGGTCTGTGAAATCTATCAAAAGAATACAAGGTCTAAGAAGCAAAGGAAGGAGACAGAGAAGAACACGGTGCAAAATTTGATGCATGGCCAGGATTCCTGTGAAATAACTGAAAGCCCTAAAGGCACTGTCTCTCTGCCAAGCTCTGCCTATCAGGACACCTTGGCTGAGAGACAGTCTGTGTTCAGTTCTCCTCCATGCAGCCCATCAAGTACATCTCCAGACTCAGAATCCATATTTTCTGCATGGGAGGAAATATGTCATGTCAGCTTTCCTCCTCCTTTCAGCCCAAGTATGTTCTCAGACCCGGAGTCAACCTTGTCCATTATTCAGATTAATGAGAATTTATTAAGTGATGCCATGATGTCTCTATAG


>MmusOboxAB21_Gm3965
GTTCTCCAGTGCAGGAACATACTCCAATCAGTTCAGAACACATAGATGTCAAAAGATTCCTCCTTGCATCCTAAATTCCAAATGGCTTCAAATATACCCAGAGAAACCAGTTCCCTAGTGCCTAAATAGCCTACAAGGAACTTACCTTTTCAAATGTGTCAGAGTCCTCTACTGACCCCAACACGTCCATTGCAATCAAGTCATTCAGTCCATGAAAGGGACCTACATCAGAAAGAGTCCCAAGAACCATCCAGAAACTCAG
GTATGCGAATGCAAACAAGTGTTGTCATGGGCCCAGGTTTACCAACTCTGAGAAGACTCTCAGGGCAGCCAAGTCATCAGATACTTTCAAGACCCTCAGTGAGTTCTGGTTTCCCTGTTCCCATAG
GTTCTATGCCATTGTCTGATAAATATTATAACAAACAATCTGGCCCTGTGGCTCCAAGAAAGGTTCGAAAGGAACGCACCGTGTACTCCAAAGAACAAAAGTGTCTGCTGCAAGAACATTTTCATCAGTGCCAGAACCCAGACCTGGAACAACGGAAGGCAATGGCATTAATGATTGGTGTGACAGAATACAAGATCCAG
ACCTGGTTCAAGAACAGACCAGGTAAAGAATATCGGAAGAGTTCACAACTCCCTCGGAGAATTGGAAGTGGACCTCACTATAGGCCTACTTCCTGCAGTGGTGGTGAAGTTCCTGATTTCGCTGCCAGTCCAGATTCTGTGTGCCAGAGACATGTGGATGTCAGCTATCCTCCTGAGTTTAGACCATCAAGGAACTCCCCTCACCAGGAATTCAACTCTTCCCTCATTGATCAACCCTTGGAAGACATGTGTTTCAGCAAGAGCCACATTATCTCGGAGCATCAAAGGCAGAAATGTAGAGAACTTTCCAGGGAACCGGGGCACCTATCTAGTGATAGGTCTGGCTGTTCCAACGTTCTTTCCTCACCTTCTCCACCAGCCAGTGCTGAATCTTCGTGTGACATACCCTCGGGATTAAGCCTTTCTCCTCAACTCGGACCTCCAAGTATGACCCAAAACTCAGAATCCACCTTCTCCATGTGCCAGACACCATCAGTTTTGAGCCCTCTTCCTGAACTCAGCCCCTTGAGTAATTCTCTAGACCAGATGGTCATCTTTTCCAAAATTGATCAGGTCTGTGAAATCTATCAAAAGAATACAAGGTCTAAGAAGCAAAGGTAGGAGACGGAGAAGAACACGGTGCAAACTTTGATGCATGGCCAGGATTCCTGTGAAATAACTGAAAGCCCTAAAGGCACTGTCTCTCTACCAAGCTCTGCCTATCAGGATACCTTGGCTGAGAGACAGTCTGTGTTCAGTTCTCCTCCATGCAGCCCATCAAGTACATCTCCAGACTCAGAATCCATATTTTCTGCATGGGAGGAAAnnCGTCATGTCAGCTTTCCTCCTCCTTTCAGCCCAAGTATGTTCTCAGACCCAGAGTCAACGTTGTCCATTATTCAGATTAATGAGAATTTATTAAGTGATGCCATGATGTCTCTATAG


>psMmusOboxAB22_Gm3959 partial
ACCTGGTTCAAGAACAGACGAGCTAAAGAATGTCGGAAGAGTTCACAACTCCCTCGGAGAATTGGAAGTGGACCTCACTATAGGCCTACTTCCAGCAGTGGCGGTGAAGTTCCTGATTTCGCTGCCAGTCCAGATTCTGTGTTGCAGAGACATGTGAATGTCAGCTATCCTCCTGAGTTTAGAGCATCAAGGAACTCCCCTCACCAGGAATTCAACTCTTCCCTCATTGATCAACCCTTGGAAGACATGTGTTTCAGCAAGAGCCACATTATTTCGGAGCATCCAAGGCAGAAGTGTAGAGAACTTTCCAGGGAACCGGGGCACCTATCTAGTGATAGGTCTGGCTGTTCCAACGTTCTTTCCTCACCTTCTCCACCAGCCAGTGCTGAATCTTCATGTGACATACCCTCGGGATTAAGCCTTTCTCCTCAACTCGGACCTCCAAGTATGACCCAAAACTCAGAATCCACCTTCTCCATGTGCCAGACACCATCACTTTTGAGCCCTCTTCCTGAACTCAGCCCCTTGAGTAATTCCCTAGACCAGATGGCCATCTTTTCCAAAATTGATCAGGTCTGTGAAATCTATCAAAAGAATACAAGGTCTAAGAAGCAAAGGAAGGAGACGGAGAAGAACACAGTGCAAACTTTGATGCATGGCCAGGATTCCTGTGAAATAGATGAAAGCCCTAAAGGCACTGTCTCTCTGCCAAGCTCTGCCTATCAGGATACCTTGGCTGAGAGACAGTCTGTGTTCAGTTCTCCTCCATGCAGCCCATCAAGTACATCTCCAGACTCAGAATCCATATTTTCTGCATGGGAGGAAATATGTCATGTCAGCTTTCCTCCTCCTTTCAGCCCAAGTATGTTCTCAGACCCGGAGTCACCCTTGTCCATTATTCAGATTAATGAGAATTTATTAAGTGATGCCATGATGTCTCTATAG


>psMmusOboxAB23_Gm20710 partial
ACCTGGTTCAAGAACAGACGAGCTAAAGAATGTCGGAAGAGTTCACAACTCCCTCGGAGAATTGGAAGTGGACCTCACTATAGGCCTACTTCCAGGAGTGGCGGTGAAGTTCCTGATTTCGCTGCCAGTCCAGATTCTGTGTGCCAGAGACATGTGGATGTCAGCTATCCTCCTGAGTTTAGACCATCAAGGAACTCCCCTCACCAGGAATTCAACTCTTCCCTCATTGATCAACCCTTGGAAGACATGTGTTTCAGCAAGAGCCACATTATCTCGGAGCATCAAAGGCAGAAATGTAGAGAACTTTCCAGGGAACCGGGGCACCTATCTAGTGATAGGTCTGGCTGTTCCAACGTTCTTTCCTCACCTTCTCCACCAGCCAGTGCTGAATCTTCGTGTGTCATACCCTCGGGATTAAGCCTTTCTCCTCAACTCGGACCTCCAAATATGACCCAAAACTCAGAATCCACCTTCTCCATGTGCCAGACACCATCGGTTTTGAGCCCTCTTCCTGAACTCAGCCCCTTGAGTAATTCCCTAGACCAGATGGCCATCTTTTCCAAAATTGATCAGGTCTGTGAAATCTATCAAAAGAATACAAGGTCTAAGAAGCAAAGGAAGGAGACGGAGAAGAACACAGTGCAAACTTTGATGCATGGCCAGGATTCCTGTGAAATAGATGAAAGCCCTAAAGGCACTGTCTCTCTGCCAAGCTCTGCCTATCAGGATACCTTGGCTGAGAGACAGTCTGTGTTCAGTTCTCCTCCATGCAGCCCATCAAGTACATCTCCAGACTCAGAATCCATATTTTCTGCATGGGAGGAAATATGTCATGTCAGCTTTCCTCCTCCTTTCAGCCCAAGTATGTTCTCAGACCCGGAGTCACCCTTGTCCATTATTCAGATTAATGAGAATTTATTAAGTGATGCCATGATGTCTCTATTGGCTGAGTGA


>psMmusOboxAB24_Gm20709partial
ACCTGGTTCAAGAACAGACAAGCTAAAGAATGTCGGAAGAGTTCACAACTCCCTCGGAGAATTGGAAGTGGACCTCACTATAGGCCTACTTCCTGCAGTGGTGGTTAAGTTCCTGATTTCGCTGCCAGTCCAGATTCTGTGTGCCAGAGACATGTGGATGTCAGCTATCCTCCTGAGTTTAGACCATCAAGGAACTCCCTTCACCAGGAACTCAACTCTTCCCTCATTGATCAACCCTTGGAAGACATGTTTTTCAGCAAGAGCCACATTATCTTGGGGCATCAAAGGCAGAAAAGTAGAGAAnTTTCCAGGGAACCCGGGCACCTATCTAGTGATAGGTCTGGCTATTCCAATGTTCTTTCCTCACCTTATCTACCTGCCAATGCTGAATTTTCGAGTGACATACCCTCGGGATTAAGCCTTTCTCCTCAACTCGGACCTCCAAGTATGACCCAACACTCAGAATCCACCTTCTCCATGTGCCAGACACCATCAGTTTTGAGCCCTCTTCCTGAACTCAGCCCCTTGAGTAATTCCCTAGACCAGATGGCCATCTTTTCCAAAATTGATCAGGTCTGTGAAATCTATCAAAAGAATACAAGGTCTAAGAAGCAAAGGAAGGAGACAGAGAAGAACACGGTGTAAACTTTGATGCATGGCCAGGATTCCTGTGAAATAACTGAAAGCCCTAAAGGCACTGTCTCTCTGCCAAGCTCTGCCTATCAGGATACCTTGGCTCAGAGACAGTCTGTGTTCAGTTCTCCTTCATGCAGCCCATCAAGTACATCTCCAGACTCAGAATCCATATTTTCTGCATGGGAGGAAACATGTCATGTCAGCTTTCCTCCTCCTTTCAGCAGAAGTATGTTCTCAGACCCAGAGTCAACCTTGTCCATTATTCAGATTAATGAGAATTTATTAAGTGATGCCATGATGTCTCTATAG


>psMmusOboxAB25_Gm20664 partial
GTTCTCCAGTGCAGGAACATACTCCAATCAGTTCAGAACACATAGATGTCCACAGATTCCTCCTTGCATCCTAAATTCCAAGTGGCTTCAAATATACCCAGAGAAACCAGTTCCCTAGTGCCTAAAGAGCCTACAAGGAACTTACCTTTTCAAATGTGTCAGAGTCCTCTAGAAACCCCAACACTTCCACTGCAATCAGGTCATTCAGTCCATGAAAGGGACCTACATCAGCAAGAGTCCCAAGAACCATCCAGAAACTCAG
GTATGCGAATGCAACCAAGTGTTGTAATGGGCCCAGGTTTACCAACTCTGAGAAGACTCTCAGGGCAGCCAAGTCATCAGATACTT


>psMmusOboxAB26_Gm20665 partial
ACCTGGTTCAAGAACAGACGAGGTAAAGAATGTCGGAAGAGTTCACACCTTCCTCGGAGAATTGGAAGTGGACCTCACTATAGGCCTACTTCCAGCAGTGGCGGTGAAGTTCCTGATTTCGCTGCCAGTCCAGATTCTGTGTGCCAGAGACATGTGAATGTCAGCTATCCTCCTGAGTTTAGAGCATCAAGGAACTCCCCTCACCAGGAATTCAACTCTTCCCTCATTGATCAACCCTTGGAAGACATGTGTTTCAGCAAGAGCCACATTATCTCGGAGCATCCAAGGCAGAAGTGTAGAGAACTTTCCAGGGAACCGGGGCACCTATCTAGTGATAGGTCTGGCTGTTCCAACGTTCTTTCCTCACCTTCTCCACCAGCCAGTGCTGAATCTTCGTGTGACATACCCTCGGGATTAAGCCTTTCTCCTCAACTCGGACCTCCAAGTATGACCCAAAACTCAGAATCCACCTTCTCCATGTGCCAGACACCATCAGnTTTGAGCCCTCTTCCTGAACTCAGCCCCTTGAGTAATTCCCTAGACCAGATGGCCATCTTTTCCAAAATTGATCAGGTCTGTGAAATCTATCAAAAGAATACAAGGTCTAAGAAGCAAAGGAAGGAGACGGAGAAGAACACGGTGCAAAATTTGATGCATGGCCAGGATTCCTGTGAAATAACTGAAAGCCCTAAAGGCACTGTCTCTCTGCCAAGCTCTGCCTATCAGGATACCTTGGCTGAGAGACAGTCTGTGTTCAGTTCTCCTCCATGCAGCCCATCAAGTACATCTCCAGACTCAGAATCCATATTTTCTGCATGGGAGGAAACATGTCATGTCAGCTTTCCTCCTCCTTTCAGCAGAAGTATGTTCTCAGACCCGGAGTCAACCTTGTCCATTATTCAGATTAATGAGAATTTATTAAGTGATGCCATGATGTCTCTATAG
