# Supplementary material for: Mouse Obox and Crxos modulate preimplantation transcriptional profiles revealing similarity between paralogous mouse and human homeobox genes
Source: EvoDevo. 2018 Jan 27;9:2. doi: 10.1186/s13227-018-0091-4 (PMC5787275; doi:10.1186/s13227-018-0091-4)
Supplement: Supplementary file 3 — Additional file 3. Lists of genes significantly up- or down-regulated following ectopic expression. [file 13227_2018_91_MOESM3_ESM.xlsx]

## Sheet: Sheet1
CrxOS2up	CrxOS2down	OboxA1up	OboxA1down	OboxA4up	OboxA4down	OboxA7up	OboxA7down
Apod	Ahrr	Lgr5	Sema3c	Megf6	Mmp3	Ly6c1	Mmp3
Igfbp5	Slco2a1	Itga11	Itga6	Eln	Hmga1-rs1	Fmo1	Mmp13
Cxcl14	Krt19	Cxcl14	Hmga1	Zfp36	Mmp13	Cdo1	Slc14a1
Tnn	Dynap	Epha3	Hmga1-rs1	Mest	Ptpn22	Myh11	Nptx1
Postn	Itga3	Tnn	Arhgap22	Tnn	Ccbe1	Mest	Ptpn22
Dcn	Nqo1	Col12a1	Slc14a1	Col3a1	Hmga1	Lmod1	Gprc5a
Thbs2	Ccbe1	Eln	Gprc5a	Fmod	Gprc5a	Megf6	Spp1
Mfap4	Hspa4l	Cacna1g	Parvb	Ogn	Angptl7	Adamts5	Hmga1-rs1
Flt1	Hmga1	Igfbp5	Tiparp	Wisp2	Bdnf	Il1rn	Adam8
Lum	Tinagl1	Lrrc17	Igsf11	Lgr5	Itga6	Lgr4	Hmga1
Aspn	Slc5a3	Serping1	Kcnn4	Lrrc17	Hbegf	Acta2	Fxyd5
Serping1	Acta1	Col3a1	Cdh18	Arc	Itga2	Svep1	Rsbn1
Slit3	Hmga1-rs1	Postn	Hspa4l	Ephb3	Mapk6	Actg2	Slc16a1
Ptn	Ezr	Megf6	Slc5a3	Svep1	Ereg	Lrrc17	Btbd11
Lrrc15	Tiparp	Col1a1	Ngef	Itga11	Slc14a1	Tgfb3	Fst
Ly6c1	Ampd3	Loxl2	Adam8	Fos	Cited2	Hes1	Kcnn4
Serpina3g	Coch	Crispld2	Socs6	Myh11	Parvb	Cdh3	Slc5a3
Slc5a7	Parvb	Srpx	Slco2a1	Adamts5	Errfi1	Mcam	Cdh18
Srpx	Anpep	Fmod	Cited2	Mylip	Myc	Cyp51	Nudt6
Loxl2	Birc5	C1qtnf3	Anpep	Msx1	Sgms2	C1s1	Tnfaip2
Ch25h	Aqp5	Atp2b4	Esm1	Postn	Sgk1	Egfl6	Rbpj
Fbxo32	Anln	Myh11	Epha2	Igfbp2	Ank	Trp53inp1	Areg
Igfbp3	Hmga2	Slc5a7	Bdnf	Adamtsl1	Sema3c	Msx1	Grem1
C1qtnf3	Bub1	Col8a2	Dynap	Prelp	Btbd11	Hmgcs1	Nt5e
Sema5a	Fam65b	Mfap4	Ano1	Ccdc80	Hmga2	Prss23	Tnfaip3
Pappa	Arhgap22	Gas6	Pcdh20	Abi3bp	Areg	Cacna1g	Mapk6
Wisp1	H2afx	Fbxo32	Nes	C1qtnf3	Dusp10	Apoe	Bdnf
Adamts2	Lipg	Cdo1	Slitrk6	Ddit4	Socs6	Ccdc80	Lgr6
Timp3	Hmmr	Fos	Nqo1	Btg2	Esm1	Zfp36	Hs3st1
Pdgfrb	Nes	Mylk	Hs3st1	Col8a2	Fst	Crispld2	Socs6
Cacna1g	Cd24a	Wbscr17	Btbd11	Islr	Prkg2	Ptprz1	Parvb
Megf6	Unc5c	Col27a1	Camk1d	Cdh3	Nptx1	Tenm3	Arhgap22
Myh11	Ube2c	Ptn	Fzd5	Igfbp5	Nipal1	Lrrc75b	Angptl7
Ednra	Slco4a1	Timp3	Ngf	Stat2	Tm4sf1	Adamtsl1	Sgms2
Crispld2	Ncapd2	Jag1	Sgms2	Cdon	Tnfaip3	Rgs4	Dusp10
Des	Apln	Ly6c1	Mapk13	Adamts1	Lgr6	Jph2	Fam110c
Aldh1a3	Eps8l2	Wisp1	Sox2	Arsi	Rbpj	Epha3	Esm1
Thy1	Sema3a	Col5a2	Krt19	Rgs4	Kcnn4	Gas6	Bmp2
Egr1	Aurka	Abi3bp	Krt18	C1s1	Lif	I830012O16Rik	Rnd1
Cdh11	Cdc20	Cdh3	Angptl7	Col1a1	Arhgap22	Pcp4l1	Camk1d
Gas6	Plk1	Nedd9	Nipal1	Kctd12	Spry2	Iigp1	Sele
Osmr	Ccna2	Creb3l1	Serpinb2	Boc	Tiparp	Lox	Lif
Thbs4	Slc25a10	Pdzrn3	Ampd3	S1pr3	Ngf	Gas1	Ngef
Kif26b	Tk1	Col1a2	Bcar3	Gas1	Adam8	Cdon	Hmox1
Col24a1	Foxm1	Lgr4	Mertk	Rspo2	Arl4c	Arc	E2f8
Plat	Rasgrp3	Fbln5	Rbpj	Cdo1	Phlda1	Col27a1	Tnfsf11
Dpt	Ngef	Svep1	Gyk	Cacna1g	Slc16a1	Kif1a	Ngf
Epha3	Adm	Lrrc15	E2f8	Lrrc75b	Fzd5	Cdkn1c	Ccbe1
Sfrp1	Slc14a1	Tmem119	Cacnb2	Epha3	Dynap	Cnn1	Sox2
Pde4b	Cenpa	Ptprz1	Tgfa	Gas6	Igsf11	Arsi	Sema6d
F2r	Nuf2	Islr	Sh2d1b1	Gja5	Plaur	Ephb3	Pkn3
Egr2	Kcnn4	Bcl11b	Pbp2	Apol6	Tnfaip2	Clu	Gfod1
Cpxm1	Nek2	Pcdh18	Nt5e	Wnt16	Fam110c	Nedd9	Serpinb2
Sparc	Ngf	Ednra	Bmp2	Crispld2	Serpinb2	Col10a1	Stc2
Gpm6b	Kif23	Actg2	Otud1	Tle2	Cdh18	Plekha4	Upp1
Mmp19	2810417H13Rik	Boc	Rgs6	Tgfb3	Rgs16	Igfbp7	Dusp9
Pdzrn3	Espl1	Lox	Pls1	Cxcl12	Cd44	Peg3	Pi15
Glce	Socs6	Cdsn	Fam19a5	Pcp4l1	Nudt6	Rspo2	Map2k6
Egfl6	Prr11	Lama4	Nrcam	Snai1	Atf3	Mylk	Tmem74
Lama4	Col2a1	Sema5a	Fosl1	Dkk3	Ano1	Cacna1h	Selp
Csgalnact1	Kif4	Tbxa2r	Tmem74	Rspo3	Ccrn4l	Hoxc8	Igsf11
Il1rl2	Rab3b	Pdgfrb	Selp	Tgfb2	Ptgs2	Pcsk9	Slitrk6
C1s1	Ctnnd2	Kif26b	Klf5	Serpina3g	Rsbn1	Galnt18	Nrcam
Islr	Diap3	Pappa	Pik3r5	Hes1	Sele	Fbxo32	Sh2d1b1
Pgm5	Pbk	Adamtsl1	Eva1c	Fat4	Slc25a24	Bcl11b	Sema7a
Mylk	Ect2	Prelp	Fam83g	Timp3	Fosl1	Sfrp2	Ugt1a7c
Col1a2	Rassf2	Tnmd	Rasgrp3	Col12a1	Denr	Atp2b4	Sema3c
Fbln5	Nusap1	Dkk3	Krt80	Rsrp1	Spp1	Adamts6	Pik3r5
Il1r1	Cdh18	Galnt18	Tead4	Iigp1	Ttc9	Cox6b2	Tslp
Prdm1	Mad2l1	Rspo3	Cystm1	Zfp521	Epha2	Slpi	Pls1
Kcne4	Rad51	Igfbp7	Tslp	Limch1	Txnrd1	Serpinb9b	Pbp2
Akap13	Cenpi	Aspn	Cyb561	Ptprz1	Fxyd5	Gsta4	Itga2
Cdo1	Parpbp	Sod3	Nptx1	Emilin1	Hs3st1	Pdzrn3	Elavl2
Tnmd	Melk	Spry1	Ptpn22	Lama4	Arhgdib	Tgfb2	Ramp3
Olfml3	Tcf19	Prss23	Upp1	Mylk	Klf6	Wisp1	Itga6
Podn	Ercc6l	Slit3	Fam84a	Plekha4	Ctgf	Hoxc6	Evi2a
Dkk3	Cdca8	Igfbp3	Gchfr	Srpx	Bcar3	Wnt4	Abcb1a
Col27a1	Ncapg	C1s1	Ccbe1	Rarres1	Rnd1	Plac8	Gchfr
Ddit3	Cdca3	Mcam	Akr1c18	Hoxc6	Il1rl1	Eva1a	Ccl20
Ctsk	Casc5	Itga1	AA467197	Loxl2	Sh3bgrl2	Rnaset2b	Plvap
Prelp	Spag5	Adamts4	Sele	Actg2	Tnfsf11	Hoxb9	Akr1c18
Abi3bp	Fignl1	Ccdc80	Ralyl	Atp2b4	Ezr	Limch1	Slco2a1
Arhgap42	Msln	Serpina3g	Evi2a	Lgr4	Csrnp1	Apol6	Arhgdig
Rerg	Aif1l	Tmem176a	Ahrr	Hmgcs1	Nt5e	Kcne1l	Mcpt8
Myo7a	Lgr6	Itga8	Itga2	Lrrtm3	Hmox1	Serping1	Col18a1
Adamts4	Igsf11	Adamts12	Lgals3	Zcchc5	Ngef	Ogn	Il1rl1
Igsf10	Chst7	Cdon	Hmga2	Pdgfrb	Etv4	Wnt16	Ank
Wbscr17	Fam64a	Txnip	Nov	Ptn	Ptpre	Rgs5	Pdgfra
H2-T23	Phf19	Reck	Fxyd5	Igfbp3	Cgnl1	Islr	Stom
Lsp1	Plin4	Mgll	Ccnd1	Hoxc8	Krt19	Pik3ip1	Dkk2
Ccl11	Cep55	Gas1	Arhgdib	Sec16b	Upp1	Ddit4	Slc30a4
Bcl11b	Knstrn	Cemip	Cotl1	Col27a1	Zswim4	Rab3c	Sgk1
Rora	Ttk	Fat4	Oasl1	Lox	Dkc1	Adamts4	Cotl1
Fibin	Flrt1	Epha4	Slc25a24	Mfap4	Sox2	Itga1	Nov
Col15a1	Fbxo5	Pdgfrl	Ezr	Il1rn	Pcdh20	Spry1	Tm4sf1
Actg2	Serpinb2	Thbs4	Cgnl1	Serping1	Tmcc3	Frmd5	Nkain1
Slc16a2	Slitrk5	Myo7a	Rrm2	C1ra	Plk2	Mgll	Ltbp4
Svep1	Krt80	H2-T23	Cobll1	Tmem26	Krt18	Eya4	Fzd5
Tnfaip6	Gale	Cacna1h	Tnk2	Frmd5	Hspa4l	Abat	Ripk2
Col8a2	Rad18	Hoxb9	Tmsb4x	Fbln5	Taf1d	Rspo3	Ereg
Tmem119	Hmgb2	Acvr2a	Tmpo	Cacna1h	Nqo1	Col8a2	Gpc1
Igf1	Gen1	S1pr3	Sema3a	Wisp1	Gfod1	Syt13	Ddx21
Pcsk5	Dlk2	Rab3c	Ugdh	Zfp354c	Ahrr	Prelp	Anpep
Tbxa2r	Dlx2	En1	Alcam	Cdkn1c	Ankrd50	C1qtnf3	Emp1
Acvr2a	Pik3cb	Cthrc1	Eps8	Gpr64	Mtmr10	Tbxa2r	Prkg2
Ifi27l2a	Nrcam	C1ra	Ercc1	Acta2	Mapk13	Dmpk	Oaf
Cdh3	St3gal6	Gpx3	Nap1l1	Slc24a3	E2f8	Mylip	Ano1
Gpx3	Esco2	Rerg	Uhrf1	Hpgd	Has2	Aldh1l1	Ahrr
Sned1	Chtf18	Slfn2	Igfbp4	Gpc3	Itgb3	Scube3	Cd109
Ms4a4d	Itga6	Avpr1a	Sdpr	Col10a1	Sdpr	Prss35	Arhgdib
Mgll	Tarsl2	Tgfb2	Syk	Slc5a7	Gyk	Btg2	Ercc1
Tgfbi	Sdpr	Acta2	Cryab	Clec14a	Pbp2	Ccl17	Mpp6
Ndrg1	Ppbp	Nrep	Gata3	Ier5l	Flrt3	Ucp2	Fkbp4
Lgr4	Sema3c	Fibin	Sh3bgrl2	Prss35	Tslp	Parm1	Nmt2
Vdr	2200002D01Rik	C2	Fst	Podn	Sema7a	Fat4	Plaur
Tet2	Esm1	Cpxm1	Prdx1	Lxn	Gcnt2	Postn	Fip1l1
Gadd45a	Selp	Des	Mllt3	Sfrp2	Grwd1	Fam20a	Ttc9
Col3a1	Syt17	Mfap2	Psmd8	Igf1	Tmem74	Igfbp2	Nrn1
Igfbp2	Troap	Plac8	Dusp9	Aspn	Slitrk6	Sbspon	Mcm6
Cxcl1	Cdc25c	Rgs4	Smoc2	Mafb	Tnk2	Clec2d	Hsph1
Adamtsl1	Wnt10b	Rarres1	Rab27b	Trp53inp2	Tbc1d2	C1ra	Phgdh
Hgf	Cacnb2	Cyp26b1	Mtmr10	Ednra	Dusp5	Mogat2	Pcdh10
Avpr1a	Eme1	Col5a3	Tnfaip2	Cemip	Fbxo33	Rerg	Srxn1
C1ra	Pls1	Podn	Prkar2b	Creb3l1	Camk1d	Chsy3	Fam171a1
Epha4	Kcnj2	Adamts6	Rnd1	Sfrp1	Dyrk3	Srpx	Neo1
Kif21b	Aunip	Pcp4l1	Ripk2	Txnip	Sms	Tnmd	Dkc1
Fndc1	Slc35g1	Ifi27l2a	Cd34	Mtss1l	Ramp3	Loxl2	Ankrd50
Iglon5	Ankle1	Dact1	Slc30a4	Sbspon	Peak1	Slc5a7	Itgb3
Tmem176a	Pbp2	Fam20a	Flrt1	Fbn2	Sh2d1b1	Cxcl14	Rcc2
Ednrb	Gchfr	Ephb3	Anln	Ssc5d	Gpatch4	Igfbp5	Errfi1
Per1	Tead4	Iglon5	Nceh1	Hoxb9	Bend3	Omd	Eps8
Slc7a3	Slitrk6	Limch1	Fkbp4	Thbs4	Klf5	Rnf128	Nipal1
Rgs4	Gatm	Igf1	Mgat5	Epha4	Fam83g	Slc16a4	Txnrd1
Spry1	Pcdh20	Adamts9	Itpr3	Cxcl14	Rab27b	Per3	Epha2
Icam1	Mcpt8	Chsy3	Mcm7	Eya4	Syk	Ccl8	Pttg1ip
Pdgfrl	Krt18	Mpeg1	Mcm5	Sema5a	Gm14680	Ednra	Kif2a
Nupr1	Cystm1	Lum	Osbpl3	Tbxa2r	Pik3r5	Hpgd	Otud4
Adamts9	Rragb	Il1rn	Prr11	Cybrd1	Dusp9	Dact1	Uhrf1
Gjb2	Igfbp4	Fas	Ogfrl1	Erg	Akr1c18	Ppp1r14a	Glrx
Prickle1	Lgals3	Gpm6b	Epb4.1l1	Sorbs2	Nes	C2	Antxr2
Cyp7b1	Rrm2	Dbp	Bcl2l1	Tnmd	Lrrtm2	Fos	Epb4.1l1
Sik1	Cyp1b1	Slc16a2	Plaur	Mfap2	Ttll11	Aspn	Pcdh7
Tgfb2	Anxa3	Gxylt2	Gpc1	Gpm6b	P2ry2	Serpinb1a	Mcm5
Acot2	Tpx2	Lpl	Tuba4a	Lum	F2rl1	Sec16b	Lgals3
Ccl8	Prc1	Sbspon	Nrn1	Kif26b	Apol8	Nnat	Ccnd1
Baalc	Tmpo	Plekha4	Rpa1	Nrep	Lancl3	Ch25h	Gramd4
Serpina3n	Slc25a24	Alx4	E2f7	Jag1	Flt4	Gm4951	Atic
Adamts12	S100a6	Sfrp2	Sms	Car9	Fam181b	Tgtp2	Arl4c
Tppp3	Tnk2	Adamts2	Nqo2	Tmem119	Evi2a	En1	Dpy19l1
Clu	Kif20a	Mmp19	Slc35e4	Mrgprf	Otud1	Erg	Cgnl1
Ccl20	Arhgdib	Arsi	Pgd	Cpxm1	Selp	Hoxc9	Wdr36
C2	Smc2	Meis1	Etv4	Reck	Tuba8	3632451O06Rik	Prdx1
Ctnna2	Rangap1	Apod	Fmn1	Htra3	Ptchd4	Itga11	Cited2
Fmod	Gja1	Il1rl2	Pdpn	Pappa	Mertk	Rnaset2a	Rtn4
Itga11	Cdk1	Ecscr	Adm	Cyp26b1	Fam19a5	Tgtp1	Hspa4l
Mpeg1	Oasl1	Ucp2	Pbk	Pik3ip1	Nrcam	Lmcd1	Etv4
Nkd1	Smoc2	Pde1a	Dtnb	C1qtnf1	Cacnb2	Fmod	Thbd
Cyp26b1	Alcam	Cmklr1	Slc25a37	Nrbp2	Tma16	Lgr5	Mcm3
Sfrp2	Mki67	Wnt4	Slc25a10	Pdzrn3	Rgs6	Ecscr	Slk
Fas	Cotl1	Abat	Neto2	Slc16a2	Kdr	Calml4	Arhgap6
Dact1	Gpr126	Kcne4	Ppap2c	Wnt4	Edn1	Kif26b	Hsp90aa1
Il6	Bub1b	Dpt	Tuba1c	Hoxb3	Pls1	Hoxc4	Fosl1
Dbp	Rpa1	Baalc	Stmn2	Fam13c	Krt80	Cd68	Flrt1
Rspo3	Dlgap5	Sec16b	Txnrd1	Myo7a	Bmp8b	Tnn	Dcbld2
Cemip	Ccnf	Htra3	Pkn3	Mthfr	Tgfa	Ramp1	Ptchd4
Pde1a	E2f8	Rasl11b	Tfrc	Kcnk3	Bmp2	Ndufa4l2	Sh3bgrl2
Apoe	Cobll1	Mmp17	Tm4sf1	Spry1	Eva1c	Ifit3	Slc48a1
Plcl1	Klhdc8a	Mafb	Dcbld2	Dhrs3	Gm5803	Tagln	Mybbp1a
Bdh2	Ckap2l	Lrrc75b	Mcph1	Ptplad2	Tead4	Nuak1	Ndc1
Akna	Gpc1	Tppp3	Hsp90aa1	Rgma	Map2k6	Scd2	Hspd1
Itga1	Rras2	Cybrd1	Hspd1	Notch3	Fgf2	Stat2	Hmga2
Abat	Axl	Bace2	Masp1	Oas2	Siah1b	Wbscr17	Ankrd13b
Adcy2	Tubb4b	Serpina3n	Ttc9	Ier2	Slc29a2	Csrp1	Ptpre
Htra3	Incenp	Rab3il1	Pole	Adamts4	Cystm1	Egr1	Gfra1
Atf3	Ccnd1	Hoxc9	Mki67	Slc22a17	Abcb1a	Timp3	Lrrc8c
Cxcl2	Racgap1	Nkd1	Crip2	Cbr2	Slc35g1	Zfp521	Myc
Slfn5	Hoxd13	Cdkn1c	Nkain1	Galnt18	Fam84a	Trp53inp2	Pop1
Cmklr1	Pdlim1	Cd38	Ptchd4	Fcgrt	Hdac9	Mme	D10Wsu102e
Olr1	Kcnab1	Hoxb3	Kdr	Plac8	Rasgrp3	Sqle	Peak1
Lgr5	Nrn1	Rnf122	2810417H13Rik	Prrt2	Nppb	Lxn	Grwd1
Cth	Ccnb2	Tnfaip6	Top2a	Vcan	Rps6ka6	S1pr3	Tspan11
Rasl11b	Kif2c	1500015O10Rik	Gcnt4	Pdgfrl	Klrg2	Cav1	Pxn
Fbxo36	Tacc3	Kctd8	Mcm3	A4galt	Rnf39	Fdft1	Zswim4
Apobr	Cdh2	Parm1	Gnb4	En1	Tcf7	Myl9	Il4ra
Col1a1	Id1	Erg	Grwd1	Zfp60	LOC102640024	Thbs1	Ubqln4
Casp4	Rrm1	Ldb2	Osbpl6	Aff3	Timm8a1	Rcan2	Cad
Gdf10	Tfrc	Ramp1	Stac	Zfp46	Ggct	Fdps	Ncl
Rab3c	Nde1	Ccl8	Foxm1	Adamts9	Slco2a1	Col12a1	Whsc1
Bace2	Grb14	Prss35	Pear1	Tmem176a	Ankrd37	St5	Gcnt4
Serpinb1a	Wdr1	Apol6	Mpp6	Zfp87	Mcpt8	Pappa	Cdt1
1500015O10Rik	Tuba4a	Zfp87	Cse1l	Iglon5	Wfdc2	Lss	Tuba4a
Nr4a1	Cenpf	Serpinb1a	Mybl2	Fas	Klk10	Tubb2b	Slc20a2
Lrrc17	Suv39h1	Gm4951	Cd44	Apod	Ccl20	Jag1	Nqo2
Trib3	Ppap2c	Clec11a	Kntc1	Dmpk	Prl2c2	Marcks	Nop2
Rgcc	Apol9a	Wisp2	Nasp	Asap3	Ddx21	Ifit1	Ccne1
Apol8	Fasn	Mylip	Lyar	Per3	Rtn4	Msmo1	Gm14680
Rarres1	Iqgap3	Sorbs2	Tbc1d2	Bcl11b	Oaf	Pcdh18	Carhsp1
6330403K07Rik	Fkbp4	6330403K07Rik	Dbf4	Igsf10	Ncl	Bmp4	Slc19a1
Adm2	Ndc80	Ifi205	Ctnnd2	Casp12	Hsp90aa1	Cnn3	Endod1
Fgf12	Fam111a	Tgtp2	Klhdc8a	Rab3il1	Col18a1	F3	Las1l
Cd40	Cgnl1	Flt1	Smc2	C1qtnf6	Uck2	Kctd12	Sigmar1
Mmp2	Lmnb1	Igfbp2	Abcb1b	Pkdcc	Mtap	Car12	Thop1
Cthrc1	Arf6	Ogn	Rnf217	Ablim1	Fip1l1	Rsrp1	Syk
Tnc	Kntc1	Mest	Wdhd1	6330403K07Rik	Eif5	Itga8	Sema3a
Synpo	Kif18b	Adamts5	Bub1	Arhgap20	Kif2a	Arhgap42	Nhp2
Fstl1	Crim1	Col5a1	Lig1	Bmp5	Ccnd1	Boc	Neto2
Pcdh18	Ccnb1	Thy1	Clspn	Gstt1	Las1l	Gnai1	Ahsa1
Lbh	Kpnb1	Sparc	Slc35g1	Plag1	Nop58	Irf7	Fam131b
Ccl2	Slfn9	Fbn2	Sqrdl	3632451O06Rik	Stom	Emilin1	Slc23a2
Zfp36l1	Fen1	Nuak1	Ptpre	Lpl	Slc5a3	Gpr64	Gnb4
Galnt18	Mov10	Synpo	Fam171a1	Zbtb34	Slc20a2	Id3	Uck2
Dchs1	Fmn1	Trp53inp1	Tnfrsf12a	Bbc3	Slc30a4	Aff3	Nceh1
Mmp14	Masp1	Fkbp14	Pcdh7	Clec2d	Esd	Fgfr2	B4galt5
Fgfr1	Arhgap11a	Zfp36l1	Taf5l	Ucp2	Nkain1	Col5a2	Abl2
Cst3	Cryab	Kif1a	Dyrk3	Gm33989	Pcdh7	Lamb2	Rgs16
Thbs1	Setd8	Vcan	Nhp2	Omd	Wdr36	Isg15	Pcolce2
Slc20a1	Stip1	Cdh11	Rragd	Meis1	Pttg1ip	Adamts1	Noc2l
Tanc1	Uhrf1	Thbs1	Lrp8	Nod1	Trim16	Lrrc15	Pgd
Asns	C330027C09Rik	Lsp1	Pik3cb	Eya1	Lrrc8c	Ppap2a	Ndrg1
Col5a1	Flt4	Chst2	Procr	Clec11a	Eps8	Insig1	Stmn2
Syt13	Mcm5	Rcn3	Suv39h1	Slc1a6	Nmt2	P4ha3	Slc29a1
Rnf19b	Fez2	Kdelr3	Mcm6	Chsy3	Hspd1	Prkcdbp	Taf5l
Kdm5b	Kif15	Mid2	Slitrk5	Ldb2	Phc2	Adamts12	Trmt10c
Notch1	Kitl	Kdm6b	Lipg	Socs1	Tmsb4x	Ccnl2	Rcc1
Igf2	Pole	Arhgap42	Ndc1	Sod3	Tuba1c	Mid2	Mcm7
Rnd3	Jun	Tmem176b	Pxn	Trim34a	Plin2	Fzd2	Sqrdl
Sipa1l2	Syk	Adam23	Ermp1	Itga1	Ipo7	Pawr	Rrm2
Slfn2	E2f7	Itm2b	Ddias	Zfp866	Tnfrsf12a	Ddr1	Chaf1a
Plk2	Cdca2	Emilin1	Chaf1b	Pla2g4b	Cryab	Gpm6b	Dtx4
Ptk7	Spc25	Notch3	Whsc1	Dact1	Ndc1	Ly6a	Dagla
Bhlhe40	Itpr3	Zfp521	Pcolce2	Smarca1	Pa2g4	Jund	Rin1
Aars	Rbpj	Ssc5d	Fignl1	Rnaset2b	Ybx3	Lgals9	AI607873
Serinc3	Fzd5	Mmp2	Ncl	Apoe	Mpp6	Palld	Mgat5
Lox	Fxyd5	Ptk7	D1Ertd622e	Akr1c14	Ripk2	Creb3l1	Fbxo33
Plac8	Cited2	Tgfbi	Eps8l2	Gm4951	D10Wsu102e	Fbln5	Cd34
Stk17b	Specc1	Pck2	Oaf	Slc16a4	Mcm6	Cyr61	Cd44
Vcan	Sgms2	Aplp1	Diap3	Gbp6	Cttnbp2nl	Id4	Coch
Arhgef2	Ripk2	Igsf10	Lrrc8d	Adamts12	Cotl1	Tle2	Mtmr10
Chd2	Cenpe	Rnase4	Rfc5	Serpina3n	Ctdp1	Ier5l	Sdpr
Kdm6b	Mybl2	P4ha2	C77080	Trim30d	Rrm2	Kank1	Ezr
Bmp1	Gm29779	Fkbp7	Nudt6	Chrd	Mybbp1a	Notch3	Gyk
Heg1	Aurkb	Cst3	Dtx4	Gxylt2	Akap2	Tmem176a	Ruvbl2
Runx1	Clspn	Sfrp1	Lrrc8c	Zfp467	Klhl2	Amot	Spry2
Prss23	Nap1l1	Atf5	Sipa1l3	Zfp579	Wdr43	Dzip1	Sms
Frmd6	Kif20b	Fam101b	Ccne2	Dbp	Tbrg4	Hmgcr	Esd
Serpinf1	Pola2	Rbms3	Wdr36	Gstm2	Ppp1r15a	LOC102635781	Slc25a10
Sbno2	Smc4	Marcks	Slco4a1	Rasl11b	Fam171a1	Lama4	Enpp1
Adam12	Mcm2	Cd248	Col18a1	Scube3	Grem1	Synpo	Slc35e4
Gpc6	Exo1	Gpc3	Fen1	Sertad3	Neto2	Lurap1l	Ctnnd2
Rcn3	Ano1	Col6a2	Ccrn4l	Pcsk9	Psmd8	Hsd17b7	Taf1d
Csrnp1	Lig1	Syt13	Chaf1a	Snx32	Fgf7	Tet2	Adsl
Ccl7	D030056L22Rik	Olfml3	Mboat1	Arhgap33	Emp1	Eno3	Cdk6
Tmem176b	Hcfc1r1	Sorcs2	Cxcl10	Ramp1	Cct6a	Egr2	Umps
Tacc1	Uchl1	Heg1	Pola1	Nkd1	Fam107b	Col5a1	Stac
Atp2b4	Dbf4	Slc1a4	Cdc6	Gpx3	Tfrc	Nr4a1	Flrt3
Tln2	Sim2	Cnn1	Hdgfrp3	Acss2	Prdx1	Cbr2	Ccdc3
Ctsc	Cks1b	P3h1	Ercc6l	Izumo4	Il4ra	Tuba1a	Gata3
Golim4	Rasa4	Antxr1	Fbxo33	Cfp	Ercc1	Reck	Fam83g
Ly6a	Ncaph	Lama2	Dnajc9	Calml4	Tmpo	Mthfr	Plp2
Itm2b	St3gal5	Serpinh1	Apln	Abat	Tpd52	Fam114a1	Pfas
Lhfpl2	Arhgap19	Ddit3	Lmo1	Fam20a	Ugdh	Slfn2	Hdac9
Antxr1	Mllt3	Azin2	Gm14680	Slc38a6	Cdh2	Plekhg2	Ppp1r14b
Gas1	Lrp8	Adamts1	Espl1	Kctd7	Atic	Kdelr3	Adm
Slc7a2	Chst1	Peg3	Recql4	Rerg	Rsl1d1	Arhgef28	Exosc2
Pros1	Bcl2l1	Col6a1	Slc23a2	Rab3c	Nifk	Zfp354c	Rgs2
Rnase4	Cdc45	Ptprd	Hdac9	Sap25	Pdpn	Sparc	Uaca
Rnf150	4930503L19Rik	Supt20	Tcf7	Cmklr1	Ifrd1	Heg1	Mybl2
Cyb5r1	Slc25a13	Itm2a	Slc20a2	1500015O10Rik	Nop2	Slc24a3	Abcb1b
Gpc3	Topbp1	Hgf	Cdt1	Tgtp2	Akr1b8	Mtus1	Bend3
Mcam	Rttn	P4ha3	Gramd4	Aldh1l1	Eaf1	Rbms3	Grin3a
Jak2	Dusp9	Col7a1	Dnph1	Pde1a	Lrig1	Lrrn3	Dtl
Hoxb9	Tubb6	Fstl1	Asf1b	Fibin	Hspa4	Txnip	F2rl1
Dnmt3a	Thsd7a	Btg2	Denr	Hoxa3	Stk24	Fas	Cacnb2
Slc1a4	Mapk13	Spats2l	Qdpr	Hoxc4	Etf1	Sema5a	Rrp9
Vegfa	Dhrs9	Bicc1	Ect2	Lmcd1	Gfra1	Gjb2	Mb21d2
Adamts1	Dhfr	Plat	Exosc2	Cpa6	Rars	Azin2	Mgst3
Cx3cl1	Cdkn2aipnl	Rgma	Plscr1	Itgb8	Chst11	Rnd3	Polr1b
Vldlr	Epb4.1l1	Scd2	Ezh2	Serpinb1a	Otud4	Pmp22	Agtr2
Adam23	Sgol2a	Gpr153	Kif23	Des	Dok1	Vcan	Mapk13
Reck	Eif2d	Zfp217	Dck	Clca3a1	Sat1	Pde8b	Penk
Mgp	Sh3bgrl2	Mical1	Murc	Zfp235	Pgd	Dhrs3	Ppap2c
Fkbp7	Met	Lgalsl	Dkc1	Zfp799	Whsc1	Trim30d	Lrrc8b
Boc	Asf1b	Maged1	Ppp1r14b	Ecscr	Nsun2	Msrb1	Ccne2
Tgfbr1	Atad2	Aldh1l2	Gpatch4	Cox6b2	Cnbp	Adra1d	Mad1l1
Kif1a	Mmd	C1qtnf6	Bub1b	Glt8d2	Tmem200a	Etl4	Tnfrsf22
Dennd4a	Kif18a	Tcn2	Otud4	Galnt9	Mcm7	Dmd	Foxm1
Ank2	Foxc2	Trp53inp2	Cd24a	BC029214	Trmt10c	Lpin1	Rfc5
Marcks	Rnd1	Bmp1	Kif4	Fbxo2	Slc35e4	Npas4	Raph1
Nfkbiz	Rbmx	Tns1	1110004E09Rik	Zfp383	Slk	Fkbp14	Gpatch4
Col5a2	Gins2	Tgfb3	Nmt2	Ifi27l2a	Osbpl3	Lims2	Dctd
Sod3	Apol9b	Lamb2	Hells	Smim1	4930402H24Rik	Gstm2	Lancl3
Gpr153	Trim59	Fam114a1	Mcm10	Zfp870	Npm1	Sertad4	Ogfrl1
Serpinh1	Lsm2	Fcgrt	Hmox1	Kctd21	Mgat5	Trim30a	Dyrk3
Junb	Pold1	Daam2	Mb21d2	Hoxc9	Dcbld2	Gbp2	Bcar3
Arap1	Pgd	Efs	Peak1	Rgs3	Sema3a	Ddx60	Fam20c
Azin2	Ckap2	Osmr	Mad2l1	Slc25a42	Srxn1	Mmp23	Slc29a2
Sh3pxd2b	Kif22	Tubb2b	Syt17	Ndufa4l2	Klhl21	Uvssa	P2ry2
Aff4	Kifc1	Adam12	Melk	Slfn8	Dkk2	Zfp217	Cobll1
Sqstm1	Gadd45g	Pik3ip1	Taf1d	Zfp54	Klhdc8a	Adamts10	Pwp2
Lphn2	Gnb4	Irx1	Fastkd2	Il18bp	Alcam	Casp12	Mitf
Mfap2	Pcnt	Ttc28	Rbm38	Rnf122	Nap1l1	Speg	Slc25a24
Map4k3	Mybl1	Mex3b	Spag5	Hoxb8	Antxr2	Rarres1	Ercc6l
Mycbp2	Sgol1	Hmgcs1	Pstpip2	Fam131a	Rrs1	Cthrc1	Rps6ka6
Notch3	Cenph	Ostc	Ticrr	Mdk	Mcm3	Gpc3	Tiparp
Aplp1	Rad51ap1	Zfp354c	Kif2a	Amt	Tomm70a	Pcyt2	Wdr46
Zeb2	9030617O03Rik	Pcsk9	Dlx2	Ppp1r14a	Zfand2a	Lrrtm3	D630045J12Rik
Cped1	Nipal1	F2r	Raph1	Cav3	Gcnt4	Iglon5	Fen1
Bcl6	Ddias	Cped1	Slc6a15	Sned1	Gata3	Robo2	Zfp367
Stat3	Chaf1a	Grem2	Mgst3	Kcne1l	Rin1	Dbi	Ntn1
Hivep2	Ptp4a3	Gpr64	Tuba8	Hoxb6	Fkbp4	Dcaf6	Qdpr
Cd97	Cxcl5	Lmod1	Uaca	Rnaset2a	Prkar2a	Kdm6b	Siah1b
Igfbp7	Gata2	Thbs3	Ccna2	Zfp58	Tuba4a	Tob1	Gemin4
Rictor	Btbd11	Lpin1	Fanca	Dpt	Nhp2	Sort1	Slc35g1
Cd248	Amd1	Pcdhgc5	Cdca5	Parm1	Lrrfip1	Fam84b	Gldn
Secisbp2l	Sertad1	Ncam1	Bok	Hoxb2	Rrp9	Junb	Kcnj2
Lpl	Fam83d	Tmem64	Aif1l	Car11	Gnb4	Eya1	Ifrd2
Fkbp14	Tmem194	Iigp1	Fip1l1	Col5a2	Dis3	Ptprd	Klrg2
Ogn	Pear1	Irx2	Zswim4	Col1a2	Masp1	Col11a1	Lmnb2
Txndc16	Dck	Csrp1	Rttn	Prss23	Zfpm2	Nsdhl	Tmcc3
Itm2a	Sdf2l1	AW551984	Hmmr	Mmp2	Igfbp4	Prg4	Tgfa
Bgn	Sptssa	Jdp2	Rassf2	Cyp51	Spred2	Dgka	Smim3
Ssc5d	Fblim1	Smoc1	Exo1	Zfp36l1	Strap	Stk40	Fam181b
Sulf2	Osbpl3	Trib3	Fam65b	Lamb2	Itpripl2	Mtss1l	Ampd3
Mthfd2	Mboat1	Tubb2a	Pcdh10	Nedd9	Prkar2b	Bicc1	Fgf2
Clca3a1	Pif1	Cyp51	Stom	Pcdh18	Anpep	Sod3	Mertk
Arid5b	Mcm10	Smpdl3a	Dtl	Scd2	Bcl2l1	Pdgfrl	Fam19a5
Cask	Zwilch	Mtss1l	Baiap2l1	Mme	Tjp2	Pde5a	Dnph1
Rbms3	Ermp1	Nod1	Tcf19	Dlk1	Itga3	Oas2	Osbpl6
Slc3a2	Trip13	Col11a1	Slk	Fgfr2	Cobll1	Chst2	Aig1
Cdon	Ndc1	Sesn2	Fanci	Nuak1	Lyar	Slc1a6	D1Ertd622e
Pde10a	Prim1	Csgalnact1	Smox	Synpo	Naa50	Tcn2	Tead4
Thbs3	Thbd	Dmd	Flt4	Lmod1	Cct2	Meis1	Nmnat2
Sesn2	Fanca	Nynrin	Siah1b	Lss	Crip2	Tox	Lyar
Nfe2l1	Dnajc9	Braf	Gfod1	Snai2	Anln	Vill	Rassf2
En1	Pola1	Eva1a	Tk1	Lgalsl	Tatdn2	Egr3	Tcf19
Bach1	Pkp2	Hspa2	Rad51	Col5a3	Serbp1	Braf	Exo1
Adck4	Rfwd3	Capn6	Irx3	Col11a1	Nckap1	Sspn	Fam84a
Srpx2	Shcbp1	Robo2	Klhl2	Fzd8	Set	Fzd8	Pola2
Prnp	Brca1	Maged2	Shmt1	Stat1	Tnfrsf22	Sorbs2	Homer2
Cyth3	Ugdh	Mthfr	Orc1	Col6a2	Smurf1	Itgb8	Rab27b
Derl1	Tyms	Pde10a	Tfap2b	Adamtsl3	Serpinb6a	Itm2a	1110004E09Rik
Spty2d1	Spdl1	Tfpi	Msln	Ccnl2	Lgals3	Fbn2	Slitrk5
Cd47	4930427A07Rik	Cercam	Dfna5	Ggcx	Lrrc8d	Acss2	Ephb6
Grem2	Gjb3	Plxdc2	Lancl3	Thbs2	Cse1l	Tubb2a	Hdgfrp3
Chst2	Tor4a	Zbtb34	Cdca2	Sema3f	Carhsp1	Ssbp2	Plscr1
Lmo4	Sass6	Ier2	Kcnh2	Marcks	Prdx6	Tmem26	Arhgap39
Smoc1	Neto2	Angpt1	Ska3	Gadd45g	Ddx39	Tspan2	Chac1
Sars	Exosc8	Sardh	Notum	Ly6c1	Lrrc8b	Nrep	Pcdh20
Adam33	Aspm	Tox	Dusp14	Nynrin	Taf5l	Ccnt2	Foxf2
Tshz3	Hells	Nbea	Fdx1l	Col4a5	Epb4.1l1	Per1	Cdca5
Efs	Mis18bp1	Pde8b	Arhgap6	Oasl2	Klf4	Ggcx	Cdc6
Mapk8ip3	Rad54l	Dchs1	Lingo1	Col5a1	Gnl3	Pdgfrb	Kcnh2
Gm22	BC030867	Aff3	Fam131b	Il11ra1	C77080	Bpgm	Lingo1
Pofut2	Dusp14	Eya4	Pmf1	Trabd2b	Pcolce2	Cybrd1	Ttll11
Medag	Lrrc8d	Fzd8	Birc5	Irf1	Rap1gap2	Akap13	Kdr
Mical1	Fanci	Asap3	Wwc1	Cdh11	Por	Podn	Pbk
Lrp6	Dtnb	Mmp14	Cpm	P4ha3	Pdlim1	Pcdhgc5	Ankrd37
Xpot	Cep128	Ggcx	Rad18	Itga8	Gart	Mpeg1	Fastkd2
Fcgrt	Rab27b	Gstm2	Pcgf5	Grb10	Orc2	Kdm7a	Lrrtm2
Mid2	Cdkn2c	Maml2	Chka	Rbms3	Endod1	Prkab2	Arhgap27
Slc44a1	Smox	Gpc6	Fam181b	Col6a1	Nolc1	Acvr2a	Polr3g
AW551984	Nqo2	Slc44a1	Hirip3	Capn6	Swap70	Tmem176b	Mcph1
Nr1d2	Galm	Smarca1	Jph1	Sqle	Cirh1a	Nrbp2	Tma16
Kdelr3	Crip2	Col4a5	Bmp8b	Cthrc1	Cxcl10	Fam150a	Cdca7l
Jmy	Ska3	Itgb8	Lrrtm2	Cst3	Gtpbp4	Mmp2	Cyb561
Tenm3	Rfc5	Per3	Dagla	Arhgef25	Sf3b4	Mafb	Krt80
Mt2	Mre11a	A4galt	D030056L22Rik	Olfml3	Ezh2	Xaf1	Shmt1
L3mbtl3	Zfp367	Stk40	Shcbp1	Trp53inp1	Usp10	Lpl	L3mbtl2
Igdcc4	Naaa	Ccl7	Tnfsf11	Thbs3	Hnrnpa1	Parp10	Nes
Ptger4	Prim2	Mn1	Lsm8	Adamts10	Nceh1	Dbp	Tcf7
Tubb3	Gata3	Lxn	Parpbp	Aldh1l2	Sh3kbp1	Tmem88	Col15a1
Ephb3	Msto1	Casp12	Chst7	Kdm6b	Hspa8	Gm33989	Wdr55
Tgfb1	Pmf1	Snai2	Kctd12b	Mmp19	Mb21d2	Trim34a	Pparg
Gpt2	Plk4	Pmp22	Ttk	Bmp4	Pcgf5	Pmvk	Tfap4
Casc4	Baiap2l1	Tmtc2	D630045J12Rik	Mid2	Pim1	Pvrl2	Klf5
Ric1	Hirip3	Arap1	Slc29a2	Gbp2	Map2k3	Uba7	Rragd
Il17ra	Pak4	Eng	Klrg2	Itm2a	Pxn	Hoxb3	Hivep3
Supt20	Sipa1	Arrdc4	Rps27a	Cped1	Adsl	Rgs3	Nqo1
Bicc1	Dek	Kctd12	Nup43	Kdelr3	Cdv3	Mef2c	Cdca7
Rmnd5a	Asl	Bpgm	Ankrd50	P4ha2	Rftn1	Slc38a6	Gmnn
Lrp12	Nrm	Tagln	Chek1	AW551984	Kpnb1	Mamdc2	Etv1
Nr1d1	Scarb1	Vkorc1	Ccdc68	Sspn	Fam131b	Thbs4	Rnf39
Fam129a	Rnaseh2c	Medag	Klk10	Fzd1	Atrn	Pkdcc	Cmtr2
Emb	Haus5	Sspn	Gdnf	Wbscr17	G3bp1	H2-T23	Rbm38
Acta2	Glul	Igdcc4	2200002D01Rik	Pmp22	Mllt3	Cdkn2a	Eva1c
Il1rn	Rpusd1	Adck4	Hivep3	Cnn1	Wdr77	Zfp579	Polr3h
Ppp1r15a	Fgd3	Rspo2	Cln3	Fkbp14	Uhrf1	2610008E11Rik	Prl2c3
Stk40	Slc6a15	Tln2	Syngr1	Fzd2	Oxsr1	Tppp3	Otud1
Klhl24	Ptchd4	Cfp	Foxf2	Maged1	Odc1	Cmpk2	Ralyl
Zfp521	4930579G24Rik	Fam84b	Abcb1a	Ptx3	Nt5dc3	Tmtc2	AA467197
Serpine2	Cdkn3	Tet2	Chtf18	Maged2	Otud6b	Gpx3	Fam60a
2700081O15Rik	Ly75	Crmp1	Gmnn	Bcl9l	Cdt1	Lrrc27	Dusp14
Mib2	Kpna2	C1qtnf1	Dusp5	Lrrn3	Psmd1	Col7a1	Asphd2
Sorcs2	Ctxn1	Adamts10	Phlda1	Dzip1	Axl	Igf1	Pigw
Ralgds	Cdca5	Ddr1	Glrx	Thra	Iffo2	Siglecg	Xkr5
Jdp2	Lbr	Tnc	Cst6	Adra1d	Dnttip2	Spats2l	Ung
Fbln1	Gcnt1	Adam33	Ramp3	Adamts6	Cct5	Ccng2	Timm8a1
Dusp6	Smad9	Ppp1r14a	Ankrd37	Rcn3	Mthfd1	A430105I19Rik	Rps27a
Nkd2	Prkar2b	Thra	Dctpp1	Adamts2	Ermp1	Nod1	Rgs6
Kazn	Zdhhc18	Rnf150	Map2k6	Tgfbi	Phgdh	Oas1a	Gm5803
Gpcpd1	Kif14	Notch1	Dusp10	Id4	Ell2	Fkbp7	Taf4b
Ptprz1	Pkmyt1	Zfp260	Mapk12	Sertad4	Adss	Ankrd16	Fjx1
Irx1	Bdnf	Gpx7	Fancd2	Id3	Ccne2	Pltp	Aunip
Gli2	Rfc2	Gpcpd1	St3gal6	Zfp217	Gjb3	Zcchc5	Tcfl5
Lrrn4cl	Spr	Akap13	Mapk6	Tmem176b	Rpa1	Ulk3	Myzap
Jak3	Fancd2	Kmt2c	Gbe1	Dcn	Ogfrl1	Fam46b	Gm4070
Phf20	Id2	Usp11	Pkmyt1	Adam23	Knop1	Cdsn	Krt19
Lifr	Brip1	Ormdl3	Brip1	Fam114a1	Gmps	Pkp2	Gdnf
Col7a1	Itih2	Zfp46	Dlk2	Ccng2	Kpna3	Psd3	Ggct
Iqgap2	Fosl1	Plcb4	Fastkd5	Cd248	Rusc2	Akr1c14	Fam195a
Fam214a	Sms	Dennd4a	Rps6ka6	Irgm2	Nup62	Col3a1
Vimp	Sema3d	Tshz2	Sgk1	Slit3	Slc20a1	Atp8b1
D8Ertd82e	Ncapg2	Plag1	Xkr5	2700081O15Rik	Ccdc86	Adam23
Lrig3	Mms22l	Il11ra1	Cdca7l	Fdps	Nop56	Gxylt2
Chsy3	Dnph1	Gm22	Foxc2	Ncdn	Mphosph10	Ndufv3
Eprs	Nsl1	Trim30a	Itga3	Pck2	Shmt1	Aplp1
Mest	Mgat5	Hoxc10	Pigw	Lsp1	Cd34	Flt1
Pim1	Cisd3	Clca3a1	Stc2	I830012O16Rik	Adm	Zfp160
Usp2	Nsdhl	Icam1	Rnf39	Lama2	Wdr46	Idi1
Pde3a	Rad54b	Slc6a9	Bend3	Kif1a	Umps	Adra1b
Ptgis	Dut	Dlk1	Tlr4	Mmp23	Mcph1	Slc2a3
Ucp2	Cenpl	Slc8a1	Areg	Uba7	Sh3bp4	Fam13c
Spats2l	Pitx1	Itga4	Mcpt8	Rcan2	Thop1	Hspb1
Mmp17	Wdhd1	Tubb3	Timm8a1	Mbd6	Plscr1	Asap3
Mfap5	Lin9	Fzd2	Slc16a1	Arhgap42	Smim3	Hist1h1c
Hectd2	Tirap	Cbr2	Lgr6	Znfx1	Hsph1	Pygl
Usp36	Mab21l2	Dok5	Fgf2	Plat	Rrm1	Wisp2
P3h1	Hat1	Il1r1	Slc16a10	Clk2	Gclm	Bdh1
Alx4	Rassf7	Pfkfb3	Phf19	Idh1	Ampd3	Atl1
Usp11	Syngr2	Pigc	Cenpv	Lrrc15	Cd24a	Il1rl2
Cblb	Bok	3632451O06Rik	AI607873	Fdft1	Trim8	Cfp
Limch1	Ptrh1	Clu	Chrnb1	Atf5	Osbpl6	Fzd4
Plekha4	Atoh8	Fam13c	Dscc1	Cav1	Procr	Renbp
Wnt4	Mrps6	Dgka	Tnfrsf22	Mcam	Rnf217	Ifi27l2a
Ptprd	Camk1d	Lrrtm3	Aunip	Pcyt2	Zwint	Fcgrt
Dock6	Mcph1	Shox2	Gm4070	Ulk3	Sipa1l3	Gadd45g
Hdac4	Gm14680	Gpt2	Ugt1a7c	Col7a1	Sema6d	Cyp39a1
Agap1	Cdc6	Kif7	Mitf	Suv420h2	Fmn1	Mfap2
Lyst	Reep4	Ticam1	Tmem238	Ifit3	Dpy19l1	Pknox2
Tbc1d23	C2cd5	Mfap5	Nppb	Adamtsl4	Dhfr	Cmklr1
Il1rap	Vrk1	Adamts14	Car8	Eno2	D1Ertd622e	Pkia
Cfb	Rpa2	Lmcd1	Prl2c3	Itm2b	Dhx9	Cpa6
Ttll3	Nelfcd	Mdk	Myzap	Ttyh3	Rab31	Usp35
Psd	Blm	Birc2	Fam110c	Ltbp2	Shb	Cd59a
Mxra7	BC055324	Pkdcc	Klhdc9	Igfbp7	Wdr12	Smarca1
Wnt9a	Gsdmd	Myl9	Gm5803	Plxdc2	Wdr3	Acad11
C1qtnf6	Pdk4	Hoxb8	Samd10	Aplp1	Src	Cend1
Slc35f5	Pkn3	Gli2	Gins1	Serpinb8	Stc2	Mpc2
Fam195b	Bcar3	Rsrp1		Robo2	Ndufaf4	Sim2
Pcdhgc5	Phf6	Rnf128		Gmppa	Me2	Guca1a
Gfpt2	Ogfrl1	Ttll3		Ptprd	Pkn3	Angpt1
Nod1	Ndrg2	Zfp60		Trim46	Riok2	Ablim1
Angpt1	Bora	Mmp23		Pdgfd	Slc23a2	Ier2
Pcp4l1	Lsm3	Apoe		Sparc	Polr3g	Baalc
Dok5	Cpm	Nnmt		Trafd1	Gemin5	Slc16a2
3110043O21Rik	Ier5l	Tmem26		Fzd4	Uaca	Shox2
Cbfa2t2	Haus6	Ank2		Serpinh1	Arhgef5	Fibin
Pikfyve	Qdpr	Vldlr		Atat1	Glrx	Cyp4f17
Begain	Oip5	Fam212a		P3h1	Mcm4	Vamp5
Ebf1	Gyk	Id4		Adam33	Fez2	Slc22a17
Fap	Fam19a5	Arid3a		Lpin1	Noc2l	Fbxo2
Rnf122	Mastl	Txndc16		Tead3	Dnajc2	Fbxl7
Eva1a	Fkbp5	Tgm2		Tbx4	Itpr3	Il18bp
Slc6a9	Cdc25b	Rbp1		Ephx1	Cdr2	Zfp322a
Ifnar2	Mrpl54	Wnt2		Tmem64	Eif6	Eln
Sphk1	Gmnn	Pth1r		Lmo7	Naa25	Spaca6
Sema7a	Plscr2	Ablim1		Ddit3	Smndc1	Pdlim2
Daam2	Klrg2	Tenm3		Slc1a4	Chaf1a	Nuak2
Zfp451	Zbtb12	Glt8d2		Gpr153	Spcs3	Pla2r1
Rgma	Dalrd3	Tmem86a		BC037034	Raph1	Zfp707
Ehbp1	Traip	Lss		Osmr	Mcm5	Dynap
Rnf149	Kifc5b	2610008E11Rik		St5	Ddx27	Bmp5
Ago3	Cdkn2d	Ptgis		Clu	Ppid	Ifi47
Igfbp6	Fads2	Jak3		Smad6	Rab11fip1	Hspa2
Rhbdf2	Lsm4	Ctsc		Acvr2a	Abl1	C1qtnf6
Cfp	Piga	Trim30d		Pbxip1	Cct7	Trim12a
Cd82	Hmgb3	Prickle1		Abcc5	C1qbp	Triqk
Ecscr	Haus4	Nacad		Igdcc4	Nop16	Izumo4
Hs6st1	Mcf2l	Comp		Usp11	Acot7	Ptn
Fat4	Tmppe	Bcl3		Mef2c	Setd8	Depdc7
Eng	Sox2	Clk2		Bmp1	Gsr	Hoxb8
Lgalsl	Bmp8b	Dmpk		Prrc1	Atad3a	Nova1
Maf	Ppil1	Cth		Ophn1	Slitrk5	Galnt13
Col12a1	Cdc7	Pla2r1		Trim30a	Rcc1	Tec
Il17rd	Spc24	Rbpms		Bicc1	Ehd4	Dkk3
Sema6d	Tmem151a	Fzd4		Scarf2	Dusp4	Ebpl
Gltscr1l	Plscr1	Cxcl12		Rnase4	Msh2	A4galt
Col6a2	Tinf2	Tlcd2		Vill	Polr1b	Zscan21
Atp9a	Atp6v0e2	Maf		Ahdc1	Lsg1	Rfxank
Adcy7	Stmn1	Acad11		Cercam	Prmt5	Scx
Itga8	Coq7	Frmd5		Irs1	Mdm2	Rab3il1
Smpdl3a	Ska1	Atl1		Irx2	Ccne1	Nipal4
Pcdhga8	L1cam	Zfp790		Tcn2	Ppat	Abi3bp
Ciart	Tcf7	Adcy7		Smoc1	Rpf1	1500015O10Rik
Siah1a	Naa10	Zfp383		Heg1	Ruvbl2	Ypel2
Ginm1	Cks2	Trim46		Ifit1	Rab3ip	Mfap4
Snrk	Cyb561	Pvrl2		Ip6k2	Yrdc	Fbxo36
Pik3ip1	Pard6b	Ctsk		Isg15	Acsl4	Rasl11b
Jag1	Hoxd12	Il18bp		Nrk	Cdc42ep3	Cd38
Nnmt	Glipr1	Cyp7b1		Gbp7	Fez1	Hoxc10
Nbeal1	Ticrr	Rgs3		Pmvk	Itprip	Ttll3
Fos	Ctnnal1	Fbxo36		Hgf	Tmem65	Tbx2
Pde7b	Mrps25	Rab30		Lgals9	Capg	Hgf
Gxylt2	Abcb1b	LOC102635781		Gtpbp2	Tgif1	Rnf122
Srr	Gprc5a	Clec14a		Spats2l	Pdgfra	Myo7a
Kctd8	Cdca7l	Olfm2		A230050P20Rik	Gramd4	Emx2
Arhgap24		Thbs2		Plekhg5	Dusp6	Cyp7b1
Mylip		Oplah		Tenc1	Ssrp1	Amigo3
Birc3		Mef2c		Chst2	Lin7c	Tnfaip6
Meis1		Clec2d		Adamts14	Exosc2	Amn1
Fam46a		Col10a1		Dact3	Rbpms2	Atg4a
Copz2		Nkd2		Slc27a3	Mgp	Nkd1
Arrdc4		Lag3		Supt20	Atf6	Itgb3bp
Frzb		Wnt9a		Scx	Mak16	Des
Meox1		Zscan21		Plekhg2	Tes	Tpmt
Prr16		Adm2		0610030E20Rik	Mad1l1	Kctd8
Gtf2a1		Pknox2		B3gnt9	AI607873	Arid3a
Fxyd6		B3gnt9		Tox	Ttc27	Gstt1
Baz2b		Pycr1		Zfp629	Galnt7	Ppbp
Tmem86a		Gm33989		Il1rl2	Pik3cb	Rassf6
Jarid2		Cox6b2		Naga	Coch	Ankrd23
Col6a1		Cyp39a1		Speg	Dtx4	6330403K07Rik
Atxn7l1		Slc1a6		Numbl	Ociad2	Col1a1
Dram1		Efna3		Azin2	Pard3	Clec14a
Coro2b		Csrnp2		Loxl1	Pi15	Ccl7
Kif13b		Them4		Sardh	Abcb1b	Tmem86a
Cd38		Cnnm2		Angpt1	Lipg	Tm7sf2
Sardh		Ctsf		Cxxc5	Pola1	4833427G06Rik
Itpkc		Dhrs3		Six5	Rangap1	Lrrc51
Creb3l1		Tfpi2		Fbxo32	Ddx18	Glt8d2
Clec11a		Gbp6		Arhgef6	Imp4	Hoxb2
Herpud1		Cpa6		Arsa	Ptcd3	Nog
Slc26a11		Pmvk		Zfp324	Qdpr	Gbp6
Vkorc1		Msx1		Cacnb1	Cluh	Apobec1
Nr4a2		Gstm5		Enpp5	Smc2	Glis1
Blzf1		Fdps		Thy1	Arhgap6	Phf11c
Ntn1		Cfb		Msl1	Gnl2	Zfp383
Setbp1		Tle2		Lime1	Nol10	Sat2
Pde8b		Gstt1		Tmtc2	Dusp16	Rbp1
Efna3		Ephx2		Atoh8	Htr2a	Cyp4f13
Slc2a3		Fam131a		Tmem39a	Vps37b	Fam105a
		Ctso		Arhgef9	Spry4	Ifi205
		Vamp5		Mvd	Msln	Tmem218
		Calml4		Sorcs2	Ahsa1	Ifi27l2b
		Pccb		Zfp322a	Nmd3	Vnn1
		Cish		Maf	Usp6nl	Snx32
		Maob		C2	Eef1e1
		Jazf1		Osr1	Gss
		Hcn1		Phf13	Zfp568
		BC029214		Dcaf6	Naa15
		Rasl11a		LOC102635781	Pop1
		Hoxc8		Copz2	Rasal2
		Stoml1		Ppap2a	Hira
		Socs3		Tor3a	Cad
		Abtb1		Ddx60	Dagla
		Hoxb6		Zfp260	Tubb6
		Ccdc8		Medag	Man2a1
		Prrt2		L1cam	Ftsj3
		Emx2		Tubb2b	Adam19
		Zfp799		Hspa1b	Mybl2
		Galnt13		Tob1	2610507B11Rik
		Zfp58		Figf	Ran
		Cables1		Cebpb	Hprt
		Hes1		Dchs1	Fbxo28
		C1qtnf2		Ccnt2	Cldn12
		Dcn		Pccb	Ercc6l
		Ccng2		Enpp2	Mmd
		Prr16		Adck4	Itga7
		Zfp839		Pigc	Twistnb
		Dguok		Mdm4	Arf2
		Ifitm1		Ackr3	Dusp14
		Hoxb2		Sim2	Rbm19
		Ednrb		Add3	Nasp
		Jph2		Nuak2	Rrp12
		Eya1		Ctns	Jph1
		Apobec1		Mical1	Ppp1r14b
		D8Ertd82e		Stoml1	Pus7
		Kdm7a		2610008E11Rik	Rasa1
		E130311K13Rik		Myl9	Ranbp1
		Rfxank		Hoxd10	Fhod1
		Nat2		Jph2	Tmed5
		Lysmd4		Sgcb	Rras2
		Ndufa4l2		Zfp41	Nqo2
		Smim1		Fbln1	Fam134b
		Klhl29		Ankrd16	Kctd12b
		Pde4b		Csad	Polr3h
		Trim12a		Slc44a1	Mcm2
		Ccdc28b		Zfp948	Kcnh2
		Lrrc4c		Irx1	Nop14
		Scube3		Tfpi	Gemin4
		Bbc3		Eva1a	Nr1d1
		Hoxb7		Phka2	Tsr1
		Acot2		Ticam1	Dtl
		Zfp870		Arid3a	Gap43
		Siglecg		Ism1	Utp20
		Mettl7a1		Jdp2	Akr1b3
		Adcy2		Csgalnact1	Hells
		Zfp629		Tagln	Smn1
		Pabpc4l		Fkbp7	Ctnnd2
		Vill		Hsd17b7	Ddx10
		H2-DMa		Trim12c	Atp1b1
		Irf5		Jak3	Mrto4
		Tmem120b		Gabrb2	Tmem120a
		Zfp866		Khnyn	Pfas
		Hoxc4		Smarcd3	Zfp710
		Tmem170		Dtx3	Ppp1r11
		Slc16a4		Efs	Slc25a10
				Zscan21	Zfp52
				Gm2a	Sqrdl
				Dhcr7	Fam210a
				Dclk1	Traf3
				Pcdhgc5	Rpf2
				Rev3l	Cenpe
				Ctso	Traf6
				Shox2	Chka
				Jund	Trmt10a
				Crebzf	Fignl1
				Pde8b	Dnph1
				Tenm3	Fen1
				Amot	Urgcp
				Slc8a1	Elmsan1
				Rara	Polr1a
				Zmym3	Pde12
				Ednrb	Eftud1
				Ndufv3	Ppap2c
				Ctsf	Cebpz
				Parp11	Slc19a1
				Zc3hav1l	Naa16
				Oraov1	Ankrd1
				Gbp3	Rad18
				Zfp329	Gstp1
				Zfp839	Elavl2
				Tsc22d3	Urb2
				Comp	Fbl
				Dmd	Rragd
				Galnt13	Suclg2
				Mogat2	Pqlc1
				Flcn	Heatr1
				Braf	Stmn2
				Nid2	Arhgap27
				Man2a2	Aig1
				Abcd1	Rps6
				Maob	Rgs17
				Plce1	Fastkd2
				Rrnad1	Eif2b3
				Cnnm2	Pwp2
				Pltp	Rfc5
				Mn1	Aste1
				Zfp189	Pcdh10
				Msrb1	Trp53bp2
				Uvssa	Glul
				Cdkn1b	2200002D01Rik
				Glis1	Sephs2
				Mxra7	Rbm12
				Herpud1	Rbm38
				Ostc	Bhlhe41
				Ifi47	Tom1l1
				Pnisr	Ddias
				Slc2a10	Gchfr
				Fbxl7	Hdgfrp3
				Rbp1	Lpcat1
				Sgce	Sh3rf1
				Nlrc5	Myo5a
				Slfn2	Enoph1
				Slc7a2	Rps12
				Trim12a	Ndrg1
				Stx18	Rgs2
				Cd59a	Ticrr
				Cd82	Msh3
				Cmpk2	E2f7
				Appl2	Lmo1
				Narf	Tbc1d9
				AW549877	1700037H04Rik
				Slc6a9	Arid5a
				Cyp39a1	Foxf2
				Tbx5	Trmt6
				Gpc2	Exo1
				Slc4a3	Slc25a30
				Pfkfb3	Gdnf
				Fbxo10	Taf4b
				Pias3	Pbk
				Metap1d	Lrrc1
				Insig1	Aif1l
				Sema4c	Sfmbt1
				Pcx	Dnaaf5
				Spaca6	Grin3a
				Mgll	Arhgap39
				Zfp790	Chaf1b
				Tmem88	Stac
				Nacad	Wwc1
				Papolg	Cdc6
				Atp8b1	Cyb561
				Zfp395	Maff
				Dhx58	Fhdc1
				Socs3	Hspbp1
				Lims2	Mafg
				St6galnac2	Fjx1
				Lysmd4	Naf1
				Csf2ra	Ptbp2
				Dennd4a	Rps27a
				Zfp160	Gatm
				Pvrl2	Chml
				Abhd14b	Arhgef3
				Zfp157	Rcl1
				Yif1a	D630045J12Rik
				Fam193b	Taf3
				Syt13	Tnfrsf21
				Sirt4	Zscan25
				Cdc42ep2	Tab3
				Gstm1	Orc1
				Foxp2	Slc35d1
				Gpx7	Fam20c
				Herc6	Uchl5
				Hoxa9	Mylk2
				Hopx	Uchl1
				Zdhhc1	Dtnb
				Ddah2	Atp6v0e2
				Ormdl3	Syt17
				Avpr1a	Trip13
				Aldh6a1	Ubash3b
				Flt3l	Nr4a2
				Slc35a2	Hip1r
				Armcx1	Prmt6
				Gli2	Il18rap
				Sort1	Chic2
				Ccdc102a	Baz1a
				Eng	Zdhhc2
				Cadm2	Dimt1
				Adam12	Bok
				Fam46a	Elfn1
				Ccl7	Gm4070
				Siglecg	Flrt1
				Dguok	Gpr137b
				Kdm7a	Cdca7l
				Vkorc1	Slc6a15
				Cers4	Cmtr2
				B4galt3	Hivep3
				Acat2	Rsl24d1
				Hcn1	Klf11
				Vamp5	Pgm2l1
				Tfcp2	Mboat1
				H2-T23	Cdca5
				Rfxank	Mitf
				Zbtb43	Fam65b
				Capn15	Arhgdig
				Dnal1	AA467197
				Prr16	Rrp15
				Dyrk1b	Sphk1
				Kmt2e	Dlk2
				Pde10a	St3gal6
				Hoxa13	Ntn4
				Ttc28	Baiap2l1
				Amer1	Anp32b-ps1
				Hoxc10	Dctpp1
				Tmem106a	Spdl1
				Ss18l1	Ruvbl1
				Psd3	Npm3
				Amn1	1110004E09Rik
				Ddx26b	Ugt1a7c
				Zfp40	Plvap
				Fam101b	Thap1
				Idi1	Abl2
				Mmab	Adat2
				Glt8d1	Tex30
				Pdlim4	Gjb4
				AI413582	Etv1
				Etl4	L2hgdh
				Pth1r	Znrf2
				Trim21	Mcm10
				Pabpc4l	Tfb2m
				Kif7	Nrde2
				Moxd1	Murc
				Glrb	Sergef
				Ttll3	Ralyl
				Gba2	Ccdc68
				Trib3	Fam60a
				Dgka	St6gal1
				Senp7	Pigw
				Pxmp4	Mcf2l
				Iffo1	Wnt11
				Tmem170	Samd5
				Ficd	Pstpip2
				Arhgef39	9130008F23Rik
				Klhl24	Gkap1
				Zfp606	Itpk1
				Hspa2	Cxadr
				Cdkn2d	Gdpd1
				Rnf150	Car8
				Tshz2	Gipc2
				Rdh10	Vav3
				Six1	Il11
				Kazald1	Rpl27
				Zufsp	Galnt3
				Efna1	Ptger4
				Sncg	Hmgb3
				Mrm1	Ube2cbp
				Klhl25	Txnrd3
				Rsad2	Ccsap
				Eva1b	Syngr1
				Nphp3	Adssl1
				Acad11	Prl2c3
				Tcta	Elovl4
				Hoxa5	Aunip
				Tgm2	Btg3
				Nagk
				Bcl3
				Abtb1
				Oas1a
				Scrn1
				Emx2
				Ccdc117
				Ank2
				Prkcdbp
				Fbxl12
				Sfi1
				Oplah
				Efna3
				Tbx2
				Ebpl
				Prune2
				Zfp90
				Mr1
				Zkscan8
				Acsf2
				Flt1
				Mettl7a1
				Ggt7
				Tm7sf2
				Sema3b
				Sepp1
				Rbm4b
				Cend1
				Tmem205
				Mageh1
				Cables1
				4833427G06Rik
				L3hypdh
				Tmem86a
				Gm14325
				Phyh
				Fam212a
				Ccdc8
				Ypel3
				Cyp4v3
				Zfp810
				D17H6S53E
				Zfp707
				Smpdl3a
				Rccd1
				Lrif1
				Tnfaip6
				Tppp3
				Crmp1
				Irf5
				Ankrd23
				Cyp4f17
				Klhl28
				Cdh24
				Pla2r1
				Rasl11a
				Bves
				Ypel2
				Hdac11
				Pcdhga3
				Meox2
				Ccdc28b
				Zbtb9
				Pygl
				Plekha8
				Osr2
				Cbx2
				Cdsn
				Kctd8
				Tpmt
				Fbxl8
				Stx1a
				Hyls1
				Sp100
				1700020L24Rik
				Lfng
				Acbd4
				Nmrk1
				Nnat
				Celf5
				Spon2
				Usp35
				Tmem126b
				Depdc7
				Dhrs11
				Cyp7b1
				Clybl
				Dok5
				Homez
				Tspan13
				Zfp597
				Trim68
				E130311K13Rik
				Polr3gl
				Mdfi
				Nova1
				Baalc
				Ccdc163
				Ap5s1
				Pif1
				Lyplal1
				Ccdc159
				Mab21l2
				Ptgis
				Sat2
				Gm14420
				Zfp248
				Itgb3bp
				Slc38a9
				Cib2
				Zfp958
				Cecr5
				Vnn1
				Begain
				Nog
				Hfe
				Tert
				Tlcd1
				Armcx6
				Gal3st4
				Atg4a
				Triqk
				Pcdhga2
				Zfp952
				Lrrc27
				Jazf1
				Tcea2
				Zbtb8a
				Hddc3
				LOC105243585
