# Supplementary material for: Mouse Obox and Crxos modulate preimplantation transcriptional profiles revealing similarity between paralogous mouse and human homeobox genes
Source: EvoDevo. 2018 Jan 27;9:2. doi: 10.1186/s13227-018-0091-4 (PMC5787275; doi:10.1186/s13227-018-0091-4)
Supplement: Supplementary file 4 — Additional file 4. Mfuzz clusters and genes within each cluster. [file 13227_2018_91_MOESM4_ESM.xlsx]

## Sheet: gene_and_clusters
Gene_name	Original_cluster	collapsed_cluster
Akirin1	2	2
Akr7a5	2	2
Bnip3	2	2
Cbwd1	2	2
Ctsc	2	2
D15Ertd621e	2	2
Dmtf1	2	2
Dnajc21	2	2
Dppa2	2	2
Enc1	2	2
Gdpgp1	2	2
Gm13871	2	2
Hmbox1	2	2
Ltv1	2	2
Luc7l2	2	2
Mcl1	2	2
Mier3	2	2
Naf1	2	2
Nr1d2	2	2
Ocm	2	2
Papd5	2	2
Papola	2	2
Pbk	2	2
Pdzd8	2	2
Pfkfb3	2	2
Pgap2	2	2
Polr2k	2	2
Pramel7	2	2
Pttg1ip	2	2
Pxmp2	2	2
Selt	2	2
Senp3	2	2
Serinc3	2	2
Sesn1	2	2
Slc25a12	2	2
Slc25a20	2	2
Smarcad1	2	2
Strn3	2	2
Tatdn1	2	2
Tet1	2	2
Tnks2	2	2
Ube2v2	2	2
Uggt1	2	2
Ulk1	2	2
Apobec3	4	4
Arfrp1	4	4
Arih2	4	4
Cmss1	4	4
Cops6	4	4
COX2	4	4
Dhx15	4	4
Drg1	4	4
Emc1	4	4
Exoc4	4	4
Fam96b	4	4
Gadd45g	4	4
Gemin2	4	4
Glce	4	4
Grb2	4	4
Hibch	4	4
Hnrnpab	4	4
Hnrnpd	4	4
Irak2	4	4
Kpna4	4	4
Lias	4	4
Luc7l	4	4
ND4	4	4
ND6	4	4
Nol12	4	4
Nol6	4	4
Nudt3	4	4
Pa2g4	4	4
Pex16	4	4
Pfdn6	4	4
Pknox1	4	4
Pmm1	4	4
Ppp1cc	4	4
Pqbp1	4	4
Prmt1	4	4
Psat1	4	4
Rad54l2	4	4
Rfng	4	4
Rgs11	4	4
Rnmtl1	4	4
Rreb1	4	4
Rrp1	4	4
Rrp36	4	4
Set	4	4
Sgk3	4	4
Slc39a1	4	4
Smarce1	4	4
Spsb3	4	4
Stk17b	4	4
Trappc6b	4	4
Trip13	4	4
Uba5	4	4
Wdr45	4	4
Wee1	4	4
Zfp868	4	4
2810474O19Rik	5	5
Alms1	5	5
AW554918	5	5
Baz1b	5	5
Brf2	5	5
Cdc37l1	5	5
Cecr2	5	5
Cenpe	5	5
Clspn	5	5
Col4a3bp	5	5
Cphx1	5	5
Cphx2	5	5
Cphx3	5	5
D1Ertd622e	5	5
Dab1	5	5
Dcaf5	5	5
Dhx29	5	5
Dicer1	5	5
Dsn1	5	5
Fbxw11	5	5
Fnbp1l	5	5
Foxk1	5	5
Gclm	5	5
Gpr3	5	5
Hnmt	5	5
Incenp	5	5
Ing1	5	5
Itpr1	5	5
Kif2c	5	5
Lrp6	5	5
Lrrc40	5	5
Mcph1	5	5
Mpdz	5	5
Mybl1	5	5
N4bp2	5	5
Nexn	5	5
Nkiras1	5	5
Nup98	5	5
Pgs1	5	5
Piga	5	5
Plekha5	5	5
Ppapdc1b	5	5
Pptc7	5	5
Prdm2	5	5
Psme3	5	5
Rab3d	5	5
Rad1	5	5
Rev1	5	5
Sh3rf3	5	5
Socs7	5	5
Son	5	5
Srrm1	5	5
Taf5	5	5
Tdrkh	5	5
Tmem72	5	5
Tpx2	5	5
Traip	5	5
Tub	5	5
Unc13b	5	5
Vwa9	5	5
Wdr33	5	5
Wdr47	5	5
Zc3h18	5	5
Zfp407	5	5
1700047I17Rik2	6	6
2610044O15Rik8	6	6
Adrm1	6	6
Asb6	6	6
Atg9a	6	6
Bcas3	6	6
Cenpm	6	6
Commd7	6	6
Ctsa	6	6
D8Ertd738e	6	6
Denr	6	6
Egln2	6	6
Eif2b2	6	6
Eif4e2	6	6
Ercc2	6	6
Focad	6	6
Gab1	6	6
Gdap2	6	6
Gpr161	6	6
H2afz	6	6
Haus2	6	6
Ier3ip1	6	6
Impdh1	6	6
Ing4	6	6
Ino80c	6	6
Inpp5k	6	6
Laptm4a	6	6
Lsm2	6	6
Mdn1	6	6
Mrps7	6	6
Nle1	6	6
Nop10	6	6
Ppm1g	6	6
Puf60	6	6
Rps27l	6	6
Sae1	6	6
Sapcd2	6	6
Sf3b6	6	6
Sgta	6	6
Sike1	6	6
Slc13a2	6	6
Smg5	6	6
Sppl3	6	6
Tbc1d25	6	6
Tle4	6	6
Tmed4	6	6
Tmem120a	6	6
Tmx1	6	6
Tomm6	6	6
Ttl	6	6
Txndc9	6	6
Ube2c	6	6
Ubtf	6	6
Wdr74	6	6
Wwtr1	6	6
Zbed5	6	6
Znrd1	6	6
Adsl	11	11
Aff4	11	11
Ap4b1	11	11
AW209491	11	11
BC017643	11	11
Caml	11	11
Cenpw	11	11
Cnot1	11	11
Cpsf4	11	11
D230025D16Rik	11	11
Ddx27	11	11
Ddx5	11	11
Dolk	11	11
Dph2	11	11
Eif2a	11	11
Eif3c	11	11
Eme1	11	11
Gpatch4	11	11
Hnrnpm	11	11
Isg20l2	11	11
Kansl2	11	11
Kctd6	11	11
Kti12	11	11
Map3k3	11	11
Mbip	11	11
Mcm6	11	11
Med7	11	11
Mettl2	11	11
Mis18a	11	11
Mrpl40	11	11
Nipa2	11	11
Nob1	11	11
Nxf1	11	11
Oip5	11	11
Oraov1	11	11
Pds5a	11	11
Pex12	11	11
Polr3e	11	11
Prdx4	11	11
Ptplad1	11	11
Rps19bp1	11	11
Rtfdc1	11	11
Sh3gl1	11	11
Shmt1	11	11
Slc25a33	11	11
Slc35e2	11	11
Smim15	11	11
Smndc1	11	11
Telo2	11	11
Tnpo3	11	11
Trpm7	11	11
Uck2	11	11
Uqcc3	11	11
Wdr55	11	11
Wdyhv1	11	11
Xpa	11	11
Actr8	12	12
Anp32a	12	12
Ap1m2	12	12
Arpc1b	12	12
B4galt5	12	12
Bhlhe40	12	12
Cant1	12	12
Cwc27	12	12
Dld	12	12
Edem1	12	12
Fam122a	12	12
Fam3a	12	12
Fgfr2	12	12
Gnai3	12	12
Gpatch11	12	12
Hbs1l	12	12
Lamc1	12	12
Mettl25	12	12
Mta1	12	12
Mtmr9	12	12
Naa25	12	12
Nars	12	12
Nmral1	12	12
Nudcd1	12	12
Ormdl1	12	12
Osgepl1	12	12
Patl2	12	12
Plaa	12	12
Plin3	12	12
Prickle3	12	12
Prune	12	12
Ptprf	12	12
Rabl6	12	12
Rwdd2b	12	12
Samd10	12	12
Slc16a13	12	12
Snrnp200	12	12
Tbk1	12	12
Tmed2	12	12
Uqcrc2	12	12
Xlr3b	12	12
Xrcc5	12	12
1700123O20Rik	14	14
9630033F20Rik	14	14
Acot13	14	14
Aimp2	14	14
Apoc2	14	14
Arv1	14	14
Aurkaip1	14	14
Bag3	14	14
Chrac1	14	14
Cyth2	14	14
Dnajb1	14	14
Ezr	14	14
Fbxl14	14	14
Fbxl17	14	14
Fsbp	14	14
Gemin6	14	14
Gfra4	14	14
Gpsm2	14	14
Grhl2	14	14
Iah1	14	14
Kars	14	14
Manf	14	14
Mapk7	14	14
Mapkapk2	14	14
Mrpl51	14	14
Ndufa2	14	14
Nfyc	14	14
Ngdn	14	14
Osgep	14	14
Pigl	14	14
Pigo	14	14
Ppcs	14	14
Ppil1	14	14
Prkag1	14	14
Prkcg	14	14
Rab3ip	14	14
Rbm8a	14	14
Rmdn3	14	14
Rpap1	14	14
Rpusd3	14	14
Sh2b1	14	14
Sigirr	14	14
Tbc1d10b	14	14
Timmdc1	14	14
Tmem11	14	14
Tor1aip2	14	14
Zfp777	14	14
0610007P14Rik	17	17
Alkbh2	17	17
Atp6v1h	17	17
Bphl	17	17
Ccdc90b	17	17
Cdkn2aipnl	17	17
Cirbp	17	17
Coq2	17	17
Dctd	17	17
Dgcr2	17	17
Efna2	17	17
Elovl5	17	17
Exoc3l2	17	17
Exosc7	17	17
Fam96a	17	17
Fbxo18	17	17
Git1	17	17
Gorasp2	17	17
Inadl	17	17
Insig1	17	17
Mdh1	17	17
Mgat1	17	17
Mitd1	17	17
Msl3	17	17
Ncstn	17	17
Pex7	17	17
Ppfibp2	17	17
Prex1	17	17
Psenen	17	17
Rac1	17	17
Rnf139	17	17
Rpa3	17	17
Rsu1	17	17
S100a14	17	17
Sdha	17	17
Setd6	17	17
Skp1a	17	17
Slc20a1	17	17
Slc25a17	17	17
Slc35a1	17	17
Snx12	17	17
Stat3	17	17
Syvn1	17	17
Tada1	17	17
Tcea3	17	17
Terf2	17	17
Tirap	17	17
Tm2d1	17	17
Tmem38b	17	17
Tmem39a	17	17
Trdmt1	17	17
Uckl1	17	17
Vma21	17	17
Whamm	17	17
Yeats4	17	17
Zfp277	17	17
1810055G02Rik	19	19
2310039H08Rik	19	19
2510039O18Rik	19	19
Amn1	19	19
Ap1g1	19	19
Bace1	19	19
Bcap31	19	19
Cab39l	19	19
Ccm2	19	19
Ccpg1os	19	19
Cnih1	19	19
Cnot2	19	19
Cnpy3	19	19
Colgalt1	19	19
Csnk1d	19	19
Ctps2	19	19
Dhx38	19	19
Dpm1	19	19
Eif4g1	19	19
Erbb2ip	19	19
Faf1	19	19
Gins1	19	19
Gltscr2	19	19
Glul	19	19
Gpr19	19	19
Gusb	19	19
Hdgfrp2	19	19
Hsph1	19	19
Ift52	19	19
Lactb2	19	19
LOC102631585	19	19
Lrrc14	19	19
Lyrm5	19	19
Lzic	19	19
Mcm3	19	19
Men1	19	19
Minpp1	19	19
Mogs	19	19
Mpp6	19	19
Nras	19	19
Ostm1	19	19
Pak2	19	19
Pigv	19	19
Pip4k2c	19	19
Pkig	19	19
Ptcd3	19	19
Rnf121	19	19
Sec61a1	19	19
Slc33a1	19	19
Slc37a1	19	19
Slc39a11	19	19
Snap47	19	19
Sphk2	19	19
Srf	19	19
Srp14	19	19
Stxbp3a	19	19
Taf2	19	19
Tars2	19	19
Tatdn3	19	19
Tmem165	19	19
Tmem231	19	19
Tmem86a	19	19
Tpgs1	19	19
Trappc8	19	19
Tsen15	19	19
Tssc4	19	19
Tubgcp4	19	19
Zfyve19	19	19
2310003H01Rik	22	22
2610318N02Rik	22	22
Aif1l	22	22
Arhgap8	22	22
Arl16	22	22
Arrdc4	22	22
Atxn7l3b	22	22
Ccnb1ip1	22	22
Ccnf	22	22
Cd68	22	22
Cda	22	22
Cdkn2c	22	22
Chp1	22	22
Chst12	22	22
Clk4	22	22
Cotl1	22	22
Dbndd2	22	22
Deaf1	22	22
Dhdds	22	22
Dpp9	22	22
Dusp28	22	22
Fgf1	22	22
Gm14326	22	22
Gtse1	22	22
Hagh	22	22
Ier2	22	22
Ift46	22	22
Impa2	22	22
Klf10	22	22
Krtcap3	22	22
Ldha	22	22
Lmf2	22	22
LOC105246278	22	22
Mgll	22	22
Nde1	22	22
Nop14	22	22
Ovol1	22	22
Pgpep1	22	22
Pi4kb	22	22
Pif1	22	22
Pkm	22	22
Plekho2	22	22
Ppp1r13b	22	22
Ppp2r5d	22	22
Prr15l	22	22
Rab13	22	22
Reep6	22	22
Rit1	22	22
Rpusd1	22	22
Slc30a1	22	22
Snx15	22	22
Spry1	22	22
Ssu72	22	22
Taco1	22	22
Taf10	22	22
Tango2	22	22
Tbl2	22	22
Tle1	22	22
Tmem138	22	22
Tmem141	22	22
Wdfy2	22	22
Wdr91	22	22
Wiz	22	22
Zbtb48	22	22
Zkscan17	22	22
Acbd5	26	26
Ap1ar	26	26
Ap1m1	26	26
Bmi1	26	26
Casc5	26	26
Ccdc115	26	26
Cir1	26	26
Ctsh	26	26
Dhx36	26	26
Dnttip2	26	26
Drc1	26	26
Fam122b	26	26
Fam161a	26	26
Fbxo10	26	26
Fcho1	26	26
Ireb2	26	26
Larp7	26	26
Mapk9	26	26
Mzt1	26	26
Nin	26	26
Nol8	26	26
Pde3b	26	26
Pdia3	26	26
Pot1a	26	26
Pvrl3	26	26
Rabep1	26	26
Rbm6	26	26
Rif1	26	26
Rsl1d1	26	26
Scaf11	26	26
Scaper	26	26
Slc25a14	26	26
Smarca4	26	26
Snapc1	26	26
Snrnp48	26	26
Taf1a	26	26
Tcerg1	26	26
Tex11	26	26
Tmprss11a	26	26
Trip4	26	26
Zbtb37	26	26
Zc3h11a	26	26
Zfp229	26	26
Zfp846	26	26
Abhd12	28	28
Ankrd33b	28	28
Arf3	28	28
Asl	28	28
Cdc23	28	28
Cdc42ep4	28	28
Cenpb	28	28
Cldn6	28	28
Cln8	28	28
Cox8a	28	28
Ddx39	28	28
Dusp6	28	28
Dut	28	28
Ears2	28	28
Eva1a	28	28
Fam210a	28	28
Fam53c	28	28
Gadd45b	28	28
Gpha2	28	28
H2-DMa	28	28
Haus7	28	28
Hgh1	28	28
Higd1a	28	28
Hs6st1	28	28
Hvcn1	28	28
Kat5	28	28
Lars2	28	28
Med16	28	28
Mob3a	28	28
Myl9	28	28
Ntan1	28	28
Ogdh	28	28
Osr2	28	28
Pacsin3	28	28
Pfkl	28	28
Pigq	28	28
Ppp1cb	28	28
Preb	28	28
Psen1	28	28
Pura	28	28
Pxk	28	28
Pygb	28	28
Rbck1	28	28
Rgcc	28	28
Rgl2	28	28
Rnf138	28	28
Rnf167	28	28
S100a6	28	28
Snrpa	28	28
Spg7	28	28
Sulf2	28	28
Tmco4	28	28
Tmem134	28	28
Tmem8	28	28
Trim8	28	28
Tsen34	28	28
Ubb	28	28
Ube3c	28	28
Vrk3	28	28
2210016L21Rik	30	30
2310011J03Rik	30	30
Abce1	30	30
Adi1	30	30
Adipor1	30	30
Ahcyl1	30	30
Arpc1a	30	30
Bcl10	30	30
Bud31	30	30
C330007P06Rik	30	30
Caprin1	30	30
Cfdp1	30	30
Clptm1	30	30
Crcp	30	30
Ddx19b	30	30
Eapp	30	30
Eif3b	30	30
Eif3h	30	30
Elovl6	30	30
Emc4	30	30
Ergic3	30	30
Fam26f	30	30
Gtf2h4	30	30
Gtf3a	30	30
Hmbs	30	30
Klhl7	30	30
Mcrs1	30	30
Mrpl20	30	30
Mrpl43	30	30
Mtm1	30	30
Mybbp1a	30	30
Nr2c2ap	30	30
Nsun2	30	30
Nudt21	30	30
Nup133	30	30
Osgin2	30	30
Oxsr1	30	30
Pdcd10	30	30
Phgdh	30	30
Piwil2	30	30
Pmpcb	30	30
Polr2e	30	30
Polr3c	30	30
Ppie	30	30
Ppp1r12c	30	30
Psmd12	30	30
Psmd7	30	30
Sephs1	30	30
Socs2	30	30
Spsb4	30	30
Srp19	30	30
Stam2	30	30
Strap	30	30
Thyn1	30	30
Tpp2	30	30
Trim27	30	30
Ttyh2	30	30
Ubald2	30	30
Ublcp1	30	30
Ufm1	30	30
Utp11l	30	30
Uxt	30	30
Vps16	30	30
Vps4a	30	30
Wbscr16	30	30
Zcrb1	30	30
Zfp36l2	30	30
2810408M09Rik	34	34
A430005L14Rik	34	34
Actl6a	34	34
Ap3s2	34	34
Araf	34	34
Atp11b	34	34
Capza2	34	34
Cbx7	34	34
Ccbl1	34	34
Ccdc32	34	34
Cdk10	34	34
Cdk5rap2	34	34
Cops7a	34	34
Cutc	34	34
Dhfr	34	34
Diablo	34	34
E430025E21Rik	34	34
Eral1	34	34
Fbxo21	34	34
Fbxo36	34	34
Fem1c	34	34
Foxr1	34	34
Gm12569	34	34
Gucd1	34	34
Isca2	34	34
Itpa	34	34
Kpnb1	34	34
LOC102632739	34	34
Lyrm2	34	34
Magt1	34	34
Man1b1	34	34
Mdp1	34	34
Mettl23	34	34
Mkks	34	34
Mmachc	34	34
Mpv17	34	34
Mrpl35	34	34
Mrpl41	34	34
Mrpl49	34	34
Mt2	34	34
Mvb12a	34	34
Ndufb6	34	34
Nfkbil1	34	34
Ogfod2	34	34
P4hb	34	34
Parp1	34	34
Pin1	34	34
Ppih	34	34
Ppp6c	34	34
Pramel6	34	34
Psma3	34	34
Ran	34	34
Rpp30	34	34
Sbno2	34	34
Serbp1	34	34
Slc35b2	34	34
Slmo2	34	34
Ssbp1	34	34
Ssr2	34	34
Syce3	34	34
Thumpd3	34	34
Timm9	34	34
Tmem55b	34	34
Tstd3	34	34
Wdr34	34	34
Yif1b	34	34
Zbtb8os	34	34
Zwilch	34	34
1500012F01Rik	36	36
4930522L14Rik	36	36
Arhgap18	36	36
Arhgef3	36	36
BC035044	36	36
Bet1l	36	36
Bhmt2	36	36
C130074G19Rik	36	36
Ccdc101	36	36
Ccdc124	36	36
Ccdc43	36	36
Cdkn1a	36	36
Crygs	36	36
Cthrc1	36	36
Dmgdh	36	36
Dnajb6	36	36
Drd3	36	36
Gm2436	36	36
Gm2446	36	36
Gpd1l	36	36
Gulo	36	36
Hand1	36	36
Hist1h2ap	36	36
Hmga2	36	36
Hnrnpa3	36	36
Hnrnph1	36	36
Klf4	36	36
Klhl10	36	36
Lats2	36	36
Lgals9	36	36
LOC102637839	36	36
Mier1	36	36
Myef2	36	36
Npm1	36	36
Npw	36	36
Phldb3	36	36
Plekhm2	36	36
Ppp2r3c	36	36
Psmb10	36	36
Rbm3	36	36
Rras2	36	36
Sbp	36	36
Serinc1	36	36
Srsf3	36	36
Tbx3	36	36
Trim39	36	36
Vpreb3	36	36
Xpot	36	36
Zcchc9	36	36
Zfp568	36	36
1700037H04Rik	42	42
3010026O09Rik	42	42
Abcf3	42	42
Acd	42	42
Actr1a	42	42
Agps	42	42
Bcar1	42	42
Ccdc28a	42	42
Cep57	42	42
Cic	42	42
Cldnd1	42	42
Cs	42	42
Efnb2	42	42
Eml4	42	42
Gng12	42	42
Got2	42	42
Hdlbp	42	42
Hmga1	42	42
Hn1l	42	42
Hspb6	42	42
Klhdc3	42	42
Klhl25	42	42
Krcc1	42	42
Map2k4	42	42
Mapk1ip1	42	42
Mcm10	42	42
Mcur1	42	42
Mettl8	42	42
Mrps25	42	42
Mtmr7	42	42
Myo1d	42	42
Nfu1	42	42
Nup188	42	42
Oas1f	42	42
Plekhg3	42	42
Prr14	42	42
Psmd2	42	42
Ptk2	42	42
Rab21	42	42
Rab7	42	42
Rai14	42	42
Raly	42	42
Rassf1	42	42
Rbl1	42	42
Rgs3	42	42
Rpain	42	42
Samm50	42	42
Sdcbp2	42	42
Sgms1	42	42
Slc22a23	42	42
Smyd3	42	42
Srp72	42	42
Tmbim1	42	42
Tmem106c	42	42
Tmem248	42	42
Tmem60	42	42
Ubap2l	42	42
Ubiad1	42	42
Uvrag	42	42
Wfs1	42	42
Wipi1	42	42
Xlr3c	42	42
Xlr4a	42	42
Yipf3	42	42
1110008L16Rik	43	43
1700001O22Rik	43	43
Acvr2a	43	43
Amd2	43	43
Ankmy2	43	43
Atxn3	43	43
Bud13	43	43
C2cd2l	43	43
Ccdc25	43	43
Cpeb2	43	43
Csde1	43	43
Ddx43	43	43
Dtnb	43	43
Emc3	43	43
Fam214a	43	43
Fancd2	43	43
Fetub	43	43
Gabpa	43	43
Gnl3	43	43
Gpcpd1	43	43
Ifi27	43	43
Ikbip	43	43
Inip	43	43
Iqcg	43	43
Itgae	43	43
Kank4	43	43
L2hgdh	43	43
Mpc1	43	43
Nanos3	43	43
Nme5	43	43
Nr1h3	43	43
Ovol2	43	43
Pigx	43	43
Polrmt	43	43
Prosc	43	43
Pten	43	43
Rarg	43	43
Rbm45	43	43
Relb	43	43
Slc12a2	43	43
Socs3	43	43
Tasp1	43	43
Tmem229b	43	43
Trim43c	43	43
Tsc22d4	43	43
Zc3h14	43	43
Zfp617	43	43
Zfp710	43	43
Zfp839	43	43
1700019D03Rik	45	45
2410127L17Rik	45	45
Abcd3	45	45
Acly	45	45
Adprh	45	45
Agap3	45	45
Apeh	45	45
Api5	45	45
Brcc3	45	45
Brd3	45	45
Cdc5l	45	45
Chmp1b	45	45
Dctn4	45	45
Dhx32	45	45
Dlat	45	45
Dnajc17	45	45
Dram2	45	45
Egln1	45	45
Elp2	45	45
Exoc5	45	45
Folr1	45	45
Gm364	45	45
Hadha	45	45
Htra2	45	45
Iffo2	45	45
Iqsec1	45	45
Itgb1	45	45
Lars	45	45
Las1l	45	45
Lig1	45	45
Lin37	45	45
Lrrfip2	45	45
Map4k4	45	45
Marveld2	45	45
Mettl18	45	45
Mfn1	45	45
Mta3	45	45
Mtpn	45	45
Myo1c	45	45
Naa60	45	45
Nlrp4c	45	45
Otud1	45	45
Pard6a	45	45
Pex14	45	45
Phf6	45	45
Pmf1	45	45
Polb	45	45
Prkar1a	45	45
Rab18	45	45
Rab2a	45	45
Scarb1	45	45
Slc35b4	45	45
Slc43a3	45	45
Spg21	45	45
Srp54a	45	45
Tars	45	45
Tbc1d23	45	45
Tex19.2	45	45
Tmem135	45	45
Top2b	45	45
Twf2	45	45
Uba1	45	45
Xrcc1	45	45
Ywhab	45	45
Ywhaz	45	45
Abcb8	47	47
Akip1	47	47
Ap1b1	47	47
Apbb1	47	47
Commd3	47	47
Csnk1g2	47	47
Dap3	47	47
Dok4	47	47
Echs1	47	47
Flnb	47	47
Furin	47	47
Gid4	47	47
Gnai2	47	47
Gnb2	47	47
Grhl1	47	47
Hcfc1r1	47	47
Kdelr1	47	47
Mbd2	47	47
Med28	47	47
Myd88	47	47
Nme7	47	47
Pdcd6ip	47	47
Pfkfb1	47	47
Pithd1	47	47
Plekhb2	47	47
Rab12	47	47
Rfx2	47	47
Slc25a13	47	47
Slc35a4	47	47
Slc35f6	47	47
Smarcal1	47	47
Soat1	47	47
Ssrp1	47	47
Tmbim6	47	47
Tram1	47	47
Ube2i	47	47
Ubxn2b	47	47
Wnk2	47	47
Xlr3a	47	47
Ap3s1	49	49
Arg1	49	49
Avl9	49	49
Bex1	49	49
Btg1	49	49
Ddias	49	49
Dusp22	49	49
Erh	49	49
Esyt2	49	49
Fmnl3	49	49
Gm29779	49	49
Gm30910	49	49
Gm6673	49	49
Hiatl1	49	49
Lemd3	49	49
LOC102642386	49	49
Med6	49	49
Mex3c	49	49
Morc3	49	49
Myo9a	49	49
Mysm1	49	49
Ncbp2	49	49
Neto2	49	49
Otud3	49	49
Phax	49	49
Rcc1	49	49
Rnft1	49	49
Rp9	49	49
Sav1	49	49
Skp2	49	49
Sos1	49	49
Stk38l	49	49
Tex37	49	49
Tipin	49	49
Usp1	49	49
Usp33	49	49
Wdr43	49	49
Xpo1	49	49
Zfp36	49	49
Zfp51	49	49
Zfp644	49	49
Zfp874a	49	49
Zranb2	49	49
Ankrd23	53	53
Ankrd37	53	53
Ap5s1	53	53
Bcl2l11	53	53
Cchcr1	53	53
Cox4i2	53	53
Creb1	53	53
Csnk1g1	53	53
Cst6	53	53
Dedd	53	53
Desi1	53	53
Diap3	53	53
Efhd1	53	53
Elk1	53	53
Fam72a	53	53
Fbxw8	53	53
Gm14325	53	53
Gm16462	53	53
Gm3183	53	53
Gm9	53	53
Gnb1l	53	53
Hdac5	53	53
Hnrnpl	53	53
Icam1	53	53
Kcmf1	53	53
Kcnk5	53	53
Lonrf3	53	53
Lsm11	53	53
Lst1	53	53
Maff	53	53
Mex3d	53	53
Mfap4	53	53
Mkrn2os	53	53
Mtf2	53	53
Myo3a	53	53
Nacc1	53	53
Pomc	53	53
Ppm1a	53	53
Prcp	53	53
Prkacb	53	53
Prtn3	53	53
Rabep2	53	53
Spesp1	53	53
Tatdn2	53	53
Tbc1d20	53	53
Tesk1	53	53
Tmod1	53	53
Tulp2	53	53
Unkl	53	53
Usb1	53	53
Vps33b	53	53
Zc3h10	53	53
Zc3hav1	53	53
Zfp428	53	53
Zyg11a	53	53
2700060E02Rik	59	59
Abhd17c	59	59
Abo	59	59
Acn9	59	59
Adipor2	59	59
Ahsa2	59	59
Alg9	59	59
Ap3d1	59	59
Arhgap19	59	59
Atp1b1	59	59
Calm2	59	59
Capn10	59	59
Cdca3	59	59
Cdkn3	59	59
Cldn3	59	59
Cmtr1	59	59
Cnksr1	59	59
Crem	59	59
Ddit3	59	59
Dnajc14	59	59
Dnlz	59	59
Eefsec	59	59
Elac2	59	59
Fblim1	59	59
Fdx1l	59	59
Fdxr	59	59
Gipc2	59	59
Gna13	59	59
Grina	59	59
Gstt2	59	59
Herpud1	59	59
Htra1	59	59
Irf3	59	59
Junb	59	59
Katnb1	59	59
Kdf1	59	59
Keap1	59	59
L1td1	59	59
Lsm10	59	59
Morn4	59	59
Mov10	59	59
Mrps27	59	59
Mus81	59	59
Optn	59	59
Pgam2	59	59
Pgk1	59	59
Pla2g6	59	59
Polg	59	59
Ppp1r3b	59	59
Ppp2r5b	59	59
Pqlc2	59	59
Prr5	59	59
Ptms	59	59
Pxn	59	59
Rab4b	59	59
Rangrf	59	59
Rnd3	59	59
S1pr5	59	59
Slc25a1	59	59
Smim19	59	59
Sox2	59	59
St13	59	59
St7l	59	59
Tbc1d10a	59	59
Tmem205	59	59
Tpi1	59	59
Trappc5	59	59
Tuba4a	59	59
Tubb5	59	59
Upp1	59	59
Vac14	59	59
Vcl	59	59
Vipas39	59	59
Vps29	59	59
Vps36	59	59
Zdhhc6	59	59
Zfp106	59	59
Zfp691	59	59
Actr6	62	62
Anapc16	62	62
Aqr	62	62
Btg3	62	62
Caap1	62	62
Cenpi	62	62
Cep63	62	62
Cog8	62	62
D19Bwg1357e	62	62
Dimt1	62	62
Dydc2	62	62
E030030I06Rik	62	62
Eda	62	62
Erlec1	62	62
Etl4	62	62
Fgfr1	62	62
Gls	62	62
Gm10094	62	62
Gm20938	62	62
Gm21319	62	62
Gm561	62	62
H3f3a	62	62
H3f3c	62	62
Hmgb2	62	62
Hnrnpr	62	62
Kat2b	62	62
Kbtbd2	62	62
Lrrc51	62	62
Lrrc58	62	62
Mcfd2	62	62
Mettl21a	62	62
Npl	62	62
Ogfod1	62	62
Pde12	62	62
Pgrmc2	62	62
Polr3d	62	62
Polr3f	62	62
Ppp2cb	62	62
Pzp	62	62
Rars	62	62
Rexo4	62	62
Rpf1	62	62
Slc52a2	62	62
Tmem168	62	62
Ttc14	62	62
Ube2e3	62	62
Uros	62	62
Vps37b	62	62
Wdr75	62	62
Ydjc	62	62
Zfp935	62	62
Ago2	63	63
Bag1	63	63
Bcl2l14	63	63
Bola2	63	63
Commd5	63	63
Ctsz	63	63
Def8	63	63
Ece2	63	63
Eif3a	63	63
Exosc4	63	63
Fam206a	63	63
Gm3139	63	63
Gtf2h5	63	63
H2afj	63	63
Hipk3	63	63
Ipo5	63	63
Itgb5	63	63
Kcnk6	63	63
Larp1	63	63
Lsm8	63	63
Mettl16	63	63
Myo1b	63	63
Necap1	63	63
Nudt4	63	63
Otulin	63	63
Pitpna	63	63
Polr3g	63	63
Rhoa	63	63
Rnf115	63	63
Rwdd1	63	63
S1pr2	63	63
Smim13	63	63
Snf8	63	63
Srsf1	63	63
Sumo1	63	63
Timm23	63	63
Tomm5	63	63
Topbp1	63	63
Tra2a	63	63
Trim43a	63	63
Ubxn8	63	63
Vmp1	63	63
Aar2	66	66
Abcb10	66	66
Arhgdig	66	66
Arl5a	66	66
Atg4b	66	66
Bax	66	66
Cdk16	66	66
Cep19	66	66
Chtop	66	66
Cish	66	66
Cpsf3l	66	66
Dazap1	66	66
Dcaf15	66	66
Dnttip1	66	66
Dpf2	66	66
Eif2b5	66	66
Eif2s3x	66	66
Eif3g	66	66
Fstl4	66	66
Ftl1	66	66
Gla	66	66
Glrx5	66	66
Gltscr1l	66	66
Gmfb	66	66
Gna11	66	66
Gprc5c	66	66
Hnrnpa0	66	66
Kat2a	66	66
Mef2d	66	66
Mpdu1	66	66
Mreg	66	66
Mrfap1	66	66
Mrpl46	66	66
Mrps26	66	66
Myadm	66	66
Myc	66	66
Nfatc2ip	66	66
Nubp2	66	66
Ocel1	66	66
Pdhb	66	66
Pip4k2a	66	66
Ppp2ca	66	66
Ptbp1	66	66
Rab11b	66	66
Rbmxl1	66	66
Rbpms	66	66
Rps24	66	66
Rrm2	66	66
Serhl	66	66
Slc2a8	66	66
Slc35f2	66	66
Slc38a10	66	66
Snapc5	66	66
Snx6	66	66
Srprb	66	66
Srsf7	66	66
Tfap2c	66	66
Timm10	66	66
Tomm40	66	66
Usp4	66	66
Vbp1	66	66
Xab2	66	66
Zfp954	66	66
3110040N11Rik	68	68
3110082I17Rik	68	68
Aph1a	68	68
Arhgef1	68	68
Cmc1	68	68
Comtd1	68	68
Cpt2	68	68
Csrp2	68	68
Eif3i	68	68
Fam76a	68	68
Fgfr1op2	68	68
Ggta1	68	68
Gm4184	68	68
H2-K1	68	68
Hdac3	68	68
Idh3a	68	68
Isoc1	68	68
Isy1	68	68
Kras	68	68
Lman2	68	68
LOC102637269	68	68
Lsm7	68	68
Mapre3	68	68
Mbp	68	68
Mcm8	68	68
Med19	68	68
Mgat4b	68	68
Mrpl24	68	68
Naa20	68	68
Ndufa1	68	68
Ndufa4	68	68
Nhlrc2	68	68
Nsmce1	68	68
Ocrl	68	68
Osbpl1a	68	68
Pcbp1	68	68
Pcif1	68	68
Pdia6	68	68
Pigp	68	68
Pigu	68	68
Pnkd	68	68
Prpf8	68	68
Psmd4	68	68
Reep4	68	68
Rin3	68	68
Rpn1	68	68
Schip1	68	68
Sec61g	68	68
Sf3b5	68	68
Sirt3	68	68
Srebf1	68	68
Srp68	68	68
Tmem203	68	68
Trappc1	68	68
Tspan3	68	68
Tuba1a	68	68
Tuba1c	68	68
Vrk2	68	68
Zswim7	68	68
1810009A15Rik	73	73
2310036O22Rik	73	73
Acyp1	73	73
Adam2	73	73
Ap1s1	73	73
Ap4s1	73	73
BC005537	73	73
Cacybp	73	73
Cad	73	73
Chchd2	73	73
Cinp	73	73
Coq3	73	73
Dcaf4	73	73
Dirc2	73	73
Dlg3	73	73
Eif3m	73	73
Esrp2	73	73
Fam118b	73	73
Fam160a2	73	73
Gars	73	73
Gm10697	73	73
Gm13194	73	73
Gm8069	73	73
Gnptab	73	73
Gspt1	73	73
Hras	73	73
LOC101055837	73	73
Mt1	73	73
Mtrr	73	73
N6amt2	73	73
Ost4	73	73
Pbdc1	73	73
Pdf	73	73
Rab5b	73	73
Rnf7	73	73
Rpl7l1	73	73
Sar1a	73	73
Slc35e4	73	73
Smyd5	73	73
Snx10	73	73
Sox13	73	73
Srp9	73	73
Srsf9	73	73
Stk16	73	73
Thap4	73	73
Thoc7	73	73
Tma7	73	73
Tmem101	73	73
Tmem167	73	73
Tomm20	73	73
Txnl4a	73	73
Zfp414	73	73
2002-03-01	75	75
3110057O12Rik	75	75
8030462N17Rik	75	75
Apc	75	75
Arrdc1	75	75
BC022687	75	75
Bicc1	75	75
Brca2	75	75
Brwd3	75	75
Cby1	75	75
Ccnl2	75	75
Cdk11b	75	75
Ctnnbl1	75	75
Dna2	75	75
Exosc1	75	75
Fam21	75	75
Fam213b	75	75
Fgd6	75	75
Gpt2	75	75
Gsg2	75	75
Klf17	75	75
Llgl2	75	75
Mdm2	75	75
Med23	75	75
Mki67	75	75
Mlxip	75	75
Mms22l	75	75
Nxt1	75	75
Orc1	75	75
Pcgf6	75	75
Pik3ca	75	75
Poc5	75	75
Prr14l	75	75
Ptpn11	75	75
Rita1	75	75
Rnf19a	75	75
Sgol2a	75	75
Slc15a4	75	75
Slc25a38	75	75
Smc6	75	75
Smchd1	75	75
Tcf12	75	75
Ticrr	75	75
Tmem216	75	75
Ube2w	75	75
Ubn1	75	75
Usp42	75	75
Wdr70	75	75
Ylpm1	75	75
Zfp148	75	75
Zfp518a	75	75
2510003E04Rik	79	79
2610305D13Rik	79	79
8030474K03Rik	79	79
Anp32e	79	79
Arglu1	79	79
Brf1	79	79
Ccdc94	79	79
Celf1	79	79
Chka	79	79
Ddx21	79	79
Ddx24	79	79
Ddx28	79	79
Dvl1	79	79
Dync1li1	79	79
Eaf1	79	79
Eci1	79	79
Ensa	79	79
Fam168b	79	79
Fam175a	79	79
Fam35a	79	79
Fam57a	79	79
Fryl	79	79
Gm14295	79	79
Gm7120	79	79
Gtpbp4	79	79
Gzmm	79	79
Hira	79	79
Larp4b	79	79
Lrwd1	79	79
Map3k7	79	79
Mettl13	79	79
Neurl2	79	79
Nfatc3	79	79
Nop58	79	79
Nsun5	79	79
Plekha1	79	79
Ppid	79	79
Prkaa1	79	79
Pwp2	79	79
Rbm19	79	79
Rbm34	79	79
Rnf44	79	79
Rrbp1	79	79
Rrs1	79	79
Sco1	79	79
Scyl1	79	79
Simc1	79	79
Slc11a2	79	79
Slc35e1	79	79
Tcta	79	79
Tfip11	79	79
Tial1	79	79
Tlk1	79	79
Tmem223	79	79
Triap1	79	79
Ttc19	79	79
Utp3	79	79
Vps26b	79	79
Zbtb14	79	79
Zfp708	79	79
Zfp947	79	79
1700021F05Rik	83	83
2410002F23Rik	83	83
Aacs	83	83
Aebp2	83	83
Anapc15	83	83
Ankle1	83	83
ATP6	83	83
ATP8	83	83
Atxn7l3	83	83
B3gnt9	83	83
BC028528	83	83
Bend3	83	83
Bri3bp	83	83
C1qtnf4	83	83
Chek2	83	83
Clns1a	83	83
Cntf	83	83
Cwc15	83	83
Dus2	83	83
Dxo	83	83
Elof1	83	83
Fbxo30	83	83
Gatc	83	83
Gfpt1	83	83
Gm3258	83	83
Gm6880	83	83
Hsd17b14	83	83
Igf2r	83	83
Impdh2	83	83
Kat8	83	83
Man1a2	83	83
Map4k1	83	83
Mical3	83	83
Mpc2	83	83
Nelfe	83	83
Obox6	83	83
Paip2	83	83
Paip2b	83	83
Pdrg1	83	83
Phkg1	83	83
Pidd1	83	83
Pqlc1	83	83
Ptrh1	83	83
Rpl3l	83	83
Serping1	83	83
Slc5a6	83	83
Spop	83	83
Tbce	83	83
Tceb1	83	83
Timm17a	83	83
Tnfrsf17	83	83
Tnip2	83	83
Trim43b	83	83
Tti2	83	83
Tyk2	83	83
Ubtd1	83	83
Yeats2	83	83
Zfp239	83	83
Zfp809	83	83
Arl8b	84	84
Bach1	84	84
Becn2	84	84
Ccdc163	84	84
Cd320	84	84
Cdca7	84	84
Cited1	84	84
Cnbp	84	84
Crls1	84	84
Cth	84	84
Eif2b3	84	84
Gm13202	84	84
Hax1	84	84
Klf2	84	84
Larp4	84	84
Llph	84	84
LOC102640024	84	84
Lsm12	84	84
Ly96	84	84
Lypla1	84	84
Mat2a	84	84
Mep1b	84	84
Mmgt1	84	84
Naalad2	84	84
Nucb2	84	84
Odc1	84	84
Ola1	84	84
Pelp1	84	84
Prmt10	84	84
Rhox3g	84	84
Sat1	84	84
Sgpp1	84	84
Sox15	84	84
Sp1	84	84
Sun1	84	84
Timm8a1	84	84
Tma16	84	84
Tmem30a	84	84
Tnfsf13b	84	84
Tspan4	84	84
Usp10	84	84
Zfp808	84	84
Zmpste24	84	84
2810004N23Rik	86	86
4833439L19Rik	86	86
Acot7	86	86
Adck5	86	86
Asb13	86	86
Atf4	86	86
Aurkb	86	86
Casc3	86	86
Ccdc107	86	86
Ccdc12	86	86
Cox11	86	86
Ctc1	86	86
Cyb5r4	86	86
Ddx50	86	86
Dnajc5	86	86
Dyrk3	86	86
Eif4b	86	86
Ets2	86	86
Fam175b	86	86
Fbl	86	86
Glrx3	86	86
Hes1	86	86
Kctd9	86	86
Man2b1	86	86
Mcts2	86	86
Mybl2	86	86
Nedd8	86	86
Nkx6-2	86	86
Nucks1	86	86
Nxn	86	86
P4ha2	86	86
Palm	86	86
Pes1	86	86
Pigs	86	86
Ppp1r14b	86	86
Prrg2	86	86
Qrich1	86	86
Rab1	86	86
Ralgds	86	86
Rcor3	86	86
Rpp25	86	86
Rtel1	86	86
Scpep1	86	86
Sf1	86	86
Slc5a11	86	86
Smim7	86	86
Sptan1	86	86
Tex261	86	86
Thap7	86	86
Thoc3	86	86
Tonsl	86	86
Tpm3	86	86
Uap1l1	86	86
Wwp2	86	86
Xpo6	86	86
Zmat5	86	86
Ap1s2	99	99
Arap2	99	99
Armcx5	99	99
Bmpr2	99	99
Brdt	99	99
Camsap2	99	99
Casp8ap2	99	99
Ccnl1	99	99
Cdc40	99	99
Cdk20	99	99
Cdyl	99	99
Chaf1a	99	99
Cml2	99	99
Cry1	99	99
Dbf4	99	99
Donson	99	99
E2f1	99	99
Elf1	99	99
Eva1b	99	99
Eya1	99	99
Fam178b	99	99
Gpatch2l	99	99
Ipmk	99	99
Jam3	99	99
Kdm7a	99	99
Klhdc1	99	99
Kmt2c	99	99
Mbd3l2	99	99
Mtf1	99	99
Plag1	99	99
Ppm1d	99	99
Psip1	99	99
Rbm27	99	99
Rictor	99	99
Rnf111	99	99
Rnf141	99	99
Samhd1	99	99
Smurf2	99	99
Socs4	99	99
Spdl1	99	99
Strbp	99	99
Syt11	99	99
Tank	99	99
Taok1	99	99
Tex12	99	99
Ube2d2a	99	99
Unc13c	99	99
Usp34	99	99
Wdr26	99	99
Zbtb24	99	99
Zbtb41	99	99
Zfp451	99	99
Zfp939	99	99
Zscan21	99	99
1700080O16Rik	101	101
Allc	101	101
Bcap29	101	101
C7H19orf84	101	101
Defb42	101	101
Dnajc15	101	101
Dph3	101	101
Ell3	101	101
Fiz1	101	101
Fkbp1a	101	101
Galt	101	101
Gapvd1	101	101
Gcc2	101	101
Gjb5	101	101
Gm33378	101	101
Gm4425	101	101
Gm5917	101	101
Gnpnat1	101	101
Hnrnpa2b1	101	101
Hoxb9	101	101
Idua	101	101
Ier5l	101	101
Itm2a	101	101
Kptn	101	101
Ldb1	101	101
Lect1	101	101
Limd2	101	101
LOC105244717	101	101
Ltb	101	101
Ly6c1	101	101
Ly6g5c	101	101
Mlf2	101	101
Nt5c3b	101	101
P3h4	101	101
Pdcl	101	101
Phf5a	101	101
Porcn	101	101
Ppt2	101	101
Pus3	101	101
Ramp2	101	101
Rgs19	101	101
Rnd2	101	101
Siglecg	101	101
Slc19a2	101	101
Snrpe	101	101
Sumo2	101	101
Sumo3	101	101
Tctex1d2	101	101
Tex2	101	101
Tmem64	101	101
Tsacc	101	101
Wrb	101	101
Ypel2	101	101
Zfp788	101	101
Zfp932	101	101
Zfp960	101	101
Zfp97	101	101
AA987161	107	107
Aass	107	107
Akt3	107	107
Arf5	107	107
Auts2	107	107
Casp2	107	107
Ccdc47	107	107
Cd99l2	107	107
Cdc25a	107	107
Cenpq	107	107
Chst5	107	107
Clcn5	107	107
Clec10a	107	107
Dennd1a	107	107
Dkc1	107	107
Dtwd1	107	107
Dynlt3	107	107
Eftud1	107	107
Farsb	107	107
Fbxl15	107	107
Gps1	107	107
Gtf3c3	107	107
Hist1h1a	107	107
Hmg20a	107	107
Ilf3	107	107
Ina	107	107
Kctd2	107	107
Kdm2b	107	107
Leo1	107	107
Lmbrd1	107	107
Msantd4	107	107
Msh2	107	107
Ncaph	107	107
Nqo1	107	107
Nt5c2	107	107
Oma1	107	107
Opa1	107	107
Papd4	107	107
Pcyox1	107	107
Phf10	107	107
Picalm	107	107
Ppp2r3dps	107	107
Prkab1	107	107
Pygo2	107	107
Rassf3	107	107
Rela	107	107
Rfc5	107	107
Rnf145	107	107
Rnf166	107	107
Rnf187	107	107
Rpe	107	107
Rpgr	107	107
Rrnad1	107	107
Rsrc1	107	107
Samd1	107	107
Sf3a1	107	107
Sgsm3	107	107
Shroom2	107	107
Slu7	107	107
Smad4	107	107
Sms	107	107
Srbd1	107	107
Stk31	107	107
Svip	107	107
Tfe3	107	107
Tgif2	107	107
Tpd52	107	107
Trappc9	107	107
Trit1	107	107
Ube2cbp	107	107
Ube2s	107	107
Usp43	107	107
Wbp4	107	107
Wtap	107	107
Zc3h8	107	107
Zfp184	107	107
Zfp345	107	107
Zfp472	107	107
4930506M07Rik	109	109
Aaas	109	109
Abcb7	109	109
Abcc4	109	109
Acot10	109	109
Acot9	109	109
Adnp2	109	109
Asz1	109	109
Atg4a	109	109
Atp6v1b2	109	109
B3galnt1	109	109
Blzf1	109	109
Camsap3	109	109
Cfap36	109	109
Cgnl1	109	109
Chdh	109	109
Dnm1l	109	109
Entpd6	109	109
Eps15l1	109	109
Fam110c	109	109
Hmga1-rs1	109	109
Hps3	109	109
Hsp90b1	109	109
Mmadhc	109	109
Mnd1	109	109
Mtfmt	109	109
Mthfd1l	109	109
Mtpap	109	109
Ndufa10	109	109
Nsdhl	109	109
Nudc	109	109
Ociad1	109	109
Patl1	109	109
Pdzk1	109	109
Phc1	109	109
Ppp3ca	109	109
Psmd1	109	109
Pycrl	109	109
[truncated: 7,464 more rows]
