# Supplementary material for: Mouse Obox and Crxos modulate preimplantation transcriptional profiles revealing similarity between paralogous mouse and human homeobox genes
Source: EvoDevo. 2018 Jan 27;9:2. doi: 10.1186/s13227-018-0091-4 (PMC5787275; doi:10.1186/s13227-018-0091-4)
Supplement: Supplementary file 5 — Additional file 5. Observed and expected numbers of significantly regulated genes populating temporal expression profiles used for enrichment analysis. [file 13227_2018_91_MOESM5_ESM.xlsx]

## Sheet: Sheet1
Ectopically expressed gene	Cluster	Up/Down regulated	Genes in cluster	Genes altered in cluster	Genes expected to be altered in cluster
CrxOS	59	Up	78	5	1.6
CrxOS	216	Up	335	16	7.5
CrxOS	5	Down	64	9	2.4
OboxA1	101	Up	57	5	1.21
OboxA1	219	Up	234	12	4.9
OboxA4	101	Up	57	7	2.09
OboxA4	226	Up	350	24	12.87
OboxA4	219	Up	234	17	8.6
OboxA4	216	Up	335	21	13
OboxA4	202	Down	93	16	5.49
OboxA4	84	Down	43	8	2.5
OboxA4	79	Down	61	10	3.6
OboxA4	124	Down	59	9	3.4
OboxA4	149	Down	60	9	3.5
OboxA4	129	Down	61	9	3.6
OboxA7	101	Up	57	6	1.21
