# Supplementary material for: Mouse Obox and Crxos modulate preimplantation transcriptional profiles revealing similarity between paralogous mouse and human homeobox genes
Source: EvoDevo. 2018 Jan 27;9:2. doi: 10.1186/s13227-018-0091-4 (PMC5787275; doi:10.1186/s13227-018-0091-4)
Supplement: Supplementary file 6 — Additional file 6. List of one-to-one orthologues similarly regulated following ectopic expression of human ARGFX and mouse Crxos. [file 13227_2018_91_MOESM6_ESM.xlsx]

## Sheet: Sheet1
Jointly up-regulated following ectopic expression			Jointly down-regulated following ectopic expression
Human Orth	Mouse Orth		Human Orth	Mouse Orth
BHLHE40	Bhlhe40		PBK	Pbk
DUSP6	Dusp6		TRIP13	Trip13
RGCC	Rgcc		CLSPN	Clspn
MT1X	Mt2		CENPE	Cenpe
ICAM1	Icam1		INCENP	Incenp
DDIT3	Ddit3		KIF2C	Kif2c
JUNB	Junb		MYBL1	Mybl1
RND3	Rnd3		TPX2	Tpx2
SERPING1	Serping1		UBE2C	Ube2c
CTH	Cth		OIP5	Oip5
PPP1R15A	Ppp1r15a		GLUL	Glul
SLC6A9	Slc6a9		DUT	Dut
CIART	Ciart		ZWILCH	Zwilch
NR4A1	Nr4a1		FANCD2	Fancd2
GPX3	Gpx3		PHF6	Phf6
MYLIP	Mylip		DDIAS	Ddias
CD82	Cd82		CDCA3	Cdca3
NDRG1	Ndrg1		CDKN3	Cdkn3
APOE	Apoe		CENPI	Cenpi
NUPR1	Nupr1		MKI67	Mki67
FAM46A	Fam46a		MMS22L	Mms22l
RORA	Rora		AURKB	Aurkb
ADM2	Adm2		CHAF1A	Chaf1a
NR1D1	Nr1d1		DBF4	Dbf4
NFKBIZ	Nfkbiz		NCAPH	Ncaph
SLC3A2	Slc3a2		SHCBP1	Shcbp1
KDM6B	Kdm6b		SMC2	Smc2
TUBB3	Tubb3		ERCC6L	Ercc6l
SQSTM1	Sqstm1		WDHD1	Wdhd1
PRELP	Prelp		CDC7	Cdc7
ATF3	Atf3		KIF20B	Kif20b
CSRNP1	Csrnp1		NCAPG2	Ncapg2
PIM1	Pim1		BIRC5	Birc5
ANTXR1	Antxr1		ATAD2	Atad2
CLU	Clu		KIF22	Kif22
SPHK1	Sphk1		LIN9	Lin9
SERPINE2	Serpine2		PRIM1	Prim1
FBLN5	Fbln5		CDC6	Cdc6
KLHL24	Klhl24		KIAA1524	C330027C09Rik
IGFBP2	Igfbp2		KIF18A	Kif18a
RHBDF2	Rhbdf2		CDK1	Cdk1
CCL20	Ccl20		FOXM1	Foxm1
FOS	Fos		TMPO	Tmpo
MCAM	Mcam		CKAP2L	Ckap2l
CRISPLD2	Crispld2		VRK1	Vrk1
LBH	Lbh		PRR11	Prr11
ADAMTS4	Adamts4		SASS6	Sass6
ALDH1A3	Aldh1a3		CDCA8	Cdca8
BCL6	Bcl6		MRE11A	Mre11a
BGN	Bgn		SPC24	Spc24
BMP1	Bmp1		HAUS6	Haus6
CBLB	Cblb		BORA	Bora
CCL7	Ccl7		CKS1B	Cks1b
CEMIP	Cemip		PLK1	Plk1
CH25H	Ch25h		POLA1	Pola1
COL15A1	Col15a1		PARPBP	Parpbp
COL7A1	Col7a1		CDCA5	Cdca5
CYP26B1	Cyp26b1		LMNB1	Lmnb1
CYP7B1	Cyp7b1		AURKA	Aurka
DCN	Dcn		STMN1	Stmn1
DKK3	Dkk3		ECT2	Ect2
FBXO32	Fbxo32		ASPM	Aspm
FMOD	Fmod		CENPF	Cenpf
GAS1	Gas1		DLGAP5	Dlgap5
GFPT2	Gfpt2		NCAPG	Ncapg
GPR153	Gpr153		BUB1	Bub1
GREM2	Grem2		CDCA2	Cdca2
GXYLT2	Gxylt2		TTK	Ttk
HGF	Hgf		MIS18BP1	Mis18bp1
HIVEP2	Hivep2		PLK4	Plk4
HTRA3	Htra3		TACC3	Tacc3
IGFBP3	Igfbp3		BUB1B	Bub1b
IGFBP6	Igfbp6		CDC20	Cdc20
IGFBP7	Igfbp7		FAM83D	Fam83d
IL6	Il6		IQGAP3	Iqgap3
ISLR	Islr		KIF20A	Kif20a
JDP2	Jdp2		LBR	Lbr
MEDAG	Medag		ASF1B	Asf1b
MGP	Mgp		CCNB1	Ccnb1
MMP14	Mmp14		TROAP	Troap
MMP19	Mmp19		ANLN	Anln
NR4A2	Nr4a2		MAD2L1	Mad2l1
PAPPA	Pappa		UHRF1	Uhrf1
PDE4B	Pde4b		C2CD5	C2cd5
PRDM1	Prdm1		NUF2	Nuf2
PSD	Psd		SMC4	Smc4
SERPINH1	Serpinh1		C18orf54	4930503L19Rik
SFRP2	Sfrp2		ESCO2	Esco2
SLC1A4	Slc1a4		CDCA7L	Cdca7l
TGFB1	Tgfb1		NUSAP1	Nusap1
TGFBI	Tgfbi		HMMR	Hmmr
TIMP3	Timp3		SKA3	Ska3
TNFAIP6	Tnfaip6		CENPA	Cenpa
VEGFA	Vegfa		GCNT1	Gcnt1
ZEB2	Zeb2		KIF18B	Kif18b
ZFP36L1	Zfp36l1		CCNA2	Ccna2
			CDC25C	Cdc25c
			GINS2	Gins2
			NEK2	Nek2
			RACGAP1	Racgap1
			RAD51AP1	Rad51ap1
			SKA1	Ska1
			SPC25	Spc25
			MELK	Melk
			NDC1	Ndc1
			CCNB2	Ccnb2
			PRIM2	Prim2
			KNTC1	Kntc1
			FBXO5	Fbxo5
			RRM1	Rrm1
			FIGNL1	Fignl1
			KIF23	Kif23
			BLM	Blm
			BRCA1	Brca1
			CENPH	Cenph
			CEP55	Cep55
			CKAP2	Ckap2
			KIF14	Kif14
			PRC1	Prc1
			CHTF18	Chtf18
			FANCI	Fanci
			SDPR	Sdpr
			FAM64A	Fam64a
			GEN1	Gen1
			KIF15	Kif15
