# Supplementary material for: Mouse Obox and Crxos modulate preimplantation transcriptional profiles revealing similarity between paralogous mouse and human homeobox genes
Source: EvoDevo. 2018 Jan 27;9:2. doi: 10.1186/s13227-018-0091-4 (PMC5787275; doi:10.1186/s13227-018-0091-4)
Supplement: Supplementary file 7 — Additional file 7. Data used for statistical tests of overlap between sets of one-to-one orthologues regulated by mouse and human ETCHbox genes. [file 13227_2018_91_MOESM7_ESM.xlsx]

## Sheet: Sheet1
	Gene1	Gene2	overlap	G1 out G2 in	G1 in G2 out	neither	pval	bonforroni
up,up	CrxOS2	TPRX1	19	209	484	16016	6.2419e-05	0.00399482
	CrxOS2	ARGFX	96	360	407	15787	4.90734e-54	3.14069e-52
	CrxOS2	LEUTX	55	381	448	15799	1.29397e-19	8.28138e-18
	CrxOS2	DPRX	3	71	500	16143	0.489187	31.308
	OboxA1	TPRX1	26	202	526	15974	3.82952e-08	2.45089e-06
	OboxA1	ARGFX	78	378	474	15720	5.66444e-34	3.62524e-32
	OboxA1	LEUTX	70	366	482	15765	8.64095e-29	5.53021e-27
	OboxA1	DPRX	11	63	541	16102	2.9226e-05	0.00187046
	OboxA4	TPRX1	34	194	799	15701	9.60036e-09	6.14423e-07
	OboxA4	ARGFX	89	367	744	15450	2.15164e-29	1.37705e-27
	OboxA4	LEUTX	84	352	749	15498	2.04907e-27	1.31141e-25
	OboxA4	DPRX	16	58	817	15826	5.55734e-07	3.5567e-05
	OboxA7	TPRX1	27	201	456	16044	5.23489e-10	3.35033e-08
	OboxA7	ARGFX	54	402	429	15765	8.80679e-19	5.63635e-17
	OboxA7	LEUTX	57	379	426	15821	6.35933e-22	4.06997e-20
	OboxA7	DPRX	11	63	472	16171	8.44873e-06	0.000540719
down,down	CrxOS2	TPRX1	16	509	448	15755	0.684271	43.7934
	CrxOS2	ARGFX	125	243	339	15987	3.70214e-104	2.36937e-102
	CrxOS2	LEUTX	22	590	442	15532	0.211721	13.5501
	CrxOS2	DPRX	1	27	463	16230	0.545527	34.9137
	OboxA1	TPRX1	18	507	387	15816	0.145988	9.34326
	OboxA1	ARGFX	52	316	353	15973	3.36511e-25	2.15367e-23
	OboxA1	LEUTX	30	582	375	15599	0.000405108	0.0259269
	OboxA1	DPRX	1	27	404	16289	0.496967	31.8059
	OboxA4	TPRX1	37	488	388	15815	2.20877e-08	1.41362e-06
	OboxA4	ARGFX	36	332	389	15937	4.56772e-12	2.92334e-10
	OboxA4	LEUTX	61	551	364	15610	4.2756e-20	2.73638e-18
	OboxA4	DPRX	4	24	421	16272	0.0051959	0.332537
	OboxA7	TPRX1	26	499	346	15857	0.000208174	0.0133232
	OboxA7	ARGFX	20	348	352	15974	0.000236097	0.0151102
	OboxA7	LEUTX	34	578	338	15636	1.85364e-06	0.000118633
	OboxA7	DPRX	2	26	370	16323	0.127948	8.18867
up,down	CrxOS2	TPRX1	55	470	448	15755	5.1652e-16	3.30573e-14
	CrxOS2	ARGFX	10	358	493	15833	0.877496	56.1597
	CrxOS2	LEUTX	52	560	451	15523	1.79001e-11	1.14561e-09
	CrxOS2	DPRX	6	22	497	16196	0.000154151	0.00986566
	OboxA1	TPRX1	32	493	520	15683	0.00105495	0.067517
	OboxA1	ARGFX	14	354	538	15788	0.554372	35.4798
	OboxA1	LEUTX	42	570	510	15464	9.00522e-06	0.000576334
	OboxA1	DPRX	1	27	551	16142	0.609654	39.0178
	OboxA4	TPRX1	61	464	772	15431	6.08656e-10	3.8954e-08
	OboxA4	ARGFX	23	345	810	15516	0.273974	17.5343
	OboxA4	LEUTX	67	545	766	15208	2.04467e-09	1.30859e-07
	OboxA4	DPRX	1	27	832	15861	1	64
	OboxA7	TPRX1	39	486	444	15759	6.98562e-08	4.4708e-06
	OboxA7	ARGFX	15	353	468	15858	0.158229	10.1266
	OboxA7	LEUTX	43	569	440	15534	1.00019e-07	6.40123e-06
	OboxA7	DPRX	1	27	482	16211	0.560179	35.8515
down, up	CrxOS2	TPRX1	57	171	407	16093	2.47418e-38	1.58347e-36
	CrxOS2	ARGFX	18	516	446	15748	0.350285	22.4182
	CrxOS2	LEUTX	34	447	430	15817	6.17715e-07	3.95337e-05
	CrxOS2	DPRX	3	82	461	16182	0.511726	32.7505
	OboxA1	TPRX1	36	192	369	16131	2.3536e-19	1.5063e-17
	OboxA1	ARGFX	22	512	383	15811	0.014321	0.916544
	OboxA1	LEUTX	18	463	387	15860	0.0684062	4.378
	OboxA1	DPRX	6	79	399	16244	0.01707	1.09248
	OboxA4	TPRX1	36	192	389	16111	1.14677e-18	7.33932e-17
	OboxA4	ARGFX	55	479	370	15824	5.52855e-19	3.53827e-17
	OboxA4	LEUTX	34	447	391	15856	7.85252e-08	5.02561e-06
	OboxA4	DPRX	7	78	418	16225	0.00585767	0.374891
	OboxA7	TPRX1	23	205	349	16151	1.60666e-09	1.02826e-07
	OboxA7	ARGFX	25	509	347	15847	0.000463857	0.0296869
	OboxA7	LEUTX	18	463	354	15893	0.0277339	1.77497
	OboxA7	DPRX	6	79	366	16277	0.0116508	0.745653
