# Supplementary material for: Mouse Obox and Crxos modulate preimplantation transcriptional profiles revealing similarity between paralogous mouse and human homeobox genes
Source: EvoDevo. 2018 Jan 27;9:2. doi: 10.1186/s13227-018-0091-4 (PMC5787275; doi:10.1186/s13227-018-0091-4)
Supplement: Supplementary file 8 — Additional file 8. SRA data information used to generate embryonic gene expression data. [file 13227_2018_91_MOESM8_ESM.xlsx]

## Sheet: Sheet1
Species	Embryo stage	SRA study	Run ID
Mmus	Oocyte	SRP034543	SRR1051273
Mmus	Oocyte	SRP034543	SRR1051274
Mmus	Oocyte	SRP034543	SRR1051275
Mmus	Oocyte	SRP034543	SRR1051276
Mmus	Oocyte	SRP034543	SRR1051277
Mmus	Zygote	SRP034543	SRR1567937
Mmus	Zygote	SRP034543	SRR1051279
Mmus	Zygote	SRP034543	SRR1051278
Mmus	2Cell	SRP034543	SRR1051282
Mmus	2Cell	SRP034543	SRR1051281
Mmus	2Cell	SRP034543	SRR1051280
Mmus	4Cell	SRP034543	SRR1567921
Mmus	4Cell	SRP034543	SRR1567920
Mmus	4Cell	SRP034543	SRR1567919
Mmus	8Cell	SRP034543	SRR1567924
Mmus	8Cell	SRP034543	SRR1567923
Mmus	8Cell	SRP034543	SRR1567922
Mmus	Morula	SRP034543	SRR2048257
Mmus	Morula	SRP034543	SRR2048256
Mmus	Morula	SRP034543	SRR2048255
Mmus	Blastocyst	SRP034543	SRR1567925
Mmus	Blastocyst	SRP034543	SRR1567926
Mmus	Blastocyst	SRP034543	SRR1567927
Mmus	Blastocyst	SRP034543	SRR1567928
Mmus	E7.5	SRP037764	SRR1168503
