# Supplementary material for: Mouse Obox and Crxos modulate preimplantation transcriptional profiles revealing similarity between paralogous mouse and human homeobox genes
Source: EvoDevo. 2018 Jan 27;9:2. doi: 10.1186/s13227-018-0091-4 (PMC5787275; doi:10.1186/s13227-018-0091-4)
Supplement: Supplementary file 9 — Additional file 9. Gene expression (FPKM) across mouse embryonic stages. [file 13227_2018_91_MOESM9_ESM.xlsx]

## Sheet: Sheet1
	locus	Oocyte	Zygote	2C	4C	8C	Morula	Blastocyst
Cops5	chr1:10024599-10038159	19.3409	44.2832	13.5552	73.5354	107.238	173.9	227.356
Arfgef1	chr1:10137506-10232670	28.986	52.0641	59.611	24.7148	6.17191	9.93224	11.311
Cdh20	chr1:104768818-104995481	9.3796	2.50651	0.280008	0.0135085	0.0199148	3.25056e-05	0.0637665
2310035C23Rik	chr1:105663842-105755131	4.49494	6.30787	14.8355	7.47766	2.98056	0.986144	6.75311
Zcchc2	chr1:105990405-106034077	18.9364	18.3716	8.51176	5.61938	1.17598	1.1983	2.43641
Vps4b	chr1:106770787-106796725	1.86103	10.0174	5.18444	22.834	19.8341	32.3281	35.9537
Serpinb3a	chr1:107045586-107052303	0.84365	8.6839	5.99497	0	0.699543	0	0
Prex2	chr1:10993272-11303683	12.0475	38.8943	37.9957	0.680552	0.218143	32.6179	0.23025
Tsn	chr1:118298516-118311132	30.8751	87.5066	26.9916	45.3528	64.8655	39.0993	132.359
Nifk	chr1:118321842-118333831	5.6266	23.4984	136.537	160.526	122.62	129.689	80.3114
Tfcp2l1	chr1:118627922-118685168	0.263019	3.2047	0.332046	0.0455577	6.69521	31.614	43.3306
Ralb	chr1:119470304-119504782	0	0.0458457	0.505049	0	0.961396	0.438967	6.91338
Epb4.1l5	chr1:119545031-119649136	24.2923	30.1664	8.82372	8.17988	5.3963	11.1632	11.6282
Tmem177	chr1:119907889-119913168	0.165105	0.363336	2.46711	0.0863098	1.21159	1.0899	12.2431
Tmem37	chr1:120067376-120074069	0.282962	2.08363	22.0021	9.44241	45.6216	17.6591	39.774
Dbi	chr1:120113279-120121096	272.947	100.909	95.4776	21.3784	10.1631	1.98391	150.416
3110009E18Rik	chr1:120121114-120188190	49.3604	22.2865	2.3386	2.03449	2.26541	19.0024	9.61182
Steap3	chr1:120226413-120271082	0	1.19014	0.142102	0.559182	13.4751	16.993	25.2827
Insig2	chr1:121304352-121333654	2.82433	9.67428	7.10642	6.38331	3.89697	1.27607	14.0481
Ddx18	chr1:121553829-121567980	26.8634	27.9508	72.8035	53.9716	22.0219	20.0269	37.9982
Actr3	chr1:125392904-125435727	41.1875	127.294	81.0378	77.0353	75.3594	124.649	369.975
Slc35f5	chr1:125560413-125595780	2.25644	3.73912	0.645395	0.198741	0.939085	3.61048	21.597
Nckap5	chr1:125913635-126830897	29.1833	24.8909	3.31407	2.81684	0.186723	0.207069	0.0185212
Ccnt2	chr1:127774163-127804837	17.9746	21.0508	9.18227	5.84515	4.1326	1.0576	2.93044
Rab3gap1	chr1:127868736-127943876	50.0814	68.7001	9.70665	5.63495	3.29756	6.27317	3.72887
R3hdm1	chr1:128103292-128237738	12.6432	21.9492	47.3918	47.717	25.4712	18.4842	8.63321
Ubxn4	chr1:128243897-128279378	107.805	402.163	69.0445	77.9121	23.6614	28.5073	45.2089
Mcm6	chr1:128331590-128359656	18.6573	44.197	90.7874	117.141	42.8091	31.4879	72.2077
Dars	chr1:128363706-128417416	8.00603	22.393	11.042	39.0389	40.7935	43.0495	65.9235
Cd55	chr1:130437195-130463012	101.34	163.277	13.8604	7.68117	4.36033	4.66386	6.97445
Mapkapk2	chr1:131053699-131097543	0.882177	4.29465	15.3784	20.3251	10.064	7.54689	24.8558
Dyrk3	chr1:131128440-131138234	1.14241	2.93312	19.2336	8.3415	10.8932	11.8447	11.9215
Eif2d	chr1:131153169-131187659	7.88974	20.6563	26.1196	42.0559	47.9916	45.1504	145.381
Rassf5	chr1:131176409-131245178	72.7058	66.3209	10.8619	0.94039	0.153677	0.0121383	0.000745734
Ncoa2	chr1:13139104-13374691	9.1383	15.0214	12.8703	3.43093	0.369842	0.213843	2.12174
Fam72a	chr1:131527988-131539872	84.5788	24.0927	62.9895	38.939	6.78254	23.7398	19.1642
Slc26a9	chr1:131744021-131771504	6.03891	5.23139	1.63088	0.0173751	0.0323694	0.0420284	6.81731e-05
Slc41a1	chr1:131828011-131848863	9.27806	8.21043	10.8824	0.999982	1.32042	0.274766	1.68702
Rab29	chr1:131867209-131872887	0.0938784	3.39168	40.3037	13.042	40.5025	49.244	59.7977
Nucks1	chr1:131910457-131936321	17.8592	22.4718	79.2772	34.7856	50.2275	75.1819	52.2588
Slc45a3	chr1:131962914-131982972	1179.93	989.475	66.1346	47.3784	4.49709	3.26062	4.13299
Elk4	chr1:132007233-132032612	6.0399	8.98879	9.03923	2.82903	0.755432	0.211017	0.907937
Cdk18	chr1:132113546-132139957	0.001632	0	0	0.468296	4.10279	3.71799	15.9024
Tmcc2	chr1:132356314-132391807	12.3087	20.9154	3.97239	1.89831	0.884013	0	0.0714449
Dstyk	chr1:132417180-132466959	14.9085	6.72942	6.23218	1.61244	0.504531	0.376456	0.458533
Rbbp5	chr1:132477346-132505665	12.1933	23.1206	2.34683	9.80839	8.67585	1.43513	8.73798
Mdm4	chr1:132986104-133030587	264.079	356.476	234.891	86.1838	12.3278	11.06	8.318
Ppp1r15b	chr1:133131165-133139800	9.37155	5.43141	39.378	45.8951	13.786	1.66254	19.4222
Ren1	chr1:133350673-133360320	0	1.23719	0.227124	0.180516	8.38752	11.2757	2.86246
Sox13	chr1:133382299-133424212	0.540798	0.704225	7.29649	10.7255	12.9961	5.31319	11.5649
Snrpe	chr1:133603870-133610280	252.192	115.679	168.684	274.794	351.317	117.667	293.263
Zc3h11a	chr1:133619867-133661399	15.0498	21.3743	17.3274	15.9581	11.3424	7.4621	13.2752
Prelp	chr1:133910303-133929976	4.81147	12.9253	11.3425	2.28558	0.179402	0	0
Chit1	chr1:134111241-134151541	0.476036	1.15944	28.4543	2.37464	0.0567674	0.139675	1.50158
Tmem183a	chr1:134346096-134362001	10.4958	9.33306	20.163	17.761	41.0275	36.2885	58.2282
Cyb5r1	chr1:134405560-134411740	0	1.03522	1.2145	0.300875	8.74238	14.5166	18.9573
Adipor1	chr1:134415383-134432352	3.38599	6.70611	44.8153	72.8034	47.6882	64.1285	85.1884
Klhl12	chr1:134455494-134490875	31.4888	24.1015	23.0056	27.2419	9.10192	10.3925	9.71066
Rabif	chr1:134494659-134507885	28.2275	73.078	31.3936	36.3773	29.4059	35.4436	46.314
Gm29376	chr1:134513534-134528065	6.10816	35.5255	74.616	120.006	317.764	353.675	487.787
Kdm5b	chr1:134560177-134632883	0.334671	1.0827	106.133	60.4151	12.1119	15.8113	6.82247
Ube2t	chr1:134962564-134974180	253.902	61.9191	70.4325	73.1077	18.0918	6.42171	41.0193
Arl8a	chr1:135146833-135156268	1.21766	1.57725	0.553746	0.616999	1.08083	0.174572	9.07165
Elf3	chr1:135253573-135258565	4.36009	11.5233	45.9809	1.3203	5.99973	47.2373	259.705
Rnpep	chr1:135262698-135284423	7.15215	8.19091	24.7217	13.9297	24.994	29.7384	54.1686
Timm17a	chr1:135301534-135313737	6.32304	19.8813	291.268	352.777	412.601	166.283	189.766
Tram1	chr1:13564692-13589910	26.0296	21.8691	30.7998	4.77877	9.85117	4.40067	41.9528
Csrp1	chr1:135729196-135752229	2.79111	9.15587	15.0701	2.45376	4.29098	87.4022	128.813
Phlda3	chr1:135766084-135769134	0	0	0	0.0236136	16.7696	31.111	1.70571
Lad1	chr1:135818597-135833341	0	1.36756	0	0	0	0.746401	10.3514
Tmem9	chr1:136008218-136035030	20.3105	23.5547	5.07626	0.636385	9.30736	12.59	133.033
Lactb2	chr1:13625892-13660605	13.2073	15.5834	4.63269	51.1133	24.8876	17.1845	65.7937
Camsap2	chr1:136268122-136346131	18.9454	35.2686	24.6558	20.1754	5.2808	9.77395	6.17219
Ddx59	chr1:136415270-136456190	18.1765	9.40382	7.72566	3.18653	0.751802	3.75601	10.3554
Kif14	chr1:136466289-136555938	22.3235	26.779	7.62658	2.59425	1.89575	1.25925	0.722195
Zfp281	chr1:136624900-136630391	1.75217	2.62996	52.3234	41.6442	10.2351	18.192	11.2172
Nr5a2	chr1:136842561-136960448	4.28646	4.98593	27.348	40.2362	59.232	42.7134	12.7728
Nek7	chr1:138484105-138619779	3.70208	7.41746	9.92556	0.932428	0.0112525	1.89215	2.33628
2310009B15Rik	chr1:138851978-138856854	0.424069	3.21074	0	0.20323	9.934	0.277801	18.8681
Zbtb41	chr1:139421718-139453007	4.8141	10.2123	10.8015	7.30749	3.03927	0.354645	1.24678
Aspm	chr1:139454772-139494091	56.3969	127.666	13.3834	10.6051	4.20072	1.81104	2.24819
Eya1	chr1:14168952-14310265	6.6152	6.20572	7.14599	0.940035	0.0174772	0	0.624468
Cdc73	chr1:143607498-143702888	7.75188	11.4018	11.2251	36.0317	28.1337	33.7591	20.6657
Glrx2	chr1:143739223-143749678	2.60091	4.0358	65.0922	87.7633	63.5793	12.9399	44.4411
Uchl5	chr1:143777220-143807466	8.8905	31.2299	18.0884	33.16	44.1005	25.2156	60.2142
Rgs2	chr1:143999337-144004149	1836.8	1992.33	17.6364	14.5978	6.65191	0.125757	0.0458345
Gm15583	chr1:146724958-146729484	6.09833	7.24389	5.32563	7.16518	1.45901	1.21459	3.10962
Msc	chr1:14753343-14756012	0	2.45848	0	0	8.83831	17.3927	36.8171
BC003331	chr1:150361310-150393055	3.5079	6.47006	5.89473	1.47142	9.44034	12.7277	7.92961
Tpr	chr1:150392837-150449935	26.4952	31.7445	62.7927	77.8103	17.5825	11.4701	18.2141
Prg4	chr1:150449411-150466221	20.7902	10.5904	7.93409	5.59558	2.26685	0.108368	1.15817
3110040M04Rik	chr1:151204084-151205797	1.91168	6.20408	5.12128	0.217155	0.0466312	0	0.574478
Ivns1abp	chr1:151344307-151364445	1.93565	6.30604	27.0294	61.8488	67.4973	89.5851	27.0437
Swt1	chr1:151367697-151428450	23.319	55.1516	66.419	58.797	19.2503	8.435	9.21842
Trmt1l	chr1:151428546-151458183	21.356	13.9745	2.66284	5.35824	5.42527	4.94585	14.9588
Rnf2	chr1:151469405-151500923	49.7083	60.4098	208.258	134.276	59.3162	31.8716	45.9435
Fam129a	chr1:151571372-151721939	0.344645	1.34387	0.0237809	0.0475529	0.714669	2.89215	23.1226
1700025G04Rik	chr1:151884523-152090320	0.542019	15.0396	7.33845	2.05794e-05	17.7094	13.8589	43.6174
Tsen15	chr1:152370734-152386682	3.22483	5.24936	15.3833	44.0969	12.2196	0.96602	50.4099
Colgalt2	chr1:152399866-152510695	0.0110711	0.0100716	19.3748	4.49296	0.699553	0.0022191	0.0033756
Arpc5	chr1:152766541-152775580	4.72826	45.2318	15.1328	15.2566	87.7675	152.916	466.223
Smg7	chr1:152836994-152902686	2.35184	5.25977	22.1331	12.9807	11.7636	15.6609	6.4759
Lamc1	chr1:153218921-153332786	5.71875	16.025	0.506458	0.356827	2.43909	2.36268	12.2685
Shcbp1l	chr1:153425097-153452574	11.3116	8.75983	3.8722	1.80683	0.211528	0.0103989	0.0136897
Dhx9	chr1:153455755-153487686	1.74366	3.10899	7.42488	16.5037	8.75811	9.28879	5.11123
Npl	chr1:153503015-153549714	0.00751401	2.57471	57.6041	232.575	82.8404	14.2239	88.3866
Glul	chr1:153899928-153909723	0.539773	4.00526	249.538	83.2204	36.7437	55.9641	47.9985
Ier5	chr1:155096366-155099636	0	0	1.4304	0	0	8.73475	0.0122055
Stx6	chr1:155158676-155207659	32.9592	21.6258	8.5083	3.02198	1.18297	0.175637	3.51087
Xpr1	chr1:155275656-155417444	5.57599	8.96739	11.4076	13.7297	20.2198	22.0051	4.93626
Acbd6	chr1:155558097-155687316	15.4281	14.5409	27.7275	11.6081	37.1785	41.4337	42.2812
Tor1aip1	chr1:156004598-156036480	3.41309	7.71051	44.5301	118.938	21.2154	10.4234	18.1394
Tor1aip2	chr1:156035663-156068861	1.99853	7.11505	39.6302	27.6912	24.5742	24.6008	62.5627
Tdrd5	chr1:156255295-156305295	17.7036	12.0144	3.26079	1.77363	1.82435	1.67931	0.994929
Soat1	chr1:156428107-156474328	7.209	6.99533	4.78047	5.34573	1.5489	0.47376	9.65651
Abl2	chr1:156558170-156649619	38.4841	56.3622	45.684	12.1561	3.38811	3.59509	3.08404
Tor3a	chr1:156653616-156674339	0.0834802	0.0566183	15.3078	4.00277	0.663397	7.17705	0.938376
Fam20b	chr1:156678544-156719027	0.138453	0.536048	12.3579	13.183	7.56411	9.83829	11.7927
Ralgps2	chr1:156804165-156941508	35.0971	37.5976	32.9652	18.07	10.4501	10.5822	5.3995
Terf1	chr1:15804981-15844052	30.5859	125.046	46.8924	21.4887	14.0867	13.2211	18.4786
Rfwd2	chr1:159232173-159347638	23.0647	35.6975	37.114	39.4964	15.9835	13.7037	8.11095
Mrps14	chr1:160195259-160201186	241.771	99.0904	123.054	79.6023	129.236	83.0178	182.642
Cacybp	chr1:160202366-160212892	3.00522	20.2215	71.0063	152.179	213.809	116.75	226.174
Rabgap1l	chr1:160219173-160793476	3.40215	2.77212	8.0119	4.5226	0.496826	0.157857	2.18882
4930444P10Rik	chr1:16065973-16093325	0	0	0.235321	7.73633	15.1526	14.5429	5.26307
Rc3h1	chr1:160906410-160974976	4.71158	6.39631	25.3906	8.68611	7.09286	3.12759	1.88806
Serpinc1	chr1:160978605-161003015	23.532	20.1597	17.8489	6.16478	1.93757	1.04359	0.637983
Zbtb37	chr1:161008791-161034864	4.74643	16.4064	13.9361	11.8325	6.26244	0.789613	1.343
Rpl7	chr1:16101294-16104433	2.95766	113.158	198.772	600.294	1503.31	2600.16	2231.99
Dars2	chr1:161040611-161070658	0.292248	1.73834	1.16789	7.21862	13.7101	2.827	19.947
Rdh10	chr1:16105779-16133734	59.7119	50.7366	50.6952	62.6777	29.789	9.3413	11.2876
Cenpl	chr1:161070717-161086343	2.14281	1.44135	48.1256	30.4428	19.5611	1.84383	15.77
Prdx6	chr1:161240111-161251210	5.19966	18.2802	68.6176	7.8208	121.937	175.506	173.293
Suco	chr1:161816111-161876661	73.635	50.1851	7.99498	3.44011	2.62849	4.10123	4.05904
Pigc	chr1:161969187-161973435	2.74754	7.56364	6.30575	0.90994	0.507688	1.38621	13.7616
Stau2	chr1:16228802-16520181	11.4507	48.0565	6.70342	2.24948	3.38275	0.985055	5.05863
Mettl13	chr1:162533670-162548345	0	1.15428	8.64336	12.5367	7.68801	13.2075	10.148
Vamp4	chr1:162570403-162599086	10.7116	19.8731	9.64751	5.01428	2.27241	2.11746	8.01111
7420461P10Rik	chr1:162647242-162665411	140.348	147.324	33.364	5.10568	2.52706	0	0.0360157
Prrc2c	chr1:162670726-162740564	30.9325	27.7354	16.2098	10.4323	4.74766	11.2631	4.33744
Prrx1	chr1:163245118-163313705	7.10793	0.0367868	0.198273	0	0	0.000753697	0
BC055324	chr1:163945839-163994900	2.18006	4.93011	4.46377	11.5115	5.37031	0.650195	4.15716
Mettl18	chr1:163994890-163997243	1.03987	14.9162	1.68312	3.31532	8.48076	18.8149	7.87031
Selp	chr1:164115263-164150026	27.9729	43.4703	12.8271	0.175285	0.0846887	0.00325719	0.00579176
Slc19a2	chr1:164249045-164265385	0.157215	0.345726	1.63832	0	16.0065	1.48316	1.52351
Ccdc181	chr1:164275597-164287847	16.6917	46.6747	10.9723	6.68401	3.48573	0.123502	3.88216
Blzf1	chr1:164289799-164307484	7.42215	16.6493	2.07692	6.42686	7.39761	0.684503	10.3745
Nme7	chr1:164307661-164437300	22.2317	25.984	19.125	1.73361	2.53892	2.40215	24.0259
Atp1b1	chr1:164437098-164458355	11.456	19.1157	40.5334	3.10238	6.8006	25.5238	62.2704
Tbx19	chr1:165137833-165160773	15.2793	10.3564	22.1973	0.931512	0.0632481	0.0635146	0.0848496
Sft2d2	chr1:165174340-165194433	1.58809	3.15795	0.837253	0.524133	0.842214	0.126385	13.4938
Tiprl	chr1:165212285-165282478	40.5476	31.1236	165.462	133.211	28.0633	54.1076	38.001
Gpr161	chr1:165281173-165326746	0.00565747	0.0919073	12.2726	9.91005	11.9333	2.87709	7.64546
Dcaf6	chr1:165329499-165460553	4.58294	6.98218	2.5729	0.400133	1.01244	0.379846	1.25231
Ube2w	chr1:16540787-16619420	22.6772	18.6054	22.9512	19.545	11.7789	7.35414	5.55356
Mpc2	chr1:165461207-165481214	4.51501	17.4653	327.056	318.158	571.327	134.01	169.724
Mpzl1	chr1:165592180-165634558	12.0236	47.304	21.0162	2.24671	3.20517	0.819477	10.0473
Creg1	chr1:165763731-165775304	5.25145	10.5896	6.40554	4.64066	15.6888	24.3318	128.558
Pou2f1	chr1:165865149-166002672	42.7238	58.4238	4.62859	3.96484	1.76587	0.423369	3.23703
Mael	chr1:166201384-166238744	2.75256	7.85786	42.3019	17.3155	14.093	1.17126	12.2943
Tada1	chr1:166379166-166393621	80.1259	52.4033	10.5542	18.1279	10.3584	34.0229	34.4622
Tceb1	chr1:16641724-16657097	371.842	320.715	1055.18	2129.02	3335.93	1014.26	1370.28
Tmem70	chr1:16665190-16678275	37.7453	14.8244	28.3191	66.4116	80.8295	56.5736	107.978
Ly96	chr1:16687850-16709608	0.11177	0.105946	0.304668	10.5111	18.8353	5.02372	2.71585
Uck2	chr1:167222894-167285127	3.37348	8.92014	382.714	510.45	82.595	125.767	171.577
Tmco1	chr1:167308669-167333978	40.1892	39.8818	47.7845	110.136	67.6575	68.5159	104.058
Aldh9a1	chr1:167349990-167368530	79.7509	146.961	105.28	24.8304	8.75807	1.33169	28.7236
Mgst3	chr1:167372383-167393797	391.944	203.754	40.5069	1.65988	1.1666	0.882718	22.2461
Nuf2	chr1:169497933-169531464	136.595	128.216	18.1662	6.8618	6.38252	8.35608	5.98935
Hsd17b7	chr1:169949534-169969238	10.5539	15.9265	4.26837	1.62321	1.97332	0.857964	3.89346
Ddr2	chr1:169972306-170110836	0.00595445	0.500112	13.7888	3.23394	1.34274	0.428631	1.66413
Uap1	chr1:170142001-170174971	18.728	10.5709	98.6219	65.307	48.5748	38.7226	42.9558
Uhmk1	chr1:170199255-170215898	7.2882	6.99905	45.0404	32.053	9.9762	1.99869	1.29494
Gm7694	chr1:170298192-170308170	12.3482	17.0518	11.1553	0.327228	0.00965176	0.0714268	0.0309026
Atf6	chr1:170704456-170867771	13.7404	8.5149	2.46837	0.861985	4.28276	0.272211	2.7832
Dusp12	chr1:170874186-170885711	200.827	173.708	110.915	95.441	141.029	116.634	102.102
Fcgr2b	chr1:170960557-170976071	0	0	3.55917	11.7071	2.5755	0	0.855758
Fcgr3	chr1:171051168-171065933	0.0699721	0.0766981	55.7258	138.145	21.1214	1.28298	2.3124
Cfap126	chr1:171113743-171126967	0.9678	0	9.32463	5.23136	0	0.00198201	0
Sdhc	chr1:171129156-171150603	40.6856	35.3201	28.3093	19.0102	34.546	17.2199	160.999
Ndufs2	chr1:171234859-171247112	2.84713	11.732	10.5141	11.0896	13.4304	40.9977	64.8488
B4galt3	chr1:171270327-171276895	1.65755	1.84708	83.4548	69.3527	34.3334	9.53863	25.317
Ppox	chr1:171276990-171281203	0.367876	13.2988	0	0	0.0953261	0	3.59908
Usp21	chr1:171281948-171287961	55.5068	99.7013	51.8926	15.826	6.44486	2.31482	8.70601
Ufc1	chr1:171288563-171294982	0.504379	3.3973	23.9399	26.3108	79.8823	67.0095	70.3724
Dedd	chr1:171328528-171342501	8.89847	31.7446	32.9075	20.823	15.8394	41.0759	17.4815
Nit1	chr1:171342236-171345645	1.46573	0.92838	7.44664	6.80661	10.0593	8.09141	21.6172
Pfdn2	chr1:171345698-171358170	204.308	39.0006	90.8052	71.5939	88.1411	31.3979	78.1564
Usf1	chr1:171411303-171418759	2.2229	5.52233	12.4937	11.7895	7.0621	2.04282	15.5403
F11r	chr1:171437560-171464593	0.262544	7.2459	41.481	41.8298	34.7894	21.0598	73.5488
Gdap1	chr1:17145372-17164271	48.0401	105.482	75.5948	30.3547	6.21989	0.499727	0.0218116
Alyref2	chr1:171503477-171504750	21.5612	33.1607	20.933	1.26021	0.470638	2.7122	3.88755
Itln1	chr1:171518122-171535325	3.31148	0.364589	0.597985	13.4147	1.84248	10.8027	0.305283
Slamf1	chr1:171767131-171801184	7.47841	6.97109	0.200645	0.0742639	0.0173775	0.00423944	0.00329596
Ncstn	chr1:172066012-172082749	21.3584	15.4069	1.47432	3.51907	1.36765	0.303583	6.45681
Copa	chr1:172082528-172122332	46.5208	16.0481	10.0204	6.45249	7.04898	2.99225	12.7824
Pex19	chr1:172126743-172136497	3.6027	3.7883	26.3745	17.7744	11.5494	19.2104	10.323
Dcaf8	chr1:172148014-172196393	134.174	122.32	36.6477	10.1778	4.01293	3.06244	9.04938
Pea15a	chr1:172196727-172206781	0.00433852	0.0381883	1.09955	0.405472	1.69829	0.0686594	7.33128
Pigm	chr1:172376530-172384099	6.57691	12.7765	6.0869	13.7124	3.61895	1.88756	5.92044
Tagln2	chr1:172500245-172507375	0.323327	31.9795	25.9405	2.52107	47.6083	98.7517	623.929
Cfap45	chr1:172521129-172545870	6.68313	11.1341	1.6095	2.53688	0.307404	0	0.0145827
Dusp23	chr1:172630768-172632974	11.0889	3.46011	0.223133	2.49486	0	0	0.0775257
Fmn2	chr1:174501824-174822729	22.8823	46.4869	12.8172	2.49725	0.235658	0.0167838	0.104993
Fh1	chr1:175601377-175625635	25.4289	67.9211	10.7852	6.82092	6.40523	5.93533	63.7093
Opn3	chr1:175662420-175692902	9.79678	12.3078	6.53102	7.71322e-11	3.33674e-11	1.3547e-09	0.371208
Exo1	chr1:175880760-175911396	14.7082	48.3512	29.857	10.4386	13.2574	5.54076	13.6389
Becn2	chr1:175920328-175922225	2.32951	1.26835	14.3341	17.631	49.2368	25.8209	17.6863
Akt3	chr1:177020075-177258289	11.668	24.6908	14.5016	16.8141	7.7326	29.0418	4.27219
Zbtb18	chr1:177442355-177450764	10.4027	11.8548	3.36904	1.45956	1.39917	5.677	1.70216
Adss	chr1:177763177-177796694	92.5597	231.688	62.5744	50.0117	56.1621	72.8178	63.8716
Desi2	chr1:178187230-178252598	28.141	29.3801	53.4897	7.35344	3.07038	4.57006	7.11081
Cox20	chr1:178319152-178322693	0	14.087	4.35703e-42	1.7918	21.6622	31.325	70.3367
Hnrnpu	chr1:178321107-178337810	57.2186	67.6752	109.176	102.016	57.0601	70.5212	40.8893
Smyd3	chr1:178951959-179518052	4.79112	19.7406	7.59606	3.67073	0.0686159	0.729073	14.2659
Tfb2m	chr1:179528049-179546305	14.5221	25.4842	55.4403	107.995	45.9452	27.4918	15.2892
Cnst	chr1:179546348-179627473	20.6295	43.9417	18.5513	10.083	2.52573	0.57267	3.53598
Sccpdh	chr1:179668230-179687184	0.0233762	0.179635	4.64019	0.620652	1.20567	3.75304	13.3188
Ahctf1	chr1:179744893-179804015	16.861	14.277	38.7007	43.3647	14.011	14.7555	7.9922
Cdc42bpa	chr1:179960092-180165606	14.2272	32.7551	3.62611	4.19265	1.79128	0.228558	0.649837
Adck3	chr1:180165237-180196020	0.379304	0.0775143	2.05027	0.968463	0.0182764	10.9095	0.736396
Psen2	chr1:180227003-180263476	10.8751	19.7652	0.68696	0.185825	0.25557	0.0460373	1.96401
Parp1	chr1:180568974-180601254	3.16194	10.0528	20.0598	23.0108	27.5288	20.4889	39.5171
Lin9	chr1:180641149-180690687	1.84162	3.34139	8.61746	10.1889	5.6388	1.89403	4.86208
Acbd3	chr1:180726042-180754204	80.9495	122.882	14.4352	11.726	10.8775	12.64	13.5402
H3f3a	chr1:180802567-180813603	598.157	510.282	546.544	934.988	804.098	546.818	771.122
Sde2	chr1:180851150-180868113	9.91638	11.7275	38.2518	35.4603	24.1617	5.45157	16.6023
Pycr2	chr1:180904273-180908088	6.80055	5.60882	6.99067	4.43469	6.23784	7.75964	56.427
9130409I23Rik	chr1:181006611-181060761	16.867	27.9578	2.05178	1.70792	0.187145	0.00157124	0.389732
Nvl	chr1:181087139-181144215	4.99371	7.02416	6.26555	11.8326	13.5011	15.3179	7.41634
Cnih4	chr1:181150335-181168994	12.2709	17.1608	30.1491	61.6238	108.846	67.0622	125.938
Wdr26	chr1:181173225-181211978	122.398	147.29	150.921	119.7	46.6843	21.2735	43.32
Lbr	chr1:181815314-181842401	38.7449	12.8597	12.8936	29.5462	30.0674	26.9102	16.0158
Enah	chr1:181896383-182019980	4.01868	11.3275	10.1607	7.79494	38.2911	50.9802	29.8328
Srp9	chr1:182124736-182132415	60.41	51.7333	110.984	113.393	166.824	73.8008	148.993
Degs1	chr1:182275769-182282759	378.222	161.949	63.826	45.7481	15.3801	3.82411	22.3045
Fbxo28	chr1:182313101-182341606	28.7083	39.1615	8.86933	4.51148	2.89219	6.53022	8.58613
Trp53bp2	chr1:182409166-182462436	0.0133026	1.84493	2.49784	1.80254	0.311856	5.13685	8.36549
Capn2	chr1:182467258-182517483	0	3.04996	0	0	0	0.26106	32.0292
Susd4	chr1:182763864-182896596	2.89305	7.44286	0.594003	0.00342671	0.25945	0.00194419	1.23355
Brox	chr1:183276341-183297274	63.8945	36.0474	17.3166	11.6766	4.01602	4.10928	12.2124
Aida	chr1:183297059-183324501	10.0636	25.3609	12.9639	7.09579	0.294983	4.62052	5.85762
Mia3	chr1:183326235-183369565	11.6047	19.9081	1.7987	2.91077	2.50256	1.47895	7.18734
Taf1a	chr1:183388884-183410201	25.067	99.2585	52.9981	40.6536	11.2505	10.6927	4.37126
Dusp10	chr1:184034460-184075636	15.1677	4.37984	14.2011	3.8878	2.78973	0.909939	7.83068
Marc2	chr1:184813067-184846446	164.444	65.8345	37.7563	36.4341	29.6799	26.0982	33.6534
C130074G19Rik	chr1:184871925-184883036	0.176815	0.130925	3.93723	8.85287	28.4648	27.4412	4.51682
Rab3gap2	chr1:185204087-185286746	17.6217	28.6543	4.10668	2.9088	1.77535	0.176933	2.21984
Iars2	chr1:185286661-185329419	0.522108	1.79764	0.0310249	0.0252915	1.43011	9.73801	19.3599
Bpnt1	chr1:185331964-185357769	0.267331	0.748223	5.60048	3.05543	9.6934	1.18556	8.62345
Eprs	chr1:185363027-185428355	20.4468	54.4045	23.0249	16.1181	13.0292	17.0959	24.2422
Lyplal1	chr1:186087731-186117310	9.13132	10.828	0.902419	1.93078	2.08285	0.169801	2.67922
Tgfb2	chr1:186622786-186709033	104.495	288.641	40.1891	6.32909	1.27189	0.0505706	0.00825896
Rrp15	chr1:186721085-186749358	9.60385	27.276	89.2536	220.205	132.673	120.88	137.762
D1Pas1	chr1:186967415-186970627	0.014164	0	12.0798	5.06565	0.554182	0.724779	0
Gpatch2	chr1:187215392-187369480	14.0208	14.7432	16.4449	7.60204	6.97029	8.75516	7.26122
Esrrg	chr1:187608791-188214884	2.02834	4.30936	6.28659	1.43228	0.00715917	0.000340162	0.00324476
Kctd3	chr1:188971094-189007868	24.5385	79.0924	85.9533	20.8503	8.12639	5.40112	14.3999
Gm3837	chr1:189277305-189277901	32.6129	41.8248	13.5238	70.1844	128.269	167.906	319.413
Cenpf	chr1:189640605-189688105	94.8426	167.765	21.2632	11.0579	3.91935	2.4641	5.1888
Smyd2	chr1:189880491-189922379	0.0770225	5.2623	1.42008	0.772673	6.46048	2.01991	18.7806
Rps6kc1	chr1:190772878-190912139	0.809992	0.397995	0.0910073	0.0240501	0.497257	7.27913	3.83582
Angel2	chr1:190925107-190946962	193.314	145.821	197.634	52.0023	13.9039	1.07428	10.4098
Tatdn3	chr1:191045825-191063010	0.730465	0.287596	2.80105	8.85418	1.73709	0.114981	6.16688
Batf3	chr1:191098413-191108943	8.29297	5.02998	10.7862	0.475322	0.702453	0	0.648729
Atf3	chr1:191170295-191183333	0	1.27885	6.5046	0	0.107409	0	0.0106067
Ppp2r5a	chr1:191351980-191397041	5.08043	11.5951	8.23857	2.43747	3.26503	7.78139	13.5471
Dtl	chr1:191537364-191575534	18.002	35.7066	26.5483	49.3564	28.3449	14.839	8.24462
Ints7	chr1:191575640-191622676	0.219871	0.462936	3.40867	10.3041	7.89352	1.34398	8.27693
Lpgat1	chr1:191717555-191784255	26.0279	20.8637	23.3465	8.95329	22.7752	23.5753	15.5736
Nek2	chr1:191820874-191833049	11.5533	12.4318	95.9287	86.9208	27.5153	10.4875	19.1173
Slc30a1	chr1:191906685-191913247	4.69929	4.16851	32.7825	13.0597	1.02181	1.52396	15.8585
Tfap2b	chr1:19208913-19238845	9.50273	13.0204	6.82218	0.161098	0.283173	0	0.000312765
Rcor3	chr1:192098545-192138067	0.538065	0.946671	7.34054	0.838545	1.74628	6.1212	3.00655
Kcnh1	chr1:192190361-192510159	14.3832	18.1081	2.70859	0.370344	0.379631	0.106002	0.0794234
Diexf	chr1:193104402-193130285	2.73553	6.96869	25.8854	10.6848	4.42024	6.92802	3.43294
Cr1l	chr1:195098746-195131570	8.56712	8.42978	2.14549	0.249059	1.72631	0.0562024	9.27921
Il17f	chr1:20777145-20785274	54.626	23.9176	0	1.44604	0.00441223	0.0130394	0.0047021
Mcm3	chr1:20803013-20820213	13.2072	23.883	25.4947	34.8117	16.6415	20.3649	30.4138
Tram2	chr1:21001396-21079225	11.0269	28.2692	3.13836	0.00409334	0.00104971	0.00210247	0.000478908
Tmem14a	chr1:21166435-21230167	19.6175	17.0169	4.31972	1.07191	1.29943	0.0108176	2.63624
Khdc1a	chr1:21329475-21352200	37.6629	54.5842	67.0213	60.2486	68.4166	23.8234	11.4365
Khdc1c	chr1:21368330-21369743	10.7129	27.3336	34.5584	32.4599	31.6215	10.3749	6.18902
Khdc1b	chr1:21383555-21386384	889.21	1255.69	527.734	135.186	19.069	2.45627	1.71676
Smap1	chr1:23844824-23922450	7.87919	15.2575	16.3457	17.4796	33.1547	76.9545	64.397
1110058L19Rik	chr1:23995938-24005640	128.99	80.2796	12.0151	3.456	16.5474	12.8641	29.6163
Fam135a	chr1:24010757-24100460	2.67251	4.63257	8.07159	7.08969	2.33349	3.11361	1.63599
Lmbrd1	chr1:24678543-24766301	7.37342	7.38833	0.938648	8.42235	5.76859	10.2151	6.12013
Bai3	chr1:25067475-25830206	7.61117	3.73459	0.579926	0.552837	0.00843072	0.0012904	0.000343175
Phf3	chr1:30802341-30873923	68.3819	124.825	33.6803	24.8111	23.2663	17.6886	7.90259
Ptp4a1	chr1:30940302-30949765	17.8221	37.075	30.8377	76.6738	66.7155	61.1435	12.385
Lgsn	chr1:31176434-31204725	20.5006	3.15378	1.93034	0.219025	0.00248732	0.0110152	0.0504285
Gm28645	chr1:31274901-31286913	0	0	332.628	18.5926	0	0	0.0549852
Prim2	chr1:33453807-33669794	47.5561	80.13	7.74054	34.8651	17.1824	12.2515	38.4891
Rab23	chr1:33719895-33742564	13.0145	13.6617	3.43329	5.80769	1.43641	1.12182	4.41159
Zfp451	chr1:33761540-33815452	15.9306	27.5433	22.8152	11.6024	2.76559	1.65448	6.25687
Gm15455	chr1:33835898-33838914	0.0361386	0.308128	64.9484	40.4323	4.3824	1.08164	2.51175
Ccdc115	chr1:34436669-34439672	85.0248	96.2626	78.3742	90.8526	51.7136	69.9442	56.3255
Imp4	chr1:34439828-34445747	14.0199	50.1004	71.1197	61.7309	32.7098	28.1949	44.8041
Prss39	chr1:34498429-34503062	0	0	9.31581	2.76453	1.17887	0	0
Cfc1	chr1:34535647-34544311	0	0.501367	0.000795073	0	0.614668	0.0634753	10.9354
Fam168b	chr1:34813217-34843050	3.27685	5.49804	4.66092	10.134	17.1222	15.7402	15.9675
Plekhb2	chr1:34849958-34879585	5.82726	10.611	4.72841	0.0392463	0.12748	0.566927	10.902
Hs6st1	chr1:36068399-36106446	2.44998	7.89488	10.455	4.03742	7.40463	5.82691	8.61393
Uggt1	chr1:36140027-36244302	1.39038	2.19054	3.33823	11.2698	10.5397	6.18122	8.06115
Arid5a	chr1:36307705-36324036	0.378901	2.99386	52.3664	6.97244	0.223582	0.0194369	4.38038
Kansl3	chr1:36329946-36369194	1.13683	1.83086	23.1694	17.8297	6.77287	0.397433	5.29132
Cnnm3	chr1:36511855-36528237	0	0.738643	11.1681	6.56756	3.83057	2.79094	2.26543
Ankrd23	chr1:36530187-36536883	0	0	5.60108	0.744611	0.331135	11.8948	0.429409
Ankrd39	chr1:36538172-36547440	0.187993	0.889045	4.12039	15.5494	12.7903	1.52952	12.1171
Fam178b	chr1:36562695-36683190	14.7756	8.34208	1.6975	2.80168	0.590083	0.175575	1.97736
Cox5b	chr1:36691486-36693388	37.9217	24.901	73.8344	44.9157	105.813	84.6197	228.997
Actr1b	chr1:36698113-36710017	0.365751	3.85452	0.667836	1.00914	14.8799	17.7172	54.3233
Tmem131	chr1:36792188-36939637	10.2532	12.5097	2.12111	3.33572	1.83351	1.69639	16.8541
Inpp4a	chr1:37299837-37410740	0.872158	5.07637	7.36886	0.226804	0.0602689	0.0280957	0.87582
Coa5	chr1:37417084-37430103	9.05686	12.3796	1.29688	6.63904	30.4972	25.8186	44.6881
Unc50	chr1:37430143-37439124	1395.64	1063.68	306.38	131.79	32.3357	34.9744	67.125
Tsga10	chr1:37728143-37866739	8.6193	9.99471	5.52361	0.47924	0.222137	6.31163	0.839146
Lipt1	chr1:37868506-37876298	10.5396	18.2762	4.7959	4.43709	8.06125	1.09199	2.94816
Mitd1	chr1:37878889-37890428	59.7407	45.854	0.604314	4.32007	9.77787	10.1331	24.2095
Mrpl30	chr1:37890497-37898338	7.11857	62.4603	26.2401	32.4504	209.84	177.507	399.396
Txndc9	chr1:37983866-37997725	29.912	97.1675	134.411	104.413	191.395	68.7641	153.666
Eif5b	chr1:37997999-38055579	190.597	247.582	96.838	90.902	30.6719	26.0054	27.2658
Rev1	chr1:38052785-38129919	29.0984	27.0101	25.8108	14.8249	7.00321	0.935745	4.23302
Pdcl3	chr1:38987813-38997236	126.229	92.1218	16.1642	14.459	55.4252	32.8925	156.175
Rpl31	chr1:39367850-39371911	1.96595	22.968	69.5695	106.859	372.732	308.516	368.393
Tbc1d8	chr1:39371494-39478779	73.3142	87.3098	6.49737	3.18463	1.38607	0.0525501	2.20886
Cnot11	chr1:39535801-39546881	120.519	101.995	6.19938	22.9974	32.4205	6.81638	29.8099
Rnf149	chr1:39551293-39577441	1.14993	4.0153	15.6354	20.0933	84.1318	97.7214	64.6783
Map4k4	chr1:39900911-40026310	3.40765	4.80951	1.57487	0.0870262	3.14119	6.48129	6.56024
Mfsd9	chr1:40772039-40790657	11.8065	13.9535	2.13642	0.483655	0.737197	0.0538708	1.96812
Mrps9	chr1:42851232-42905683	26.7192	38.2469	6.59138	18.4454	26.5125	65.9221	89.3775
Rp1	chr1:4290845-4409266	0.0982152	2.4774	9.73373	0.36607	0.000221541	0	0
Tgfbrap1	chr1:43047264-43098622	17.3515	14.3448	6.60546	3.02016	4.54484	8.54741	2.21117
AI597479	chr1:43098709-43115946	6.78759	12.4198	6.94345	10.0146	10.8038	4.99563	9.5789
Fhl2	chr1:43123070-43198299	0.150701	1.3359	0.100782	0.230866	2.44567	8.28534	22.1452
Gm8210	chr1:43189056-43189765	10.9821	98.2284	303.625	526.699	1353.29	1458.13	1982.11
Uxs1	chr1:43748458-43827821	17.9704	17.7532	18.1844	1.5994	1.96254	0.107171	1.36372
Tpp2	chr1:43933990-44003000	3.86704	4.21012	1.91966	10.0272	6.20481	10.827	9.7653
Tex30	chr1:44086612-44102497	123.959	53.3341	69.4417	49.3008	45.2772	25.2386	48.3177
Kdelc1	chr1:44106545-44118857	10.6078	9.07363	1.47259	0	0.0269922	0	0.367326
Bivm	chr1:44118887-44144771	2.97144	6.99004	1.90546	0	0.285267	0	0.22213
Ercc5	chr1:44147577-44181260	5.30737	16.2239	28.1049	20.3878	4.73214	0.674345	2.11975
Wdr75	chr1:45795152-45823619	15.1024	20.0898	22.3993	48.7701	25.2834	5.2194	20.9816
Dnah7c	chr1:46424257-46807715	4.00299	8.23244	1.36947	1.45584	0.140124	0.00323004	0.0187207
Slc39a10	chr1:46807543-46925772	73.6714	82.3455	17.816	17.1982	8.95964	17.2873	4.42202
Mrpl15	chr1:4773197-4785745	0.385799	8.80544	13.4428	36.0442	130.366	89.4145	167.46
Lypla1	chr1:4807562-4846737	4.76047	21.3271	33.8038	40.5493	74.3686	46.9131	41.815
Tcea1	chr1:4857693-4897909	78.4771	121.387	90.8861	195.483	111.176	77.6905	74.7178
Atp6v1h	chr1:5082977-5162549	82.9598	65.832	23.6234	20.0128	16.2161	2.65337	44.654
Nabp1	chr1:51465296-51478458	2.35036	11.5858	35.4013	121.978	36.7499	26.4762	34.763
Myo1b	chr1:51749757-51915978	3.31912	4.57307	8.2726	12.3153	15.0511	11.9757	12.1202
Gls	chr1:52163448-52233232	0.877594	1.59515	14.0118	6.13412	15.981	17.7588	14.476
Nab1	chr1:52455848-52500448	9.72437	21.0719	10.2531	3.19444	3.54691	0.743435	4.93171
Mfsd6	chr1:52656298-52727462	4.73028	8.1162	3.08217	1.57231	0.14684	0.00102233	0.383358
Hibch	chr1:52845045-52920860	0.0467918	6.01024	1.21495	14.2746	16.9493	23.9128	14.0039
1700019D03Rik	chr1:52922323-52991343	7.61055	8.04063	1.01042	0.00279769	0.556903	21.6985	14.9377
Pms1	chr1:53189186-53297026	9.0373	24.6765	1.13755	0.694284	1.75581	5.17136	2.03405
Ormdl1	chr1:53297094-53310245	9.07755	20.167	0.135406	0.471565	20.5787	9.76576	20.7276
Osgepl1	chr1:53312896-53326343	15.2849	38.5313	10.3728	15.3421	29.6433	7.08972	33.2039
Asnsd1	chr1:53344616-53352752	3.53699	19.9248	58.0687	61.2014	105.029	57.262	128.211
Stk17b	chr1:53755511-53785250	0	1.14741	7.03657	6.654	9.30596	17.4995	6.46993
Gtf3c3	chr1:54397580-54438971	6.93765	10.1681	6.79089	8.71993	2.58325	11.23	5.5475
Ankrd44	chr1:54645339-54926733	36.8968	86.1398	59.3155	11.3414	3.20299	0.0223722	0.927563
Sf3b1	chr1:54985168-55027500	138.057	116.05	59.1524	100.02	43.643	25.4046	32.3
Coq10b	chr1:55052769-55072702	76.7769	74.6251	52.4447	33.0396	14.2668	29.0593	11.683
Hspd1	chr1:55077833-55088112	22.7147	64.0916	23.2728	13.7444	41.0274	83.3111	111.316
Hspe1	chr1:55088147-55091317	51.4013	50.015	27.6119	9.82876	93.0294	128.351	249.421
Mob4	chr1:55130935-55154899	178.992	202.509	39.263	67.9111	92.417	47.2951	47.7037
Rftn2	chr1:55170158-55227065	0.000754482	0.112566	0.00386332	2.67675	6.36405	5.87264	0.857876
Mars2	chr1:55237176-55240058	0.0272535	0.785515	15.658	27.0191	5.9867	12.9953	8.47323
Satb2	chr1:56793980-56978681	1.86695	4.78933	1.45179	0.442875	5.56447	3.14968	16.0619
1700066M21Rik	chr1:57377593-57385423	14.3467	18.7263	3.80444	3.96292	3.92607	0.314877	1.51318
Tyw5	chr1:57387898-57406674	21.9091	16.7448	15.341	8.08059	38.4111	16.8485	37.3638
9430016H08Rik	chr1:57406547-57415958	0.567328	5.2009	13.1225	10.953	27.9679	39.8223	45.1003
Kctd18	chr1:57955100-57970084	18.3791	17.375	30.3236	14.8305	20.7674	19.9017	9.44706
Sgol2a	chr1:57985339-58026277	18.899	16.8594	21.7685	22.7792	6.24937	6.23354	7.15629
Bzw1	chr1:58393135-58407354	13.1976	37.3734	248.432	300.921	156.309	212.769	97.8489
Clk1	chr1:58411987-58424088	145.608	186.794	18.7194	18.7671	12.8795	1.97267	18.6925
Ppil3	chr1:58430992-58445527	1.37698	6.99857	6.96503	3.05597	21.4059	14.5142	27.883
Nif3l1	chr1:58445155-58462276	5.13511	3.63031	12.4664	11.9043	37.0824	32.2477	27.2915
Orc2	chr1:58462770-58505109	10.6856	21.0173	34.7602	53.1021	24.8581	26.3904	19.9337
Fam126b	chr1:58522805-58586333	5.00461	14.4568	9.78428	8.737	6.90746	3.81004	1.29972
Ndufb3	chr1:58586598-58595948	31.1074	34.1	21.0582	27.0096	69.1437	28.2995	139.584
Cflar	chr1:58711309-58759209	2.91685	3.98824	12.5541	0.666562	0.364385	0.121488	0.930486
Casp8	chr1:58795228-58847503	4.40944	14.2463	1.99866	0.0972459	0.0372217	0.0369788	0.0804991
Trak2	chr1:58900448-58973482	0.936766	2.72513	15.3186	8.53366	7.27213	5.12725	5.66528
Stradb	chr1:58973526-58995126	72.9411	165.064	100.983	14.7277	1.00365	4.91273	11.306
Tmem237	chr1:59100583-59120480	5.1619	20.2454	2.02493	1.06804	0.958524	0.307939	1.01834
Als2	chr1:59162755-59237231	2.65307	7.72168	22.9498	47.0785	14.5352	7.82756	8.58575
Cdk15	chr1:59256888-59352612	3.00163	8.05192	0.098364	0.0252734	0.00347306	0.00737349	0.119204
Fzd7	chr1:59482146-59486955	2.59447	2.95988	7.83187	0.779666	0.0228035	0.0562149	0.0932381
Sumo1	chr1:59639433-59670834	97.6637	172.204	338.752	589.613	573.461	506.748	335.147
Nop58	chr1:59684950-59711510	28.5581	127.522	58.9798	117.486	77.3413	114.772	55.4887
Bmpr2	chr1:59764269-59878081	12.2599	17.1061	12.0534	7.87253	4.56741	2.48775	1.36997
Fam117b	chr1:59913005-59985348	40.1677	48.8509	25.4191	9.12283	5.69902	8.89377	8.62054
Ica1l	chr1:59989067-60043166	27.6455	16.1471	5.43586	8.41582	0.453232	0.000557894	0.164692
Wdr12	chr1:60076867-60098500	4.59218	14.0418	20.4259	30.4367	49.8732	43.7237	33.5892
Cyp20a1	chr1:60342799-60388060	1.33752	3.65767	7.97661	1.23201	10.0305	5.81573	11.203
Raph1	chr1:60483184-60567074	2.73605	4.25187	1.58989	0.744549	3.53989	0.0456555	8.91298
LOC102637269	chr1:60522766-60523208	38.9369	21.0753	7.02972	8.1348	26.7811	16.3866	47.4254
Ctla4	chr1:60909024-60915832	1.62517	0.0130359	10.1082	0	0.0434374	0	0
Rb1cc1	chr1:6214641-6276372	25.0428	60.0986	65.8452	103.491	58.2601	57.3233	10.3677
Ino80d	chr1:63047800-63114267	5.81414	9.95637	11.6092	7.22165	4.65362	1.81401	2.27349
Ndufs1	chr1:63143591-63176822	2.19635	9.0361	4.93156	7.58575	16.1666	17.4245	33.7626
Eef1b2	chr1:63176830-63180486	269.665	346.382	172.33	143.94	1341.44	1279.79	2159.61
Gpr1	chr1:63182570-63223278	15.3707	91.7394	1.71799	1.73764	0.465555	0.0032027	0.0826563
Fastkd2	chr1:63730598-63753385	2.02552	2.53289	1.1803	5.53362	8.54133	9.95953	12.9275
Klf7	chr1:64033726-64122341	100.532	143.004	47.765	10.1926	0.247773	0.103781	7.9695
Creb1	chr1:64532803-64604548	2.47626	0.753838	18.4158	6.06078	7.44623	29.5957	7.54194
Mettl21a	chr1:64606472-64620421	0.785429	0.211042	0.967296	7.79945	1.70979	0.689427	4.92721
Ccnyl1	chr1:64691004-64725646	43.8871	58.334	21.7605	15.6272	8.09398	6.70995	13.0411
Akr1cl	chr1:65013077-65032770	11.129	6.9145	5.59406	1.1379	0.510193	0.0344076	0.475238
Cryge	chr1:65048554-65057116	0	0.295343	0.00239876	0	6.54468	2.89296	37.8768
Crygd	chr1:65061837-65063440	0	0.295542	0	0	0.601413	0.256421	12.0168
Idh1	chr1:65158615-65186479	15.6131	13.7788	1.57742	3.1205	23.841	18.0372	37.445
Rpe	chr1:66700796-66719805	17.1853	19.3325	3.76827	8.27982	8.48067	23.1787	15.1862
Kansl1l	chr1:66719242-66817596	12.1215	32.1314	7.18671	5.45515	1.12317	0.104232	0.47536
Acadl	chr1:66830838-66863309	9.2725	11.7704	1.42999	10.9721	56.8268	25.6943	123.564
Lancl1	chr1:67000516-67038872	6.34861	8.11748	8.58569	4.53721	9.40563	5.22583	29.7683
Pcmtd1	chr1:7088890-7173628	2.16621	4.71866	6.30952	5.21578	2.33968	8.65112	7.51935
Bard1	chr1:71027530-71103233	7.93167	7.08983	2.31375	2.90958	1.84854	3.17721	3.01827
Atic	chr1:71557155-71579403	10.2797	13.768	2.28671	3.18922	2.99938	0.394493	2.07691
Mreg	chr1:72159232-72212307	1.17103	4.59176	15.9498	15.1321	21.504	25.4124	23.8829
Pecr	chr1:72259171-72284314	319.182	381.701	69.7466	13.993	15.5592	21.6977	12.9561
Xrcc5	chr1:72307416-72394953	4.56438	11.0456	1.83363	2.46194	1.27045	2.12023	8.5923
Smarcal1	chr1:72536686-72636790	7.08774	5.18887	8.54057	1.01384	0.874453	1.23617	8.67678
Rpl37a	chr1:72711259-72713813	18.5828	15.8624	90.3114	103.23	204.923	347.902	159.415
Arpc2	chr1:74236503-74268213	113.644	180.654	255.364	133.698	198.366	261.484	754.112
Aamp	chr1:74279839-74284738	56.7367	34.6724	36.0767	22.5004	75.0449	53.5634	103.863
Pnkd	chr1:74284596-74353692	82.2216	63.289	45.7556	14.9018	38.6587	9.76911	119.306
Tmbim1	chr1:74288246-74304336	50.4917	76.7607	45.1322	19.3283	19.1428	4.33153	45.6768
Ctdsp1	chr1:74391608-74397285	6.21562	4.75497	10.3667	0.993665	0.974993	8.51748	5.32527
Vil1	chr1:74409190-74435560	18.1526	13.15	44.4652	7.12365	0.808539	0.196256	0.0642928
Usp37	chr1:74435509-74544286	22.0869	23.3548	40.1705	41.1688	11.8737	14.3635	4.60825
Rqcd1	chr1:74506039-74530842	2.41758	7.21477	6.43655	13.2048	11.2648	13.6479	22.618
Plcd4	chr1:74541971-74565977	0.00857608	0.134279	10.4897	12.3136	2.77048	2.28515	0.18982
Zfp142	chr1:74565127-74588211	0.723329	1.01576	13.2774	4.95664	1.60143	0.846921	2.50189
Bcs1l	chr1:74588293-74592443	1.12786	0.0218869	2.56948	4.11925	4.96031	1.09924	10.8058
Rnf25	chr1:74593747-74601431	6.03305	36.8513	1.15212	15.0996	8.14171	1.85727	4.85432
Ttll4	chr1:74661644-74701832	12.4917	12.2082	9.2352	5.16733	2.90547	4.18448	2.60234
Wnt6	chr1:74754343-74785322	0.000231644	0.0467429	0.000758948	0.000458382	0	0.204672	8.91585
Nhej1	chr1:74967345-75046653	8.52388	11.3475	15.8542	6.99672	10.0797	14.3981	4.7129
Cnppd1	chr1:75135214-75142733	296.455	159.025	190.734	62.6747	22.7386	31.1564	35.7293
Fam134a	chr1:75142785-75147909	1.4649	2.33176	33.2219	20.9127	26.7676	18.0857	20.9432
Zfand2b	chr1:75168645-75171626	1.48562	6.71911	7.99397	17.4877	38.6912	46.0582	42.5195
Abcb6	chr1:75171639-75180283	0.57458	2.51766	11.8019	0.837267	3.04615	15.4282	22.9223
Atg9a	chr1:75180860-75192010	0.693594	3.51545	21.9632	29.3262	35.9844	12.8034	33.7837
Stk16	chr1:75210828-75215606	0.155223	1.08752	37.6364	36.1077	64.425	27.242	71.6716
Tuba4a	chr1:75214973-75219860	8.89745	23.1634	32.3255	3.18639	6.01113	7.16998	81.168
Dnpep	chr1:75308564-75317654	0.894129	6.14737	28.6031	13.332	23.1007	24.563	127.031
Gmppa	chr1:75435911-75443176	0.0572925	2.5997	1.27284	0.091522	4.00495	9.32075	34.4606
Chpf	chr1:75474568-75479471	1.40124	2.60778	1.16325	0.401157	2.28206	20.0289	3.3186
Epha4	chr1:77367181-77515103	17.4409	30.7269	2.96349	1.85043	0.911751	1.67384	3.93008
Farsb	chr1:78417957-78488897	88.6939	105.343	34.805	22.2422	25.1056	44.7476	44.8935
Utp14b	chr1:78657824-78667601	1.40579	1.23104	60.8455	50.8846	5.07817	7.7114	5.6747
Acsl3	chr1:78657824-78707743	96.3673	48.5245	24.7811	24.2074	7.37209	14.1117	16.0484
Wdfy1	chr1:79702261-79776047	2.20195	4.6254	7.85822	11.6523	21.7303	36.0275	65.3347
Mrpl44	chr1:79776017-79781445	60.1029	63.8601	13.0598	30.6067	52.9008	42.8215	60.898
Serpine2	chr1:79794318-79861175	336.44	336.841	8.48636	2.35045	2.91659	2.29474	23.0785
Cul3	chr1:80265609-80340762	16.6185	35.5152	125.444	164.412	40.6713	69.9466	65.8078
Mff	chr1:82724894-82752390	318.608	101.079	111.329	30.9351	29.3674	35.3343	113.698
Agfg1	chr1:82839459-82901001	2.3541	11.4314	57.6942	31.5039	10.0184	23.8872	50.9473
Slc19a3	chr1:83012522-83038859	0.527566	0.0324895	52.7722	63.9067	2.70747	1.71376	1.40409
Daw1	chr1:83159741-83210577	35.491	42.0916	27.9896	0.0977075	0.0943311	0.00333695	0.0575112
Pid1	chr1:84036292-84284675	21.1872	27.492	0.264281	0.598874	0.0779136	0.00141876	0.00190415
Trip12	chr1:84721188-84850008	85.1776	161.21	104.259	67.4163	21.3819	26.1818	38.6255
Fbxo36	chr1:84839840-84900487	7.96933	18.3045	70.0004	63.4799	11.8519	0.283724	4.60235
A530032D15Rik	chr1:85088138-85110501	1.87875	2.43263	45.9999	101.533	19.8041	8.31326	1.25128
Gm35498	chr1:85112444-85118523	5.71437	8.84639	26.3872	31.646	9.29951	0.901205	0.928905
C130026I21Rik	chr1:85241285-85270566	12.6186	14.7712	204.97	347.817	60.4915	15.5689	12.9187
Gm16026	chr1:85279662-85289840	12.7702	27.8986	164.655	231.6	45.7958	10.1846	6.39504
Gm2427	chr1:85498118-85526765	0.0231598	0.295289	23.0148	2.78174	2.22214	3.81331	0.204422
LOC101055758	chr1:85536278-85555783	0.841215	1.12371	9.70943	9.9512	1.51895	0.0797462	0.108258
Sp110	chr1:85570740-85603891	55.4928	124.368	256.158	316.993	105.878	40.6293	11.7671
Sp140	chr1:85600633-85645040	0.860293	1.08181	16.0161	18.7486	4.59239	4.13067	1.2107
A630001G21Rik	chr1:85717082-85736656	0.00220766	0.00516899	5.82926	6.53063	2.43709	0.858031	0.951163
Cab39	chr1:85793409-85851577	13.0778	22.8455	89.5003	171.827	107.694	144.667	48.6568
Psmd1	chr1:86064618-86139295	75.5578	142.936	31.3354	28.3838	26.6202	25.9529	65.6708
Ncl	chr1:86344718-86359455	306.484	350.363	72.7349	89.8041	131.258	116.54	138.575
Ptma	chr1:86526735-86530698	37.9614	352.277	479.194	977.547	2340.77	2543.34	2568.15
Pde6d	chr1:86543012-86582793	57.4352	33.9396	36.0471	6.66564	13.2446	10.4923	46.2726
Cops7b	chr1:86582901-86606500	2.89354	0.558049	26.2227	7.8419	1.36851	3.37096	7.13935
Alppl2	chr1:87086689-87096250	0.416081	3.36634	163.188	294.927	286.965	140.653	184.602
Eif4e2	chr1:87213909-87240488	1.93309	9.884	92.3302	99.6479	144.332	26.3353	110.906
Efhd1	chr1:87264307-87310839	3.62248	2.84306	15.8696	5.12211	19.7815	24.0701	2.03917
Gigyf2	chr1:87326980-87450810	24.1036	43.687	11.5609	9.86785	4.09705	8.30603	4.16865
Atg16l1	chr1:87756005-87792428	109.577	112.255	24.6515	50.1233	17.824	16.1645	10.9168
Dgkd	chr1:87853272-87944490	10.0863	10.7817	5.84151	5.86524	2.01429	2.40061	5.69374
Hjurp	chr1:88258855-88277633	15.0241	8.83314	41.972	26.9373	9.8734	13.1095	22.3711
Gbx2	chr1:89927961-89931176	3.47174	16.9936	14.8901	1.23838	0.952994	0.054243	0.586523
Iqca	chr1:90042131-90153401	96.208	121.053	129.051	8.72723	2.11743	0.102707	1.2559
Cops8	chr1:90603424-90613341	262.584	424.646	77.666	71.613	46.6767	48.382	95.3516
Col6a3	chr1:90766859-90843971	6.94417	2.1266	1.74638	0.56829	0	0	0.0380315
Rab17	chr1:90958132-90969674	0.0530686	1.48871	0	0.0219928	0	1.35261	58.5199
Lrrfip1	chr1:90998457-91128944	279.267	299.352	84.562	38.759	2.77431	7.96909	44.4169
Rbm44	chr1:91144972-91170799	10.0099	10.8579	3.13485	4.56722	1.85065	0	0.397463
Ramp1	chr1:91179821-91225196	0	0	1.96242	0	13.5644	18.9988	3.01684
Ube2f	chr1:91250305-91286516	1.8446	5.22724	4.16223	2.25685	15.0111	23.6216	54.2647
Fam132b	chr1:91366161-91374217	0.750118	1.10945	1.69566	8.26975e-200	2.20893	1.65643	7.72845
Ilkap	chr1:91373845-91398841	4.17189	2.92684	3.57847	2.5084	4.7997	23.6799	14.7327
Hes6	chr1:91411481-91413877	7.92901	6.20773	7.21728	1.82103	1.15395	0	2.36058
Ndufa10	chr1:92439707-92473758	84.0111	209.342	13.5344	15.1847	27.7708	6.17972	95.8448
Myeov2	chr1:92637144-92641985	271.441	123.275	204.305	76.3926	72.4535	88.9676	160.65
Dusp28	chr1:92906988-92908620	0.0329104	0.136459	6.32983	0.839504	3.69542	0.176032	3.72863
Rnpepl1	chr1:92910824-92920585	4.00865	3.23659	2.88965	2.14194	8.78851	16.8802	21.3505
Capn10	chr1:92934407-92947948	7.2751	7.29404	9.94801	2.73043	2.7125	0.903398	15.3632
Gpr35	chr1:92950861-92986391	1.60999	10.2033	6.1009	0.141172	0.0685977	0.0738151	0.460113
Mterf4	chr1:93299210-93305965	6.18752	9.63289	3.22358	8.70478	11.09	1.57874	14.9029
Pask	chr1:93309436-93343350	0.918559	0.623706	7.82655	1.95646	1.72404	0.129414	1.17507
Ppp1r7	chr1:93343644-93367619	13.1229	15.3958	8.59448	20.0137	26.2709	5.95418	30.9133
Hdlbp	chr1:93405939-93478917	27.4656	44.7768	44.6737	21.2336	29.2451	18.7772	51.0499
Sept2	chr1:93478966-93509733	16.618	23.5454	15.1515	27.5713	24.1656	26.9109	40.3085
Stk25	chr1:93620750-93654216	20.1379	29.9292	52.9939	17.7026	7.89013	8.19047	11.9444
Bok	chr1:93685693-93695762	0.069095	6.3005	3.40407	6.85072	109.595	121.814	128.266
Thap4	chr1:93705389-93754838	4.54382	16.6979	38.6281	83.5113	95.167	58.0748	84.5079
Atg4b	chr1:93755032-93789529	3.5285	8.04163	30.77	31.0077	58.9237	88.2435	76.0527
Dtymk	chr1:93792575-93801934	24.6566	45.955	35.5127	111.17	224.238	214.564	392.844
Ing5	chr1:93802050-93822101	10.7795	6.03232	1.25221	2.9301	7.28513	5.63965	11.2029
Gal3st2	chr1:93861343-93876494	0.414861	0.0492284	14.9024	7.70496	0.0705241	0.353801	4.6063
Rrs1	chr1:9545407-9547455	10.9717	7.20028	29.1387	43.8247	21.7113	54.8784	15.1885
Mybl1	chr1:9667406-9700439	14.4001	16.9667	11.7654	7.8578	1.90293	2.70783	0.222173
Slco4c1	chr1:96818783-96872171	0.443536	0.22411	6.03916	5.8837	2.31448	1.49742	0.971635
Vcpip1	chr1:9718621-9748382	13.5815	23.7958	6.4687	5.69705	1.62871	2.89486	1.13187
D1Ertd622e	chr1:97643901-97662018	104.961	103.434	81.5163	49.8757	4.64303	1.70165	0.9201
Ppip5k2	chr1:97706042-97770250	14.3477	25.9079	15.8758	12.426	7.75997	8.11777	7.19641
Gin1	chr1:97770167-97793710	0.0734924	2.18253	0.00188746	4.05907	11.0541	0.785985	7.24968
Sgk3	chr1:9798129-9902570	0.158523	0.196638	5.2492	11.8557	16.268	16.2708	9.19448
Tmtc3	chr10:100443901-100487347	9.14534	14.9626	1.38362	4.40403	3.79305	1.64851	2.31262
Slc6a15	chr10:103367457-103419379	14.8682	9.73733	2.90129	4.7446	3.34935	0.115963	1.12598
Gm21293	chr10:104142986-104145427	0.283257	0.0218661	53.2264	5.55637	1.86361	0	0.0107105
Gm6763	chr10:104151496-104153936	0.283257	0.0218661	52.6569	5.5519	1.85719	0	0.0107105
Gm8764	chr10:104160005-104162444	0.283257	0.0218661	52.6569	5.5519	1.8572	0	0.0107105
Gm21304	chr10:104168514-104170954	0.283257	0.0218661	52.6569	5.5519	1.85719	0	0.0107105
Gm21312	chr10:104177023-104179491	0.283199	0.0218661	52.6575	5.54921	1.85734	0	0.0104134
Gm20765	chr10:104185532-104188000	0.283199	0.0218661	52.6575	5.54921	1.85734	0	0.0104134
Gm4340	chr10:104194041-104196522	0.417851	0.0214068	74.241	8.76258	3.00609	0	0.0102914
Rab32	chr10:10545038-10558207	8.5451	19.551	3.59041	0.643485	0.0759649	0	0.426729
Mettl25	chr10:105763184-105841380	10.2497	20.0736	2.43157	1.88325	10.1802	11.8488	19.9224
Ccdc59	chr10:105841478-105847510	50.8042	84.1192	106.689	130.743	89.5879	23.7061	67.6994
Ppp1r12a	chr10:108162064-108279646	89.3049	114.762	55.4749	34.2473	12.1143	6.93023	9.10693
Pawr	chr10:108332188-108414391	1.8981	5.65425	0.2673	1.42135	7.64388	15.1572	21.1163
Syt1	chr10:108497649-109010975	10.1187	8.63397	2.66873	0.791921	0.20147	0.100174	0.160671
Nav3	chr10:109681572-110000391	6.00727	10.129	10.5612	2.0219	1.34149	0.0117025	0.827129
Csrp2	chr10:110920175-110939514	14.5345	1.966	6.80859	1.22637	5.51922	2.80392	26.9547
Osbpl8	chr10:111164756-111297249	18.9567	48.339	51.4805	27.6286	5.00904	7.19239	10.5286
Nap1l1	chr10:111473191-111498150	50.6028	47.4632	76.0337	123.582	161.808	138.321	92.2721
Shprh	chr10:11149320-11217595	10.1967	8.39191	3.22449	4.92018	1.43217	1.8057	1.67335
Phlda1	chr10:111506285-111508649	0.752803	1.09738	6.08165	0.254954	6.61822	2.98391	10.7597
Krr1	chr10:111972694-111988430	18.7558	34.9763	35.4934	32.3019	25.0191	24.6323	28.2049
Glipr1	chr10:111984791-112002619	0.340768	0.0238621	7.03259	20.0048	17.9112	18.2707	43.4502
Fbxo30	chr10:11281329-11298048	17.2251	23.7027	3.77603	16.4316	10.1647	3.83369	4.46524
Atxn7l3b	chr10:112925427-112929026	8.20552	7.86569	16.8777	9.95529	8.31748	6.92027	12.1931
Epm2a	chr10:11342689-11457477	0.000373406	0.00136647	10.5052	3.32262	4.09943	0.0636028	0.0523983
Tbc1d15	chr10:115197870-115251493	243.04	313.963	44.9883	34.795	15.8073	40.1742	20.4992
Rab21	chr10:115289861-115316026	21.4162	32.2762	18.2046	9.85669	6.68895	3.48297	17.1152
Tmem19	chr10:115340738-115362524	3.25692	6.73301	0.938515	2.80331	10.6364	3.24304	8.482
Zfc3h1	chr10:115384919-115432772	3.40098	2.66867	5.07289	9.94828	1.61123	3.33755	1.87469
Tspan8	chr10:115816816-115849893	0.498372	24.2661	2.10772	3.24968	1.40579	3.00684	227.998
Ptprr	chr10:116018199-116274932	30.5343	38.0243	13.7984	3.25282	0.137036	0.00208198	0.00840647
Cnot2	chr10:116485160-116581535	30.7009	42.9684	36.626	47.687	33.9371	32.2772	49.8367
Rab3ip	chr10:116905779-116950448	2.0157	9.26459	63.0122	54.5059	40.0222	22.6264	69.691
Cct2	chr10:117050996-117063814	18.2984	47.8629	41.4453	86.0374	170.864	200.376	363.145
Frs2	chr10:117070126-117148474	1.41258	2.06063	1.71422	3.16241	2.80399	1.70859	9.55405
Yeats4	chr10:117215140-117224507	162.327	125.343	93.7716	39.599	54.1832	29.8324	99.5519
Cpsf6	chr10:117344666-117376986	7.55199	12.2091	95.6215	102.303	46.9692	35.9722	24.9969
Mdm2	chr10:117688874-117710770	75.0124	88.0014	76.7052	100.552	33.8217	18.8242	14.5838
Slc35e3	chr10:117733677-117746358	0.0779885	0.0525736	31.7774	11.7866	0.994014	3.29707	1.97721
Nup107	chr10:117750620-117792736	62.9079	78.5463	10.582	16.3864	6.71932	1.04374	7.25366
Rap1b	chr10:117814596-117845974	38.5524	83.1828	41.4237	88.071	44.7643	57.3796	65.3349
Ifng	chr10:118441046-118445892	0.256197	0.0881745	26.0593	0	0	0	0
Cand1	chr10:119198811-119240055	14.4034	33.3727	92.9855	88.3298	45.08	51.4279	39.3169
Grip1	chr10:119453834-120087267	11.7482	37.8114	3.76282	2.94336	0.478677	0.00350559	0.0465005
Tmbim4	chr10:120208825-120224897	6.43936	9.07383	3.64356	7.1869	47.2681	12.1166	139.539
Llph	chr10:120227059-120232071	59.4069	48.1695	49.5311	108.29	159.931	96.1202	109.706
Hmga2	chr10:120361274-120476935	2.35327	9.2794	17.3944	7.41232	79.1547	79.7805	38.3148
Lemd3	chr10:120923410-120979949	0.0278872	0.0380196	3.87209	28.2331	9.06391	1.2831	1.08661
Gns	chr10:121365066-121397253	1.09778	4.19142	0.999948	0.390355	0.508658	0.142071	11.7117
Rassf3	chr10:121410349-121476250	31.4133	24.8326	15.4554	34.0076	10.1921	35.0258	4.95187
Tbk1	chr10:121546454-121586794	7.46729	11.3082	1.41005	3.62412	2.43216	1.0206	8.86204
Xpot	chr10:121587379-121626316	0	1.69821	11.683	21.2548	49.297	37.8047	26.0317
D930020B18Rik	chr10:121640810-121694334	0.924057	0.457813	1.2118	1.50595	2.02564	7.91282	0.923265
Srgap1	chr10:121780990-122047315	5.42458	11.3787	6.32756	0.51843	0.613613	0.062738	0.752101
Tmem5	chr10:122081119-122097366	252.466	159.999	6.22147	29.2028	62.3681	17.0814	45.8688
Ppm1h	chr10:122678105-122945795	7.57441	7.93341	11.8576	1.64738	0.0947885	0.00244327	0.877892
Mon2	chr10:122992059-123076505	10.2869	12.0855	17.0216	7.46409	3.61314	0.542907	6.66211
Usp15	chr10:123105005-123197019	186.061	202.133	130.68	42.4278	19.5159	26.8939	21.0551
Fam19a2	chr10:123264075-123741204	1.38279	1.88131	19.0435	0.300732	0.00886588	0.00012768	0.00023812
Xrcc6bp1	chr10:126868426-126901711	10.6524	2.99291	8.31679	12.0785	11.3492	27.8805	9.25164
Ctdsp2	chr10:126978716-126999975	3.32992	6.39162	7.32807	7.58653	4.32387	1.43321	32.817
Tsfm	chr10:127022331-127030814	58.3428	34.3416	7.63246	8.03939	25.3626	7.94679	31.9396
Mettl1	chr10:127041642-127046365	8.78749	12.177	1.8228	2.84673	12.2239	9.44682	18.9128
Cdk4	chr10:127063536-127067288	1.56476	25.6624	33.8856	94.1761	135.355	163.094	375.866
Tspan31	chr10:127067289-127070261	0.15824	2.0311	16.6786	8.50444	17.1712	27.4304	39.7361
Os9	chr10:127094258-127121160	7.76888	7.1951	13.6521	1.02468	0.357104	2.32431	1.34698
B4galnt1	chr10:127165155-127172340	0	0	2.08806	9.74073	5.66079	26.1239	4.11564
Pip4k2c	chr10:127197066-127211644	5.38518	10.2798	26.5317	47.5923	16.0054	24.8122	50.9156
Dctn2	chr10:127266261-127281959	2.00686	8.21289	0.236805	1.12892	17.4912	10.357	36.2554
Ddit3	chr10:127290792-127296288	6.08504	6.55725	18.3082	1.45391	3.1483	1.3321	29.0085
Mars	chr10:127296220-127311786	0.871965	2.08824	1.19305	4.3469	7.37242	18.3687	23.8292
Arhgap9	chr10:127321958-127329946	0.826376	1.73323	0	0.117809	2.94194	7.83903	16.4935
R3hdm2	chr10:127380331-127499384	5.629	17.0572	32.6981	11.2158	6.36205	13.1654	10.3753
Shmt2	chr10:127517122-127522444	57.2824	25.8545	31.2661	5.98633	13.6285	9.07355	26.3984
Stat6	chr10:127642985-127660987	4.01645	5.57584	0.161855	0.197859	0.63256	0.9445	16.8942
Nab2	chr10:127660917-127666703	36.5897	14.8925	4.00479	0.628098	0.789754	0.489875	0.118616
Tmem194	chr10:127677064-127701049	8.38817	2.57609	35.8245	46.6747	6.2285	3.23869	4.97326
Tac2	chr10:127724477-127731768	18.5595	3.27598	5.66266	0	0	0	1.20453
Hsd17b6	chr10:127990932-128007636	0.0103654	0.145061	2.19862	8.87107	4.41795	21.735	12.0585
Prim1	chr10:128015214-128030030	2.77193	2.93805	25.9299	52.3009	27.7779	4.7268	26.1719
Naca	chr10:128035345-128048637	9.18749	46.7698	113.864	109.306	358.762	249.307	487.038
Ptges3	chr10:128058981-128077254	76.0633	81.0089	82.0341	173.238	186.244	318.795	76.642
Atp5b	chr10:128083306-128090388	263.278	208.714	319.848	190.625	323.637	376.8	620.051
Baz2a	chr10:128091055-128129304	13.2735	17.9877	25.2998	20.0153	19.7278	16.7404	9.5338
Rbms2	chr10:128129468-128180297	5.08474	4.20675	3.42855	11.1213	29.3839	17.5855	24.7839
Gls2	chr10:128194634-128210004	0.469826	0.52734	8.37454	26.6143	10.7127	4.11538	8.96978
Spryd4	chr10:128209907-128211794	0	1.54066	5.02638	1.61479	7.78465	0.651851	21.402
Timeless	chr10:128232062-128252941	21.9991	24.9662	6.83548	6.81272	2.60298	0.456794	2.24094
Stat2	chr10:128270558-128292852	1.01567	0.728859	5.0873	8.86003	1.64322	0.124405	0.623659
Il23a	chr10:128296139-128298084	13.2279	2.05869	0.0702996	0.490933	0	0.045486	0.0491619
Pan2	chr10:128303330-128321358	53.8975	23.7536	26.214	4.71987	1.34033	0.835861	5.69442
Cnpy2	chr10:128322430-128327187	1.81122	4.64183	5.26871	0.785931	5.28087	3.53357	151.765
Cs	chr10:128337831-128362479	90.4693	112.616	106.93	34.1529	22.3647	42.1513	100.581
Coq10a	chr10:128363095-128370037	9.94408	7.85911	9.98172	4.33944	0.3148	0.0880369	3.56486
Nabp2	chr10:128401393-128411487	1.92686	6.69275	5.05354	2.08294	11.0921	5.05531	16.435
Rnf41	chr10:128411615-128441441	0.604887	4.17734	12.7415	14.3507	10.6001	2.85784	10.226
Myl6	chr10:128490860-128493896	138.309	102.807	86.9167	80.7519	363.805	474.681	1135.45
Esyt1	chr10:128510247-128525859	21.2161	7.4584	22.7087	5.06829	3.79438	0.406965	9.73932
Zc3h10	chr10:128543562-128547744	0.14468	1.84685	10.4084	9.69749	2.21537	21.1375	6.89164
Rpl41	chr10:128548109-128549168	244.203	216.495	343.767	660.238	1860.05	2239.77	1473.92
Pa2g4	chr10:128557765-128565934	29.2391	91.0798	242.141	336.215	303.765	369.92	285.283
Rps26	chr10:128624528-128626506	14.5056	106.582	429.949	465.035	1081.77	1416.66	1193.52
Ikzf4	chr10:128630838-128669358	18.2265	30.969	3.66101	0.870732	0.607008	0.0154178	0.00296811
Suox	chr10:128669886-128673918	8.30795	4.25625	2.98939	0.332732	3.32217	1.28644	7.21795
Rab5b	chr10:128677171-128696306	0.41544	1.19295	4.54324	3.60463	8.2097	2.70876	7.68308
Cdk2	chr10:128697937-128705051	1.51528	4.68113	42.7311	48.2545	17.8159	21.0245	23.4529
Dgka	chr10:128720133-128748420	0.0371439	0.20144	1.8748	2.90277	8.64071	16.774	9.82321
Tmem198b	chr10:128798444-128805461	0.0911706	0.122404	15.8081	3.3112	0.197676	0.19546	1.26863
Dnajc14	chr10:128805467-128819446	7.29318	9.21683	11.9941	4.73962	6.10525	5.04475	14.2234
Ormdl2	chr10:128817456-128821632	3.88349	9.64272	74.1231	17.6762	74.2949	25.7269	163.418
Sarnp	chr10:128821765-128877638	10.413	7.39641	5.54113	10.3421	16.3396	10.2672	16.6956
Cd63	chr10:128908918-128912822	0	25.7663	171.421	143.253	396.78	324.27	567.24
Bloc1s1	chr10:128919219-128923547	4.89805	7.19166	0.485746	3.8014	72.3928	97.8976	119.088
Sf3b5	chr10:13008449-13009183	321.02	63.2228	163.661	141.345	212.429	179.91	390.831
Zc2hc1b	chr10:13143094-13178038	0	0	0	0	0	27.0015	0.000535229
Ltv1	chr10:13178596-13193137	13.8074	45.7316	77.5456	200.989	149.08	76.7777	98.511
Fuca2	chr10:13501005-13517275	0	2.23757	0.138386	0.149396	0.844392	0.384044	14.8342
Pex3	chr10:13523841-13553149	23.6829	23.6273	37.3161	89.2218	27.2437	2.22281	26.2752
Adat2	chr10:13552906-13563376	0.1576	0.575029	0.0059045	0.406127	9.82531	0.732598	12.7435
Aig1	chr10:13647053-13869036	9.88431	5.04503	2.83336	0.0800778	0.314672	0.125594	0.324248
Vta1	chr10:14654759-14705527	321.056	300.802	40.7169	14.3132	12.4035	14.2878	35.8919
Cited2	chr10:17723204-17725674	12.6218	3.98462	1.04137	0.236089	4.55979	6.50432	5.98834
Heca	chr10:17899041-17948067	0.34089	3.00554	2.78029	2.63516	0.583459	9.5125	3.52555
Abracl	chr10:18011259-18023363	0.0131705	0.00360954	0.0834548	0.0203395	0.117451	0.238077	33.8492
Reps1	chr10:18055560-18125155	97.2852	70.3093	64.4818	39.2062	16.4865	12.3905	57.1123
Ccdc28a	chr10:18213684-18234991	42.2306	47.197	33.0563	19.7408	14.3702	9.52159	35.0132
Nhsl1	chr10:18318557-18533892	19.6746	10.5882	5.28904	1.49425	0.0158824	0.00776933	0.596521
Perp	chr10:18845070-18857073	0.750688	12.8595	1.13113	0.0350859	27.0357	35.8421	131.693
Il20ra	chr10:19711672-19760053	4.77616	11.1801	1.16648	3.68089	0.0359487	0.0505338	0.00257256
Pex7	chr10:19860089-19907674	15.3305	13.4326	4.83274	4.71362	0.982169	0.192167	8.34385
Map3k5	chr10:19934512-20142750	6.94016	15.0059	9.34417	2.7172	1.61777	4.10006	0.550417
Map7	chr10:20148919-20281590	10.5831	10.0384	10.6563	9.06849	27.9774	27.9201	19.8068
Gm6251	chr10:20208438-20209030	4.21059	4.29531	3.20389	14.9145	45.2513	30.9792	31.4087
Bclaf1	chr10:20311460-20342503	21.4937	82.2834	110.704	224.373	52.0852	40.4164	55.3585
Mtfr2	chr10:20346988-20361669	207.082	206.828	2.82962	10.2229	2.17857	0.0493446	0.87044
Hbs1l	chr10:21295978-21368889	11.1152	22.3767	3.06174	5.1231	8.91758	10.1115	23.0192
Sgk1	chr10:21882183-21999903	0.867125	6.65038	1.30341	16.5065	53.7361	38.1382	45.5226
E030030I06Rik	chr10:22113049-22149270	3.16575	0.230902	1.42227	11.3987	4.21844	1.69165	4.41855
Tbpl1	chr10:22703876-22732573	19.1916	11.3684	46.4873	43.5037	12.7008	3.80044	27.2147
Rps12	chr10:23785182-23787209	19.1675	40.8942	102.269	123.335	454.968	435.319	418.853
Vnn1	chr10:23894687-23905344	0.183962	2.74973	0.162064	2.90044	65.438	60.5862	34.3264
Stx7	chr10:24149289-24188961	15.4442	9.94741	6.80389	2.66582	17.3772	35.0026	31.7561
Med23	chr10:24869985-24913529	8.76665	11.6024	10.8894	12.2976	3.70539	1.72102	3.44107
Arg1	chr10:24915206-24927470	0	0	6.69418	42.2276	27.151	0.205853	0.0148428
Akap7	chr10:25169089-25299574	23.6911	50.2964	41.1976	42.1367	32.2775	82.7849	4.12728
Epb4.1l2	chr10:25359797-25523519	55.3791	54.3657	24.4731	7.60403	3.23864	1.26561	15.7777
Arhgap18	chr10:26695311-26918648	9.84454	6.40471	6.17705	5.43387	15.6318	15.0961	3.87294
Rnf146	chr10:29344175-29362442	17.1155	19.7457	14.9092	7.64161	2.93954	1.55049	2.5864
Cenpw	chr10:30196008-30200600	79.9001	22.5115	105.188	171.418	71.5309	53.9334	133.889
Trmt11	chr10:30534224-30602147	39.5957	59.6082	18.4454	12.1129	8.10117	10.9069	7.73074
Hint3	chr10:30608206-30629401	1.17509	9.37475	9.31016	12.9947	39.3035	31.626	76.4516
Hey2	chr10:30832358-30842783	4.67949	7.46118	1.74858	0.0510808	0.195943	0	0.14499
Hddc2	chr10:31313361-31328086	0.208573	3.7104	0	2.46926	12.9994	4.61363	47.5196
Gm3258	chr10:31413725-31414435	4.15861	9.40029	197.089	173.594	196.31	87.3756	73.3329
Clvs2	chr10:33512285-33624905	28.3321	45.257	31.3223	4.21265	0.309624	0	0.00879449
Zufsp	chr10:33919141-33951347	45.9653	44.4431	2.82966	6.65583	15.3162	7.96965	8.00612
Rwdd1	chr10:33996554-34019616	6.77291	25.4417	79.5751	139.716	157.93	127.208	106.607
Trappc3l	chr10:34037596-34109815	25.3494	64.0622	14.8363	3.80992	0.103618	0.00310125	2.19386e-05
Fam26f	chr10:34126066-34127972	0.284846	0	6.18044	4.74393	1.15699	0	0.916053
Dse	chr10:34151385-34208275	28.5911	31.1571	0.840511	1.42447	0.0110575	0.114613	0.979915
Tspyl1	chr10:34282189-34284885	15.8687	25.662	24.4669	4.50821	4.60287	9.57571	4.11366
Tspyl4	chr10:34297420-34301320	21.3084	14.4489	4.82353	1.23108	0.0284293	0	0.0202262
Nt5dc1	chr10:34303608-34418589	9.80813	12.2624	1.31422	0.196894	0.670258	0.0827815	6.28047
Amd2	chr10:35708690-35711891	36.4091	34.9353	62.6251	92.431	85.2687	43.1713	28.3822
Hs3st5	chr10:36506803-36834397	4.26132	6.22412	3.41043	0.961145	0.0583739	0.00381475	0.0456329
Hdac2	chr10:36974543-37001889	22.0015	53.6011	29.2442	30.9388	34.1394	68.9949	99.1929
Marcks	chr10:37133242-37138926	0.567677	2.90613	0.692183	0.00745368	1.70547	5.90714	15.4628
Plekhg1	chr10:3740250-3967303	12.6923	17.4303	4.83731	0.135299	0.0250297	0.00738432	0.000737314
Rfpl4b	chr10:38816681-38822938	0	0	59.4328	6.9467	0.0577938	0	0.0448343
Tube1	chr10:39133978-39151058	15.3994	21.0328	2.40373	5.38736	0.913607	7.76052	3.63066
Fyn	chr10:39369769-39565381	74.4748	57.2359	26.7749	1.22759	0.120775	0.053285	0.0937494
Mthfd1l	chr10:3970440-4167081	2.40028	7.85643	1.03029	0.667038	0.0491619	0.0604162	3.53322
Rev3l	chr10:39732098-39875210	6.57523	13.5552	9.15115	4.90637	2.65287	0.505231	0.815685
Slc16a10	chr10:40033531-40142264	31.184	22.9784	7.84089	6.82945	2.05246	0.197816	2.51565
Rpf2	chr10:40223245-40247039	3.54136	15.8199	53.6838	129.29	70.9218	46.0494	65.6165
Gtf3c6	chr10:40247700-40258158	0.737217	7.19389	87.043	42.8269	31.2026	26.4163	75.3532
Amd1	chr10:40287457-40302188	38.9585	41.504	74.4821	188.289	96.8266	131.01	42.923
Cdc40	chr10:40831620-40883143	24.0816	30.1731	32.5557	21.8504	11.4521	11.4222	10.0925
Wasf1	chr10:40883533-40938569	5.21917	4.48879	6.03344	3.2235	0.0893377	0.00705029	0.716551
Fig4	chr10:41188171-41303241	0.129907	1.02227	0.329642	10.9796	13.2444	11.9537	19.0641
Zbtb24	chr10:41450355-41465582	13.9727	20.1156	14.3542	14.0579	5.23135	7.15445	7.51651
Smpd2	chr10:41487171-41490340	0.718146	3.25812	4.0541	5.18072	5.40518	8.66576	30.5668
Cd164	chr10:41519499-41531042	86.2928	167.501	38.5778	72.1417	87.8336	87.3662	92.4892
Cep57l1	chr10:41718839-41809868	115.33	119.836	10.4673	8.12142	15.3058	3.55195	21.0108
Sesn1	chr10:41810573-41908436	0.64545	0.29177	3.69486	14.0795	10.9692	2.40131	6.34148
Foxo3	chr10:42181844-42276746	43.6052	37.3861	28.308	3.43777	3.70365	9.39018	4.1445
Lace1	chr10:42312580-42478584	3.14495	4.78434	13.4321	1.79235	2.23418	0.0127939	1.89455
Snx3	chr10:42502053-42535369	33.59	66.7155	196.724	185.408	392.857	359.48	653.403
Nr2e1	chr10:42561962-42583588	13.3763	22.9736	3.98902	1.17495	0.265069	0.00515928	0.0317784
Akap12	chr10:4266328-4359471	28.9966	45.4542	10.6154	6.17572	5.06689	4.44447	5.36149
Ostm1	chr10:42678915-42702462	0.724269	3.55239	3.96097	12.8458	3.27473	2.05776	14.9029
Sec63	chr10:42761495-42832514	5.02348	9.4349	12.5799	16.1141	4.01394	8.97154	8.93235
Pdss2	chr10:43220309-43464882	12.2425	14.3844	5.5839	9.16724	2.68537	0.45496	3.64995
Bend3	chr10:43479139-43515417	0.409043	1.37057	8.65336	13.797	17.5682	4.37215	6.29053
1700021F05Rik	chr10:43525120-43541041	6.94109	2.44797	51.8293	96.8758	153.064	17.335	39.43
Cd24a	chr10:43579168-43584265	0.23698	0	154.421	24.2281	23.2554	0.0648211	0.899398
Zbtb2	chr10:4367072-4392701	13.9813	4.18141	13.2774	5.79959	3.55951	6.11266	4.37201
Qrsl1	chr10:43874187-43901739	0.524427	1.8904	1.89855	5.55505	6.96852	4.24649	11.5027
Rmnd1	chr10:4403165-4432407	0.787409	0.996841	24.5445	17.426	1.83777	0.215921	9.71553
Atg5	chr10:44268357-44364299	208.205	394.835	86.3963	59.355	18.4037	14.7177	34.0435
1700052N19Rik	chr10:4429207-4455140	0.150488	0.917389	1.93401	1.28032	1.59903	9.11269	8.4425
Prep	chr10:45067213-45159981	13.1443	16.7648	2.65976	0.907912	2.89011	6.57408	21.0679
Popdc3	chr10:45289304-45318450	0.0029557	7.92629	2.00358	0.0409434	1.70086	18.4321	11.5104
Dcbld1	chr10:52233583-52321378	6.79178	5.74009	35.4488	16.0526	16.4767	35.4197	18.0085
Nus1	chr10:52417546-52440192	66.8485	76.2753	21.4781	19.2174	14.199	8.11433	19.3749
Cep85l	chr10:53276798-53380701	10.1916	7.19879	19.5949	4.95723	2.1922	2.68638	0.653988
Mcm9	chr10:53536314-53630439	6.68193	5.84741	18.8335	4.65801	1.69354	0.414764	1.5542
Asf1a	chr10:53596960-53609225	137.342	115.709	36.1821	45.9778	58.1976	53.6791	64.8298
Fam184a	chr10:53633127-53751231	27.4513	18.5332	14.0368	5.21952	2.20212	5.94649	0.0101383
Gja1	chr10:56377200-56390423	0	8.80334	3.06336	16.1021	61.0996	43.0612	51.0307
Hsf2	chr10:57486186-57513143	0.274937	0.626851	0.158228	0.51695	6.91053	8.67372	1.41464
Serinc1	chr10:57515773-57532529	14.5691	21.4445	5.46099	29.3519	72.7012	65.2041	19.3773
Fabp7	chr10:57784922-57788450	1.42358	8.40506	0	0	0	0	0
Smpdl3a	chr10:57794543-57811830	0.149212	8.53661	2.58179	2.77784	38.5635	62.9696	84.9918
Fbxo5	chr10:5799157-5805465	60.9909	206.238	87.6518	53.4057	34.7092	55.7735	41.5356
Mtrf1l	chr10:5811118-5824390	0.137187	1.29741	3.98423	2.174	5.73334	1.42625	7.12169
Gm4981	chr10:58234847-58236660	47.4441	16.6722	0.131928	0.0925389	0.0516612	0	0
Gcc2	chr10:58254295-58305599	19.1642	19.343	7.89994	4.7929	3.65019	5.2757	6.77653
Rgs17	chr10:5825662-5922400	301.458	315.642	81.5917	12.0593	2.50886	1.88076	0.0521589
Lims1	chr10:58323434-58424691	12.0087	15.3205	23.3998	15.983	6.68558	11.8363	12.164
Ranbp2	chr10:58446851-58494155	4.38858	5.87185	14.3923	34.5941	7.83752	7.89396	2.98642
Ccdc138	chr10:58497700-58576244	3.17987	6.94336	0.265038	0.268047	0.0206837	0.204938	0.539087
Sh3rf3	chr10:58812371-59138916	8.9599	5.56997	3.84873	2.67593	0.511177	0.0817391	0.0660436
Sowahc	chr10:59221921-59226434	0	0.0657202	14.831	9.03582	2.15305	0.853372	1.3131
P4ha1	chr10:59323245-59373304	25.8906	38.974	5.57799	3.06874	4.6002	1.03771	5.91347
Pla2g12b	chr10:59403419-59421976	11.8063	1.7562	0.192762	0.0347112	0	0	1.57615
Mcu	chr10:59446983-59616692	107.963	83.0258	32.7065	4.51166	0.249795	0.00129201	2.14831
Micu1	chr10:59702481-59864134	4.67465	5.3196	72.2352	2.68735	2.68824	21.5716	7.46449
Dnajb12	chr10:59879568-59899296	5.92211	3.99217	16.4959	8.15344	5.21731	3.61926	6.06035
Ddit4	chr10:59949674-59951770	30.931	7.62413	11.1412	6.79951	9.58242	2.11927	1.12245
Anapc16	chr10:59987408-60003131	28.4376	26.2258	23.2303	103.067	54.4662	7.0832	41.5757
Ascc1	chr10:60002492-60099990	2.17495	2.68116	3.84967	4.44617	4.56523	0.588038	10.0282
Psap	chr10:60277627-60302600	12.9833	28.6969	18.5587	17.1012	41.6053	43.2363	274.237
Slc29a3	chr10:60712071-60752850	1.12128	0.766989	1.6799	1.65877	12.6631	18.5602	5.15225
Pcbd1	chr10:61089330-61094329	95.81	72.3102	17.1501	4.52177	0.978609	1.21088	3.87036
Sgpl1	chr10:61098641-61147686	0.0140144	0.854828	0.0531584	2.28813	4.1913	4.157	33.9174
Eif4ebp2	chr10:61432496-61452669	1.74388	5.36263	10.2046	6.945	15.343	19.6971	10.773
Ppa1	chr10:61648620-61674165	58.2262	140.257	87.0985	66.8894	39.3677	77.4165	76.4022
Sar1a	chr10:61680303-61693297	33.6909	33.5541	118.18	152.504	254.109	89.1594	160.406
Tysnd1	chr10:61695496-61702773	0.0727591	0.372721	12.0742	13.7318	3.22116	1.11864	8.28028
2010107G23Rik	chr10:62107655-62111074	1003.09	495.185	715.163	42.7977	7.85669	1.37659	10.2035
Neurog3	chr10:62133089-62134763	8.08806	3.54618	5.20131	0.423978	0.131801	0	0
Supv3l1	chr10:62429328-62451294	105.534	69.2386	82.656	38.8129	25.0147	31.9674	37.7832
Vps26a	chr10:62454842-62486805	71.5043	89.873	62.8909	88.9866	35.5666	39.1296	63.4485
Srgn	chr10:62494426-62527446	111.098	180.876	115.979	27.7542	1.21282	0.157637	1.59884
2510003E04Rik	chr10:62558469-62578464	5.92878	9.28785	19.5295	26.51	10.4157	32.9239	9.07319
Ddx21	chr10:62580246-62602298	2.49821	6.42478	30.9824	33.3536	34.521	59.4831	18.9859
Ddx50	chr10:62616014-62651606	3.34582	6.03307	16.2563	9.74859	7.14439	14.6824	14.4693
Ccar1	chr10:62743927-62792368	40.1849	50.0925	58.5015	82.8187	32.3993	40.7476	22.182
Tet1	chr10:62804569-62887580	0.133436	1.48827	2.49313	7.97098	6.6333	2.41121	5.02265
Slc25a16	chr10:62920632-62946499	12.105	19.4982	39.8079	13.5649	10.6927	9.82662	9.05565
Dna2	chr10:62946979-62974188	11.7966	11.9944	15.0353	16.2718	4.53613	0.851302	2.65918
Hnrnph3	chr10:63014649-63023889	41.1493	32.092	15.177	14.5557	15.7374	2.27636	6.0941
Herc4	chr10:63243781-63317881	1.32614	5.515	8.31117	24.7084	25.2853	21.7545	23.6887
Sirt1	chr10:63319004-63339061	6.50202	18.2232	73.671	124.703	41.7767	40.8308	13.7121
Dnajc12	chr10:63382442-63408840	0.00816406	2.61858	55.1809	24.4433	16.8572	18.5408	4.12803
Ctnna3	chr10:63430097-65005395	7.53954	9.93383	0.894245	0.134572	0.0797801	0.00153228	0.0355184
Lrrtm3	chr10:63928496-64090255	6.5678	6.47745	0.0724491	0.0761761	0.0668617	0	0
Reep3	chr10:67009188-67096988	0.0768908	1.13598	4.31333	4.1287	9.74267	9.50871	31.3866
Nrbf2	chr10:67266688-67285347	26.0975	65.3156	23.5144	49.1699	23.1879	36.9865	29.0419
Rtkn2	chr10:67979565-68043864	5.72796	10.1921	7.17	0.011553	0.020472	0.000459507	0.00496151
Arid5b	chr10:68092522-68278726	71.2348	52.7512	3.32559	0.062487	2.40454	0.12806	6.91333
Ipcef1	chr10:6885778-7023185	18.6271	36.6489	13.5793	1.76127	2.69461	0	0
Rhobtb1	chr10:69151278-69291791	8.10123	3.92756	1.32014	2.2037	0.139475	0.0026015	0.336918
Cdk1	chr10:69336634-69352912	4.32021	10.0975	358.343	297.51	178.008	150.181	190.092
Ccdc6	chr10:70096875-70193200	275.568	326.186	359.532	63.3699	11.9917	2.53035	12.7621
Fam13c	chr10:70440667-70558732	62.1145	112.818	8.01355	2.47826	0.21576	3.59531	0.022894
Phyhipl	chr10:70557685-70599291	21.4	32.191	10.8997	5.13056	1.98406	0.236784	0.532084
Bicc1	chr10:70922836-71159746	3.30514	4.14266	7.12319	4.28509	0.311284	0.0419724	0.011603
Cnksr3	chr10:7119060-7212237	3.65258	7.94758	8.14019	3.29791	1.27473	0.271852	2.83707
Tfam	chr10:71225467-71238957	4.59927	5.79057	11.0639	18.6577	19.346	82.3462	51.7084
Ube2d1	chr10:71254979-71285262	12.9445	13.759	6.58886	0.0284497	3.55279	11.1649	15.6881
Cisd1	chr10:71330493-71344849	44.919	31.8629	8.46794	28.5687	47.5286	29.895	107.185
Ipmk	chr10:71347764-71385885	40.1046	43.3797	50.3709	31.5124	10.5494	4.59271	8.93286
Zwint	chr10:72654845-72674964	5.41387	17.549	9.91584	11.7937	22.0699	26.8339	83.688
Gnaz	chr10:74967089-75016907	8.54332	7.6521	3.56469	0.999631	0.0107436	0	0.000374685
Specc1l	chr10:75212072-75312400	17.9783	24.564	12.2243	2.53177	0.600215	5.64657	2.38643
Gucd1	chr10:75506813-75517967	0.0806363	0.819519	2.20789	6.22444	5.12985	0.825085	14.7193
Snrpd3	chr10:75518041-75535440	394.509	46.4933	6.84308	25.1911	30.4014	7.71214	65.3536
Ggt1	chr10:75564113-75586193	0.188744	0.0582159	0.57756	0.304354	1.16207	0.00353647	8.75236
Cabin1	chr10:75646109-75764358	36.9649	16.2754	24.214	5.9597	1.71768	3.78837	3.08169
Ddt	chr10:75771232-75773374	3.63749	12.3469	18.7568	13.7695	19.5588	45.3876	75.8882
Gstt2	chr10:75831841-75837419	0.796589	1.31815	3.73227	0	0.00651116	0	8.07752
Mif	chr10:75859352-75860250	9.89849	15.3398	10.2239	11.9017	138.535	123.754	99.5592
Derl3	chr10:75893079-75895941	10.9087	13.5805	21.9108	5.41361	0.591778	0.928592	3.935
Smarcb1	chr10:75896768-75921614	24.7329	34.6036	28.692	29.7067	37.1113	20.5474	52.5489
Lrp11	chr10:7589766-7625483	25.4926	28.5505	4.322	1.19418	9.61487	7.16934	10.7055
Chchd10	chr10:75932969-75937747	1.32858	12.7252	13.4383	2.53062	20.9546	30.3352	52.4236
Vpreb3	chr10:75943024-75949651	0	3.25279	0.0518019	10.2151	43.5232	26.9633	6.35314
Gm5134	chr10:75954342-76009591	8.3382	9.18535	5.12199	3.22138	4.57387	0.236061	2.6201
Zfp280b	chr10:76032400-76042970	40.7808	50.7675	115.508	34.3892	16.2197	31.9602	14.9834
Slc5a4b	chr10:76058617-76111018	0.0234301	0.0611441	2.24639	2.50853	3.33176	13.0227	1.48085
Prmt2	chr10:76207225-76237865	77.7478	32.4826	33.6935	7.83212	0.439163	0.426722	0.643908
Pcmt1	chr10:7629379-7680973	8.59597	30.0913	89.8145	69.0303	59.4217	51.6235	52.6154
Pcnt	chr10:76351253-76444122	51.441	55.7507	12.5029	11.416	5.04351	2.40813	3.52932
Mcm3ap	chr10:76468970-76515859	69.1427	38.9048	9.98037	4.98486	1.66677	1.0799	5.97354
Nup43	chr10:7667503-7678886	30.5455	31.1373	110.093	111.079	102.428	88.6177	71.9428
Pcbp3	chr10:76761853-76961953	2.30943	7.64011	23.8445	4.20227	2.19228	4.57091	1.88756
Slc19a1	chr10:77032268-77050432	14.0708	5.5015	2.12209	8.78918	5.55492	5.93275	7.61453
Pofut2	chr10:77259299-77269586	73.9773	82.5988	77.1508	16.8024	7.56636	5.17123	16.6877
Katna1	chr10:7725999-7763150	149.711	106.008	234.305	256.448	66.8536	24.9015	62.212
Fam207a	chr10:77486654-77537969	1.28174	1.1567	20.3552	58.5635	50.9698	52.9054	42.0807
Pttg1ip	chr10:77581766-77598732	60.8125	41.7393	158.325	366.647	327.39	169.535	106.124
Sumo3	chr10:77606096-77618331	25.4454	17.8293	30.3179	20.9157	33.6703	12.1365	29.536
Ube2g2	chr10:77622320-77645990	75.8777	13.784	20.6055	17.0605	10.4369	1.67278	16.0662
Ginm1	chr10:7767946-7780946	8.30732	12.4859	0.254505	7.5198	3.41027	1.6649	7.66299
Ppil4	chr10:7792890-7822563	63.3645	128.235	19.3677	29.7946	18.8726	13.043	10.7612
1810043G02Rik	chr10:77978529-77985438	17.9524	30.9513	11.2862	1.49758	0.731082	0.385625	5.39069
Pfkl	chr10:77986946-78009796	3.49404	1.69951	9.3923	3.17604	0.968361	0.17702	7.52179
Aire	chr10:78030021-78043610	4.21681	6.34821	1.90107	0.15665	0.00522172	0.00269903	0.138048
Dnmt3l	chr10:78042286-78063622	46.567	42.0386	43.4031	20.7867	44.9847	121.102	68.0669
Icosl	chr10:78069367-78079525	6.17954	18.4161	1.56748	0.221955	0.579055	0.0612957	0.869052
D10Jhu81e	chr10:78162066-78169768	3.04514	0.987704	1.4373	1.28744	1.94731	2.44765	37.3787
Pwp2	chr10:78170909-78185171	1.23006	4.36523	6.57365	7.94404	5.56859	10.8992	5.28609
Trappc10	chr10:78186724-78244642	20.7055	18.7293	11.2186	6.62194	1.7443	4.02851	4.07307
Agpat3	chr10:78269173-78352484	0.863481	1.89114	3.78324	0.787221	1.68075	2.98323	9.69994
Rrp1	chr10:78400361-78413043	2.4314	15.9745	35.5167	49.5156	39.8298	56.5911	46.3975
Cstb	chr10:78425669-78427622	0	49.8924	73.9883	6.45046	149.113	112.27	611.23
Pdxk	chr10:78436746-78464948	0.229785	2.07167	433.226	467.185	499.284	439.15	127.47
Tab2	chr10:7905647-7956225	29.6265	44.9369	72.8722	27.6876	14.244	35.7078	16.8342
Ppap2c	chr10:79526423-79533787	7.84843	6.84491	2.27032	0.0230233	8.41922	19.7606	51.2748
Mier2	chr10:79540244-79555631	263.908	141.246	45.064	8.29115	3.86528	2.20589	7.7129
Tpgs1	chr10:79669409-79676126	1.12635	6.06837	14.0935	24.8445	9.22658	7.36418	36.1746
Cdc34	chr10:79682194-79688398	225.093	323.989	375.535	150.591	301.154	560.17	541.686
Gzmm	chr10:79689019-79695261	0.00707163	0.166442	4.76958	7.79775	2.81846	11.4203	1.07862
Bsg	chr10:79704357-79711979	12.4903	35.8574	10.2218	11.7922	51.1704	41.2994	181.858
Polrmt	chr10:79736124-79746589	0.386782	1.28776	10.3918	20.1453	11.7198	5.82079	4.59007
Fstl3	chr10:79777273-79782630	1.98876	1.12525	6.52263	4.35269	17.051	7.77985	13.3596
Palm	chr10:79793350-79820896	0.00213538	0.112347	9.03832	3.49369	3.95623	5.39343	5.86517
Ptbp1	chr10:79854431-79864435	94.7211	98.3007	188.988	141.67	196.01	267.863	224.438
Prtn3	chr10:79879666-79883174	0	0	14.5124	1.20499	6.79938	49.3303	4.36219
Med16	chr10:79894706-79908941	0.17423	1.5183	13.8957	5.37333	6.24545	1.78103	14.9281
R3hdm4	chr10:79910051-79916941	104.369	42.9743	20.1268	1.38116	4.70771	1.97085	10.2162
Arid3a	chr10:79927042-79955018	2.41901	5.01167	6.39866	0	0.262151	0.090491	1.23992
Wdr18	chr10:79960151-79969246	1.20726	6.68033	58.6368	54.7231	118.701	101.978	141.032
Tmem259	chr10:79977119-79984330	3.89563	5.0932	9.87052	4.83347	12.5917	7.14149	27.4181
Cnn2	chr10:79988599-79995400	0	3.10214	8.68222	4.56735	13.153	5.29903	372.104
Polr2e	chr10:80035952-80039659	17.0919	17.1601	131.682	297.659	240.941	236.115	304.873
Gpx4	chr10:80047165-80056439	5.09982	34.0917	67.3622	77.8931	171.181	163.728	306.345
Sbno2	chr10:80056996-80106108	0.0373475	0.219792	1.21119	3.96399	2.66181	2.17212	7.20745
Stk11	chr10:80115692-80130685	15.3413	18.461	142.099	70.9508	32.5081	26.4976	30.933
Atp5d	chr10:80142279-80145818	1.58834	23.3072	39.9663	23.2668	200.214	321.328	410.219
Midn	chr10:80148226-80158368	16.516	15.7174	7.88793	1.25897	0.224274	0.301702	0.555095
Cirbp	chr10:80165989-80172691	20.2476	12.7139	1.95788	0.930032	1.44177	3.61908	8.52402
1600002K03Rik	chr10:80172943-80175119	0	1.6488	5.30596	57.1077	19.9071	3.0329	40.8096
Efna2	chr10:80179481-80190010	9.66052	7.81911	0.0435649	1.29691	9.24168	4.59843	4.65066
Mum1	chr10:80226433-80245144	12.0124	7.25735	2.06529	8.07541	16.7924	6.98181	12.978
Ndufs7	chr10:80249120-80256793	5.69931	7.98364	11.6722	24.8718	86.8684	238.487	210.183
Gamt	chr10:80258150-80261024	0	0	3.46379	5.26374	15.3451	1.15057	3.0753
Dazap1	chr10:80261470-80288413	4.21075	2.4741	7.69537	4.85584	7.58316	14.7179	10.1984
Rps15	chr10:80292430-80294114	4.47557	81.6111	251.205	301.333	1152.45	1609.51	881.795
2310011J03Rik	chr10:80318254-80320548	0.932703	3.91263	33.1413	55.1475	22.2521	51.9267	50.8385
Reep6	chr10:80330002-80336441	0.637899	4.08313	9.33644	2.18794	6.37372	1.14583	5.74879
Plk5	chr10:80356458-80365489	0	0	0	0	4.47482	7.58367	3.56635
Mex3d	chr10:80380354-80387651	1.05443	0.502107	4.45141	4.49738	1.29256	9.2472	2.28458
Mbd3	chr10:80392538-80400702	12.4794	32.484	42.7685	55.6346	143.363	239.313	137.529
Uqcr11	chr10:80402996-80406821	21.4474	25.0387	17.4806	32.8448	78.8382	77.7593	140.892
Tcf3	chr10:80409164-80433653	22.1873	24.9148	13.1224	7.7966	5.22473	6.33045	8.62905
Rexo1	chr10:80540925-80563381	25.4634	23.9119	10.2176	8.01825	5.8875	2.96152	8.40002
Klf16	chr10:80567120-80577296	10.5712	8.15431	54.6416	33.0495	7.32275	12.3195	4.45239
Abhd17a	chr10:80583648-80590341	16.5627	12.8547	29.5731	42.4864	58.355	74.0441	87.9369
Adat3	chr10:80602879-80615783	0.525802	0.738976	2.60513	3.58458	4.46885	5.17522	11.4543
Scamp4	chr10:80602881-80615783	10.6406	5.14069	1.62875	10.9486	58.0257	60.9135	159.711
Csnk1g2	chr10:80622704-80640771	42.8775	58.4834	38.1072	24.9521	22.0976	19.7149	52.4489
Btbd2	chr10:80642616-80657118	24.609	33.3236	28.4711	5.85196	0.994047	0.58924	0.857259
Mknk2	chr10:80665317-80676293	5.55397	6.47883	25.9702	22.9624	13.7228	6.89207	9.27676
Mob3a	chr10:80685252-80701896	0.819996	0.142098	6.5924	1.61065	1.26427	0.297726	5.98704
Ap3d1	chr10:80706955-80742282	4.25818	11.9904	13.9248	10.2644	8.18278	7.9443	21.1473
Dot1l	chr10:80755128-80795461	30.0002	28.2397	31.095	9.59258	5.30294	7.84824	9.1732
Plekhj1	chr10:80796098-80798626	79.2122	42.4693	34.986	44.0806	34.9007	65.7224	54.1018
Sf3a2	chr10:80798663-80804924	1.00764	0.952812	0.490732	0.340204	3.05672	7.72292	4.92141
Oaz1	chr10:80826655-80829290	1216.19	985.956	1219.93	565.603	687.284	424.385	715.683
Lsm7	chr10:80852822-80855249	67.8882	34.16	18.6655	22.6857	64.5558	37.665	82.4329
Timm13	chr10:80899449-80900969	0.041378	11.3848	14.6863	43.0434	104.582	36.3127	169.752
Gadd45b	chr10:80930090-80932204	5.04148	2.16138	112.917	14.9572	2.86519	1.61298	4.90869
Slc39a3	chr10:81028539-81037421	0.405787	1.92748	1.28397	0.15495	5.48982	0.0243061	7.94618
Sgta	chr10:81044070-81060232	3.01913	9.86045	54.9103	55.1803	61.3206	30.9256	77.2902
Thop1	chr10:81070082-81082360	2.59724	4.80552	16.3776	14.0531	19.3927	19.4836	21.2411
Map2k2	chr10:81105911-81124697	11.2895	19.4542	31.5524	51.1348	92.0212	96.911	110.932
Pias4	chr10:81153960-81167720	79.9568	181.584	35.6268	35.8346	17.9312	13.5236	37.7135
Eef2	chr10:81176630-81182509	6.47734	21.9932	43.6005	40.2027	109.49	133.445	332.879
Mrpl54	chr10:81264721-81266926	1.72846	25.2831	29.223	39.542	108.943	51.4378	150.72
Apba3	chr10:81266964-81273247	0.685661	0.663053	0.313844	8.22253	13.9536	11.2106	31.937
Tjp3	chr10:81273187-81291581	0.0224271	0.284996	4.30745	0.754201	0.228239	2.23927	15.8953
Pip5k1c	chr10:81292961-81319974	3.91515	2.97479	7.64722	3.34264	0.482423	0.181023	3.35844
Cactin	chr10:81321102-81326251	6.92097	3.59043	41.2877	38.0606	12.0538	11.8164	14.8205
Tbxa2r	chr10:81328258-81335184	0	0	9.79043	9.87506	0.580847	0.262731	0.0119753
Hmg20b	chr10:81346045-81350511	20.515	22.0364	22.132	15.601	43.2458	7.44442	44.6329
Fzr1	chr10:81366878-81378370	10.6087	16.0951	16.6271	3.12103	6.30689	35.2175	36.105
Dohh	chr10:81384427-81388352	0.0595872	10.1484	18.8725	40.788	69.5361	74.5412	187.663
Ncln	chr10:81486458-81496363	1.33078	2.17143	1.08213	3.85401	6.10948	5.41899	19.4083
Gna11	chr10:81528731-81545046	0	1.52499	16.4812	6.32327	10.8781	31.1456	23.0032
Aes	chr10:81559443-81566371	3.13608	3.43752	14.3702	10.8625	7.79348	2.78845	9.65947
Tle6	chr10:81590903-81601190	212.781	489.283	42.3141	23.6321	11.3522	10.9497	2.96299
Sirt6	chr10:81621785-81627792	4.6394	13.5702	7.9959	10.0201	26.5189	39.7569	15.3796
LOC105245236	chr10:81978629-81992573	9.16069	24.3383	6.4329	7.17073	8.8133	1.40488	3.12983
Gm33378	chr10:82011694-82016869	1.43792	0.598781	1.66587	1.97024	8.16263	0.787738	2.22809
Zfp873	chr10:82048085-82077727	44.0855	52.6758	2.69539	10.182	2.31059	0.248391	1.362
BC024063	chr10:82082464-82112100	4.51275	7.52528	0.611118	5.62385	1.51941	1.0707	1.15433
1190007I07Rik	chr10:82619850-82623228	4.5985	6.57829	0	0	0.914699	0	29.4082
Nfyb	chr10:82748699-82764148	41.9441	20.3471	133.336	110.969	90.5175	61.6967	22.1271
Txnrd1	chr10:82833950-82897724	13.5822	10.6196	1.2568	1.14063	2.99219	9.52476	20.161
Slc41a2	chr10:83230847-83338329	10.4994	5.48526	5.91436	0.165162	1.54654	0.203828	0.837927
D10Wsu102e	chr10:83360220-83368835	407.09	364.457	65.1781	74.9446	39.292	32.6778	31.9474
1500009L16Rik	chr10:83722665-83762762	0	2.41299	1.00713	0	21.0581	12.1528	48.3897
Polr3b	chr10:84621455-84727178	3.71561	2.72797	9.69692	8.52606	2.28071	2.3963	2.87035
Tmem263	chr10:85102626-85117747	0	4.25659	30.9273	21.1743	9.98717	16.436	8.31092
Cry1	chr10:85131699-85185054	117.46	154.825	122.811	82.4678	21.5202	16.1553	18.7342
Pwp1	chr10:85871830-85889103	0.916218	4.64284	42.8988	83.2377	60.1055	61.5124	38.4124
Prdm4	chr10:85891963-85917152	16.415	32.3627	28.9628	55.865	19.862	7.01764	11.2781
Rtcb	chr10:85938636-85957793	2.10135	3.48873	9.60765	7.41906	21.1482	10.1158	42.5026
Bpifc	chr10:85959339-86015898	9.29282	6.01975	0.0379766	0.0140008	0.0165272	0	0
Fbxo7	chr10:86021596-86048336	18.5648	42.7724	9.02759	1.58991	1.25191	0	7.84982
Hsp90b1	chr10:86690840-86705444	57.447	132.595	27.9791	12.8673	11.4842	18.3767	46.543
Parpbp	chr10:88091397-88146945	1.27839	2.1576	0.595739	0.758893	3.20593	10.1413	4.80225
Nup37	chr10:88146975-88178395	237.3	221.642	15.5828	19.3663	42.6406	42.2347	52.8646
Ccdc53	chr10:88201096-88260817	2.25414	9.52947	2.68844	14.0674	68.493	22.3068	162.454
Gnptab	chr10:88379136-88447330	1.35285	4.25888	7.10803	19.9712	33.5236	19.6842	29.7717
Sycp3	chr10:88459586-88473236	66.707	20.7517	76.9131	13.6802	12.5559	7.3904	32.1081
Chpt1	chr10:88472812-88503970	2.40857	10.5502	10.4181	31.5363	61.9451	83.7406	47.8924
Spic	chr10:88675268-88683023	3.58836	11.389	240.554	536.001	297.342	260.366	109.071
Arl1	chr10:88731413-88743202	17.5142	39.8304	42.4784	17.6328	36.9919	48.2388	95.8062
Utp20	chr10:88746606-88826814	10.6305	8.06383	3.53067	3.90405	4.04241	2.10341	3.1525
Scyl2	chr10:89638719-89686292	58.6172	35.354	36.5276	18.7858	7.91388	9.24405	6.73428
Actr6	chr10:89711965-89732295	3.39589	5.39797	5.09773	30.9479	19.7808	2.23129	10.2119
Gm4184	chr10:89878268-89878601	52.3265	22.836	7.96216	12.5449	36.5784	19.7738	81.5618
Apaf1	chr10:90989310-91082743	3.37926	2.47939	9.31671	18.909	6.8167	0.86061	5.85593
Ikbip	chr10:91083038-91102613	0.559362	0.513303	3.34575	7.35984	3.38046	0.0170262	1.47303
Slc25a3	chr10:91116577-91124052	40.3148	60.1839	130.165	169.64	477.938	343.517	508.162
Tmpo	chr10:91147570-91181719	14.287	17.9381	78.0362	59.7337	33.3475	31.3964	59.6809
Nedd1	chr10:92684744-92723682	30.672	63.3374	13.4173	16.0363	8.96588	8.26065	10.6487
Cdk17	chr10:93160875-93250688	2.57014	1.84943	4.00218	3.70538	3.86853	10.2586	5.97662
Lta4h	chr10:93453395-93484898	0.0303872	0.267629	0.015352	0.431955	1.46255	0.142681	19.2521
Ccdc38	chr10:93540566-93584326	10.5265	11.3679	5.26767	0.713736	0.0316965	0.0242713	0.0949051
Snrpf	chr10:93583028-93589658	265.098	74.5956	47.6341	65.3226	101.64	38.1084	143.791
Metap2	chr10:93858488-93897090	33.1649	89.703	147.113	254.29	355.574	323.714	150.57
Vezt	chr10:93961521-94035799	0.179606	0	0	0.466157	0.968746	0.0363158	6.61028
Fgd6	chr10:94036000-94145339	8.27729	9.69868	7.0194	1.65652	0.612227	0.664889	2.13796
Nr2c1	chr10:94147516-94197216	3.82236	7.02877	0.0110806	0.464995	0.030161	1.51692	3.17418
Ndufa12	chr10:94199008-94220948	0.24736	7.53931	1.81996	4.34872	33.4971	80.8772	40.8754
Tmcc3	chr10:94311911-94590954	88.8374	88.6673	12.4444	11.8673	0.353471	0.65074	2.68819
Cep83	chr10:94688494-94790339	12.4645	33.2493	16.2548	21.0678	14.6375	7.7304	16.7116
Plxnc1	chr10:94790865-94945156	10.4459	17.564	2.5845	1.84911	0.365956	0.0377808	0.163611
Cradd	chr10:95174738-95324345	3.14278	0.88534	0.0155374	0.0767899	3.58072	0.183417	8.90329
Socs2	chr10:95383902-95417253	0.42107	5.90437	8.80718	20.258	9.16905	15.911	18.4138
Mrpl42	chr10:95480804-95501992	9.54585	29.8227	21.8878	37.9947	130.08	97.0051	233.262
Ube2n	chr10:95514705-95545658	14.0301	17.4578	77.7139	51.1262	30.2159	23.7191	36.6436
Nudt4	chr10:95547006-95564167	4.87017	49.7098	252.701	507.689	557.077	378.696	180.165
Eea1	chr10:95940659-96045518	29.2593	48.2472	32.8642	12.2987	5.8937	3.61597	2.32012
Btg1	chr10:96617000-96622813	12.3514	7.75214	6.21645	39.7269	15.563	17.987	9.73604
Stxbp5	chr10:9755546-9901227	14.9585	23.4159	26.6181	9.92431	1.0152	0.37215	2.91603
Atp2b1	chr10:98914358-99026143	24.2016	36.6545	13.6723	5.62952	2.1944	3.17982	4.76554
Poc1b	chr10:99107170-99198074	17.6273	23.1528	6.04065	0.366112	0.395863	0	2.20958
Dusp6	chr10:99263230-99267489	0.312205	2.40817	14.0177	1.92598	5.15316	2.74582	11.0288
Eif1	chr11:100319993-100322096	417.867	326.11	462.265	259.786	286.817	358.044	238.723
Jup	chr11:100368855-100397790	2.006	6.46362	3.38704	1.88806	4.79677	14.5457	33.9959
P3h4	chr11:100408747-100414819	0	0.0524453	0.353023	3.604	11.2585	0	0.610393
Fkbp10	chr11:100415693-100424840	0.00477788	0.0576867	0.750584	1.08129	7.76091	0.517647	0.00416559
Nt5c3b	chr11:100422320-100441827	0	0.792054	5.40595	21.324	81.2656	22.7201	10.9454
Klhl10	chr11:100441923-100457027	0.108545	0.248413	9.64772	9.45081	31.9575	21.3014	3.30768
Klhl11	chr11:100457121-100472810	5.36595	6.15219	97.8637	87.3057	21.5847	27.7169	7.36819
Acly	chr11:100476351-100528000	6.6232	11.2	4.63497	6.8975	6.29161	10.6735	14.4606
Dnajc7	chr11:100582817-100620168	19.9626	53.9495	16.2282	21.5119	24.2172	7.72969	23.393
Nkiras2	chr11:100622954-100627602	3.05803	5.67206	23.6544	20.108	27.6128	20.0138	68.2979
Kat2a	chr11:100704745-100712467	14.867	9.41392	31.2183	18.6894	20.8832	45.9185	39.9161
Rab5c	chr11:100715008-100738210	8.04807	23.6933	23.5623	19.2282	37.1027	38.1338	88.5241
Hcrt	chr11:100761692-100762931	0	0	24.8252	12.5489	29.9872	26.683	1.0142
Ghdc	chr11:100766025-100770982	9.30736	9.85612	3.33062	1.53574	3.70061	1.3329	18.7916
Stat3	chr11:100886809-100939570	43.6279	31.7702	20.611	3.65153	1.2598	6.50834	29.5315
Ptrf	chr11:100956735-100971027	0.523031	0.114757	9.95671	0.453323	1.94203	1.398	0.934418
Coasy	chr11:101082561-101086619	5.77984	10.0557	5.81287	2.33315	7.02386	1.18532	29.537
Mlx	chr11:101086708-101092456	39.9797	25.479	1.73241	5.84533	8.0735	9.63742	25.0007
Psmc3ip	chr11:101092140-101095435	2.95346	1.62351	64.1881	176.942	85.6725	28.4878	35.161
Fam134c	chr11:101096321-101119894	2.85866	2.96826	10.2278	17.8607	14.1451	11.5865	3.56282
Tubg1	chr11:101120130-101126419	46.7221	10.1645	72.0053	26.1678	20.9814	23.7833	16.0372
Tubg2	chr11:101155870-101161787	248.792	230.158	111.299	32.255	3.71784	0.0694517	0.341442
Ezh1	chr11:101191114-101226463	19.6896	24.7651	18.7658	14.9783	2.49244	3.28919	5.63097
Ramp2	chr11:101246333-101248250	5.49651	1.07658	2.92526	6.94973	22.339	0.448347	1.02664
Vps25	chr11:101253610-101259547	8.91097	31.0511	7.12635	15.4127	57.6512	34.5383	166.185
Coa3	chr11:101277969-101278948	7.51933	9.05226	11.2778	6.28949	29.3412	4.50575	71.2147
Becn1	chr11:101288261-101302288	52.0668	37.1729	40.5382	26.9199	16.3997	32.2606	32.024
Psme3	chr11:101316250-101323531	164.602	140.095	122.717	94.1112	56.3844	50.9919	71.1196
Aarsd1	chr11:101406664-101417433	1.67014	2.03046	5.87544	12.5222	30.7453	22.1138	35.1316
Rundc1	chr11:101425083-101435666	0.0646474	0.00165604	4.60779	6.58805	2.09425	22.1452	6.38825
Rpl27	chr11:101442244-101445596	13.199	34.3734	47.0501	168.374	442.53	225.366	382.755
Ifi35	chr11:101448411-101458701	0.0169485	0.273862	62.4017	76.5125	33.6688	27.8554	6.1848
Rnd2	chr11:101468337-101471306	0.15403	0.0470135	16.3865	11.7219	60.2587	15.9428	23.7423
Brca1	chr11:101488753-101551956	25.2791	32.8427	6.95251	9.51344	4.2059	7.25474	9.15451
Nbr1	chr11:101552106-101581951	44.479	12.6464	18.1361	11.038	3.73862	2.31834	7.72739
Tmem106a	chr11:101582241-101591788	0.520014	0.505037	11.7141	5.27474	1.4444	0.100776	3.7394
LOC666331	chr11:101610699-101616638	0	0	16.3056	10.2286	0.718754	0.00631335	1.92504
Rdm1	chr11:101627241-101636091	1.17247	9.60351	54.89	66.4468	46.8839	48.2904	34.1052
Arl4d	chr11:101665540-101667832	4.05956	0.448309	34.5917	0.101321	0.0168146	0.00498844	0.530032
Dhx8	chr11:101732955-101767358	5.70724	2.37659	37.0182	18.1259	4.69665	5.09965	3.98785
Dusp3	chr11:101971140-101987005	0	0.194308	0.00127899	0.00742024	2.11622	8.09364	8.40257
Tmem101	chr11:102152546-102156407	1.4211	1.34204	2.28802	7.32147	9.16263	4.58035	10.0986
Lsm12	chr11:102163488-102186270	1.63605	6.71023	20.4764	62.0061	141.103	63.316	57.6511
G6pc3	chr11:102189698-102194081	0.501682	0.106339	4.19944	2.77426	8.91985	1.64348	7.10196
Hdac5	chr11:102195746-102230186	0	0.0721692	5.72998	3.09277	5.69861	11.0606	1.5269
BC030867	chr11:102248864-102265183	7.02637	16.4564	28.9707	14.6805	15.879	23.991	13.7012
Tmub2	chr11:102284819-102289427	0	0.545228	2.03594	3.53626	9.11201	14.1159	12.2418
Atxn7l3	chr11:102289299-102296643	0	0.57144	16.8592	21.5473	26.2399	12.4903	9.44092
Ubtf	chr11:102304562-102319757	2.63031	10.8428	76.2584	83.223	70.1016	34.1356	54.9022
Slc25a39	chr11:102402968-102408675	49.2691	73.8822	55.4717	16.6953	87.0742	94.02	319.663
Grn	chr11:102430321-102436809	106.53	61.2262	8.04932	21.4748	48.7816	56.8883	101.549
Gpatch8	chr11:102475910-102556158	17.4394	19.212	9.28368	6.36475	4.43574	1.82056	2.50638
Fzd2	chr11:102604430-102608058	1.23533	0	15.3744	7.06492	0	0	0
Gm1564	chr11:102664965-102682240	1.19693	0.625463	9.92831	5.78684	3.33546	0.142857	0.0639207
Ccdc43	chr11:102684683-102697943	1.15825	11.9707	0.0946163	7.69483	124.887	72.1629	63.7222
Eftud2	chr11:102838471-102880996	2.12415	4.36048	2.0584	10.467	20.0245	26.7646	38.8948
Kif18b	chr11:102905517-102925134	0.77823	1.74227	12.6144	5.17654	3.51201	1.59948	2.89913
C1ql1	chr11:102939263-102946461	0	0.254317	21.842	12.9215	4.70947	0	0.16381
Dcakd	chr11:102994046-103028239	9.44353	22.5489	24.4446	8.07879	4.77624	0.624467	13.3366
Nmt1	chr11:103028343-103068912	5.25724	5.86833	5.74207	7.08136	6.90713	0.918216	19.8913
Plcd3	chr11:103069235-103101658	0.00426777	0.220537	2.05048	10.3962	23.3901	38.3115	6.33674
Acbd4	chr11:103101687-103112199	0	0.9775	0.575424	1.31583	7.93358	2.40968	9.04029
Hexim1	chr11:103116324-103119725	0	1.95833	25.7482	11.47	4.36121	3.45684	5.63772
Hexim2	chr11:103127254-103139908	8.59003	8.01528	4.91144	2.07355	0.870632	0.4004	1.87091
Plekhm1	chr11:103365091-103412664	0.572036	0.858204	11.3497	13.7409	11.8354	4.23575	7.46305
Gosr2	chr11:103676848-103697738	15.5353	29.6837	7.16563	16.288	22.3936	14.3354	32.7795
Nsf	chr11:103821781-103954056	25.6265	50.4585	7.41	3.19315	6.25654	7.16533	12.4322
Arf2	chr11:103966717-103985337	0.0619698	0.253384	22.3164	24.2274	6.51416	13.3571	6.88446
Mapt	chr11:104231352-104332090	1.34106	3.12833	0.711239	1.79977	1.11775	1.91165	11.5138
Kansl1	chr11:104333228-104469507	6.03197	14.6632	29.6883	40.8193	12.3926	8.11854	12.4686
Cdc27	chr11:104502523-104550620	28.2588	24.9168	38.6003	57.0966	26.3002	20.9021	14.1507
Efcab3	chr11:104934701-105117537	2.08997	9.0281	7.54821	1.78326	0.875141	0.00158004	0.120803
Mettl2	chr11:105126424-105141146	0.00779812	0.215666	26.3705	47.127	17.1764	4.59163	19.2992
Tlk2	chr11:105167520-105283959	26.8011	33.7935	53.3612	44.8601	6.327	10.3825	16.2511
Tanc2	chr11:105589985-105929304	2.885	6.01403	6.53034	1.05341	0.256229	0.0644211	0.375235
Dcaf7	chr11:106036871-106059324	88.8975	49.2863	48.2171	20.959	15.2325	9.70054	21.7784
Taco1	chr11:106066038-106073612	0.399489	0.298622	12.7347	3.9473	4.18241	0.0723728	6.07352
Map3k3	chr11:106084901-106156656	0.0182639	0.586471	13.7264	23.2954	7.86779	5.76482	7.21133
Limd2	chr11:106156255-106161039	1.78821	3.82096	5.97001	2.89831	10.3307	2.00545	4.96306
Strada	chr11:106162973-106193604	4.97692	12.2499	3.99144	9.44521	30.3777	16.6553	36.3139
Ccdc47	chr11:106199353-106216367	38.5913	33.4278	9.06783	10.909	8.25736	30.3681	14.3115
Ddx42	chr11:106216462-106249140	8.05616	13.7671	17.6742	9.16963	5.06756	2.02798	8.7879
Ftsj3	chr11:106249143-106255802	19.511	43.8781	4.14294	13.6459	26.1721	29.4137	18.5999
Psmc5	chr11:106256184-106263112	19.4246	66.928	11.9551	31.9593	74.5326	81.7551	121.871
Smarcd2	chr11:106263170-106272972	35.3163	81.5975	75.6481	40.6228	47.8207	51.3244	24.9628
Ern1	chr11:106397619-106487796	25.6575	20.7039	5.88719	2.16642	1.49246	0.453425	0.510807
Tex2	chr11:106502138-106613418	12.807	4.7047	8.39264	9.56946	14.2814	7.68093	8.69798
Pecam1	chr11:106654216-106750623	8.48212	8.5971	2.15577	6.61742	2.57263	0.268387	4.23927
Ddx5	chr11:106780354-106789268	54.426	76.822	99.7914	143.844	84.3985	76.7655	98.4975
Cep95	chr11:106789251-106818861	26.7911	49.1461	9.872	4.38675	2.02703	0.571797	2.17575
Smurf2	chr11:106820063-106920715	57.7363	94.8054	79.0032	48.9013	14.6821	13.939	9.77514
Kpna2	chr11:106988628-106999525	39.5067	69.2259	195.138	214.143	103.771	139.13	99.327
Bptf	chr11:107033080-107131922	52.7842	96.4678	26.3277	19.7283	8.74234	7.39753	8.74728
Nol11	chr11:107166659-107189381	0.600908	2.83578	41.7396	57.719	24.7788	30.5796	23.4728
Pitpnc1	chr11:107207891-107470892	0.255175	0.965541	6.57922	4.67593	0.610388	6.08355	2.79788
Psmd12	chr11:107479527-107498036	19.8007	37.67	90.9523	105.494	87.36	109.242	154.146
Axin2	chr11:108917827-108950783	16.9243	10.5533	10.4678	2.19516	0.0905283	1.33972	1.04828
Gna13	chr11:109362782-109401369	9.34905	16.6584	26.9647	13.7359	14.7909	24.1082	45.1689
Amz2	chr11:109425945-109438148	4.7924	12.0548	12.3087	13.0122	17.2985	28.5647	25.7009
Slc16a6	chr11:109450854-109473596	0.27184	2.67917	66.6263	48.094	22.2137	13.3215	5.75837
Wipi1	chr11:109573520-109611389	4.92731	9.53663	8.46452	1.42022	2.46845	0.135121	3.97666
Prkar1a	chr11:109649394-109669659	20.1659	26.7937	12.513	9.92285	26.5334	47.1733	38.8003
Map2k6	chr11:110399101-110516212	0.406847	2.67073	8.36756	0.191948	11.749	10.4572	17.3992
Vwc2	chr11:11113858-11269295	8.68885	8.78255	5.4667	0.0477788	0.045953	0.000368841	0.000999747
Slc39a11	chr11:113244850-113650752	0.492083	1.65931	2.89218	7.91409	1.72411	0.268913	7.53973
Fam104a	chr11:113661318-113684186	55.8288	36.0728	84.5897	64.1071	36.4448	53.0685	26.4791
D11Wsu47e	chr11:113684399-113727444	1.87133	0.660572	1.47182	4.38463	2.29893	8.07686	9.57688
Cpsf4l	chr11:113696077-113711425	10.5912	29.3587	23.8177	2.99412	1.45864	0.0101197	0.89901
Cdc42ep4	chr11:113726849-113752543	0.0302026	0.537738	32.2423	6.73168	14.6602	10.8437	27.7536
Rpl38	chr11:114668542-114672331	2.64355	35.558	50.3729	71.1692	285.342	424.412	241.4
Ttyh2	chr11:114675467-114720984	0.104815	1.41097	5.63399	9.39115	2.06903	10.1141	9.72244
Gprc5c	chr11:114851145-114872617	1.32563	4.24285	8.02721	5.00613	7.01963	10.9435	9.10962
Cd300lf	chr11:115116213-115134150	14.0681	2.27253	5.60483	0.234985	0.867516	0.00801173	0.0449765
Slc9a3r1	chr11:115163311-115181183	1.68126	16.0089	27.1746	3.35477	8.81423	4.76045	145.003
Nat9	chr11:115182830-115187886	2.40682	4.17626	0.0220001	0.416791	7.48738	12.8223	15.6471
Fdxr	chr11:115268023-115277095	0	2.0026	4.44653	0.327072	1.05875	0.219949	6.644
Ict1	chr11:115403724-115410919	3.37848	7.26696	13.6325	32.7002	88.0541	75.3112	111.156
Atp5h	chr11:115415690-115419919	11.2341	36.7837	34.4891	59.7706	171.702	139.617	279.847
Kctd2	chr11:115420125-115431274	6.10162	3.19054	1.72191	0.898788	1.19349	7.9998	3.61797
Armc7	chr11:115475637-115490468	3.0868	3.95351	46.0109	37.4478	3.89037	0.403338	3.33639
Nt5c	chr11:115490424-115491876	0.137815	3.47343	3.74728	5.02506	42.8046	54.6658	68.3625
Hn1	chr11:115497352-115514410	23.9688	50.5262	394.971	217.243	204.066	174.798	159.898
Sumo2	chr11:115523108-115536230	264.922	98.7554	119.171	306.147	704.677	273.422	239.049
Nup85	chr11:115564431-115583924	182.936	140.466	17.6224	27.1646	27.9267	52.4875	35.5549
Gga3	chr11:115584254-115603917	8.79596	14.7784	30.2829	10.4069	9.03038	14.1922	12.4878
Mrps7	chr11:115604150-115607624	4.49393	18.0945	96.8192	103.879	122.123	59.6774	97.8785
Mif4gd	chr11:115607917-115612973	78.1952	51.6795	40.6397	24.7335	9.17289	13.529	10.3762
Slc25a19	chr11:115614169-115628295	12.2129	14.9791	12.6919	20.842	4.60986	9.34485	8.79782
Grb2	chr11:115644129-115708597	6.7303	13.9483	33.3168	52.7787	64.8047	64.9527	39.9916
Caskin2	chr11:115799182-115813592	5.38404	6.78036	6.74712	1.06937	0.934135	4.62735	4.31445
Tsen54	chr11:115813742-115823102	0.720747	0.345344	15.4941	16.9975	9.10549	10.4878	12.8372
Llgl2	chr11:115824028-115855780	36.9928	37.7594	54.309	41.5201	9.13221	9.96374	26.0236
Recql5	chr11:115892594-115933531	7.56919	16.0952	20.3145	16.4828	8.14031	7.70136	12.1128
Smim6	chr11:115912016-115913917	0	0	14.5284	1.36363e-90	0.0690677	1.98552e-38	0.0329765
Sap30bp	chr11:115933577-115965534	3.13833	3.40169	58.6249	25.1728	16.2162	2.59386	20.6374
Galk1	chr11:116008356-116012719	0.614531	3.58992	8.96069	14.6856	161.519	70.5663	197.59
H3f3b	chr11:116021960-116025450	1551.92	475.633	623.384	583.677	288.63	262.806	285.461
Unk	chr11:116030294-116061214	31.2409	7.00951	7.44694	4.48104	2.85595	5.62899	4.16203
Wbp2	chr11:116078572-116086997	12.9165	14.8864	20.9751	6.59072	18.8679	8.22097	69.5852
Mrpl38	chr11:116131816-116138868	2.5461	10.0275	12.6812	9.98697	14.8358	8.98929	27.6611
Acox1	chr11:116171882-116199045	2.16053	2.19723	13.0357	9.31514	3.60689	2.10868	11.8093
Ten1	chr11:116198854-116215318	0.866136	3.54834	25.0475	21.8808	32.7342	23.9761	96.2273
Srp68	chr11:116245165-116274217	8.94358	4.41363	5.44214	3.58484	4.42885	2.35246	16.3542
Ubald2	chr11:116434093-116439077	1.34166	2.54283	15.7265	36.3076	32.9989	35.2036	45.6078
Prpsap1	chr11:116470815-116494652	2.41041	21.9521	134.246	85.1844	33.7698	45.2629	64.9574
Sphk1	chr11:116529816-116536675	0	0	20.7834	2.97106	0.458271	3.30735	1.26926
Ube2o	chr11:116537739-116581476	10.0561	27.553	107.707	64.9745	7.32971	8.86698	11.1081
St6galnac2	chr11:116676702-116695231	0.373621	0.810234	2.55121	2.83085	0.814272	0.658074	11.6184
Jmjd6	chr11:116837431-116843449	55.7653	56.559	138.464	95.0465	25.078	37.2347	30.3771
Mettl23	chr11:116843514-116849740	1.81223	0.106432	4.48321	5.55641	6.64931	1.05905	11.1125
Srsf2	chr11:116849896-116853104	23.9672	28.5505	83.0058	146.831	294.754	336.961	216.295
Mfsd11	chr11:116852282-116875660	0.495565	0.481285	1.99447	3.41032	1.22388	4.88238	6.91661
Tmc6	chr11:117765984-117782193	0	0.237721	0.855819	0.723747	1.17864	1.14883	12.2145
Syngr2	chr11:117809666-117814286	39.2647	30.2841	73.8947	64.5563	49.804	95.5727	171.936
Tk1	chr11:117815508-117826014	16.4103	33.7307	28.0756	84.3896	147.535	103.512	196.955
Afmid	chr11:117825918-117839908	1.91989	3.19142	4.7272	15.7141	22.1756	18.3626	5.25223
Birc5	chr11:117849236-117855743	233.537	326.986	455.065	357.948	171.554	150.142	330.483
Socs3	chr11:117966078-117970341	0.269415	1.73435	64.9034	83.5095	49.3714	29.0135	25.7515
Pgs1	chr11:117986296-118024011	46.3986	35.6279	36.5918	29.0808	22.3929	4.75981	14.2945
Fignl1	chr11:11800287-11808995	27.5481	30.1665	2.83493	15.0616	6.60143	14.4058	14.3239
Usp36	chr11:118259650-118290244	4.1288	5.07934	36.1343	23.112	3.31893	2.2025	2.42007
Cant1	chr11:118406288-118419134	4.41398	7.07753	1.47771	1.91032	3.69276	0.962559	7.57454
Cbx2	chr11:119023018-119031274	82.5893	33.9079	41.7549	6.27191	1.39683	7.2731	1.96812
Ccdc40	chr11:119228571-119265248	0.0125958	0.412907	0.11758	0.387191	1.81131	18.3323	0.995467
Gaa	chr11:119267966-119285698	5.60807	6.05873	4.37505	6.21157	29.2886	34.1208	53.6122
Eif4a3	chr11:119288362-119300043	47.19	65.1925	179.041	175.042	191.488	172.35	139.19
Grb10	chr11:11930498-12037422	8.88952	3.91825	3.746	2.81357	0.355754	0.146316	0.771942
Card14	chr11:119307095-119345375	0.116474	0.780031	1.09429	1.37239	0.793806	8.11019	0.136295
Slc26a11	chr11:119355531-119381076	0.00253162	0.932275	1.34265	1.77992	2.03064	8.93392	1.23471
Rptor	chr11:119602994-119899591	1.743	3.27982	0.909248	0.824578	1.18157	0.657811	7.97777
Chmp6	chr11:119913445-119919552	0	6.38955	0.0152005	3.53607	10.3415	13.1001	29.5738
Baiap2	chr11:119942868-120006782	10.174	1.84149	8.50162	0.5514	1.23162	14.8606	3.16
Enthd2	chr11:120090521-120098780	1.36054	2.18386	1.57998	3.88269	3.68564	1.01769	11.9751
1810043H04Rik	chr11:120098933-120100424	23.5619	4.68415	3.74202	18.1254	29.2407	18.569	37.8087
Slc38a10	chr11:120103950-120151351	1.12263	2.00808	2.64422	6.19834	4.68343	9.55149	9.31106
Actg1	chr11:120345688-120348491	32.3795	209.645	46.273	45.7562	519.823	1036.02	3602.49
2310003H01Rik	chr11:120369561-120378746	0.287412	0.853637	7.04871	2.53154	1.73952	0.600711	4.47308
Nploc4	chr11:120379797-120437700	2.38	10.5219	8.60702	11.4493	14.7492	45.6794	27.3427
Oxld1	chr11:120456600-120458091	0	0.694008	1.48041	1.5524	0.550948	1.77163	24.682
Ccdc137	chr11:120458128-120464358	0.0167116	0.265861	32.7397	36.9561	13.0669	4.70301	11.1522
Arl16	chr11:120464325-120467600	0.376718	0.0479276	43.4446	10.7004	2.31192	2.91545	14.4298
Hgs	chr11:120467634-120483984	5.13707	9.47016	16.2595	11.6988	22.0787	35.2803	44.1931
Mrpl12	chr11:120484668-120488754	4.45907	13.055	154.752	139.463	220.61	172.654	250.317
Slc25a10	chr11:120491836-120501161	1.1538	1.66256	10.4073	3.86425	10.5947	22.2482	27.3062
Fam195b	chr11:120542887-120549727	0	0.441765	6.88987	4.60695	0.141133	0.671127	16.4833
P4hb	chr11:120560303-120572936	172.806	97.2712	90.8473	176.074	152.323	82.4227	183.254
Arhgdia	chr11:120577234-120581620	5.53007	19.9868	62.361	21.6331	90.5178	50.1524	106.003
Alyref	chr11:120594515-120598436	0.772964	8.17329	44.6054	31.3464	16.2378	29.0596	18.6794
Anapc11	chr11:120598420-120608198	26.2373	19.2579	26.6101	13.5518	61.2074	95.7151	71.0108
Pcyt2	chr11:120610085-120617949	0.193635	2.85678	20.3973	21.0234	44.6321	68.5125	35.6884
Sirt7	chr11:120618371-120625002	5.75422	12.6351	46.6066	41.2077	26.8691	28.9529	11.7115
Mafg	chr11:120628347-120633547	20.2414	23.5609	41.4712	40.7431	19.4994	13.3849	14.899
Aspscr1	chr11:120672438-120709447	8.21194	19.8168	17.8543	7.09554	14.489	60.9756	33.4425
Stra13	chr11:120710940-120713903	81.5546	77.6206	114.322	5.81926	110.3	240.461	108.539
Rac3	chr11:120721467-120723969	87.407	93.339	48.4359	3.46416	16.2482	31.7188	13.801
Dcxr	chr11:120725372-120727322	2.6691	3.77538	0	0.852859	9.20586	78.3143	17.0622
Cbr2	chr11:120729484-120732025	0	0.142627	0.184389	0	10.1148	36.8435	4.57135
Hmga1-rs1	chr11:120762793-120764392	25.2429	49.334	27.7618	7.53555	25.1662	11.9735	30.8193
Rfng	chr11:120780744-120784217	7.87928	9.36857	27.7355	37.759	56.303	81.2482	23.0581
Gps1	chr11:120784259-120789107	63.8922	70.5813	61.1275	47.5956	50.2874	64.1859	57.3378
Dus1l	chr11:120789200-120796427	1.67464	8.50312	7.71363	15.8951	18.3463	38.8109	56.0342
Fasn	chr11:120805957-120824547	9.81563	5.99801	8.06372	1.03045	4.16449	15.3152	5.75444
Csnk1d	chr11:120958009-120991333	8.15638	6.03443	11.3187	13.1324	8.73984	7.83436	15.5714
Cd7	chr11:121036746-121039478	27.5182	20.4508	4.87027	2.60217	0.25794	0	0.659637
Tex19.2	chr11:121116214-121118677	17.6044	25.0211	4.53782	0.678524	4.7304	27.0399	33.2287
Tex19.1	chr11:121146142-121148314	33.673	15.3173	25.362	8.26116	7.30595	15.9297	33.217
Uts2r	chr11:121160270-121161973	0.452782	9.74897	1.82208	0.910829	0.0234723	0	0.339479
Ogfod3	chr11:121177592-121204648	1.86667	3.0056	0.0391376	0.780803	3.61757	0.405414	7.63285
BC017643	chr11:121222587-121229558	0	0.469434	9.36907	16.8531	2.06651	3.5512	7.67464
Foxk2	chr11:121259986-121309896	19.3611	21.3009	16.1333	15.2883	3.31065	6.61019	4.31422
Wdr45b	chr11:121327202-121354447	0.501692	4.14684	97.7098	213.076	107.134	65.5406	78.0533
Zfp750	chr11:121510975-121519342	59.9079	60.6299	6.47313	1.92341	0.201536	0.135674	0
B3gntl1	chr11:121616196-121673160	6.9505	8.08608	6.95943	1.4279	0.43061	0.257673	1.89016
LOC102632383	chr11:121904356-121956771	0.15878	1.11186	0.658628	3.8117	7.36001	10.7799	1.70328
Cobl	chr11:12236675-12464997	8.65507	1.44105	9.38134	1.02664	0.141253	0.0542913	0.229586
Sec61g	chr11:16501637-16508484	16.5574	10.6684	3.55956	5.35036	17.8297	7.8657	28.5784
Egfr	chr11:16752202-16913907	3.55001	4.42627	10.8017	1.32853	0.0304231	0.00138264	0.223278
Plek	chr11:16971205-17008718	4.89747	5.56391	5.06328	1.29744	0.671245	0	0.00477461
Ppp3r1	chr11:17159297-17200380	45.3522	30.9199	29.0492	5.18528	10.1133	17.8164	17.8979
Pno1	chr11:17203197-17211589	21.4041	34.565	123.095	402.167	202.508	159.672	149.302
Wdr92	chr11:17211892-17235200	26.1264	37.9956	3.89265	2.05306	1.81633	9.31048	2.91887
C1d	chr11:17257617-17269176	0.457335	13.4978	219.066	125.512	114.759	49.5797	88.8407
Etaa1	chr11:17938748-17953875	8.04812	26.7897	9.24354	37.8508	23.2112	6.81965	9.20722
Actr2	chr11:20062303-20112951	58.7293	78.9763	31.6901	35.1321	42.222	72.8423	103.194
Rab1	chr11:20201601-20226856	10.716	13.9823	155.039	67.8027	119.811	98.3091	172.523
Sertad2	chr11:20542937-20653023	10.6443	7.26932	17.0035	8.4207	1.35589	0.535329	1.96857
Aftph	chr11:20685083-20742841	6.83721	11.4445	25.1713	24.0701	13.1956	8.04207	7.99828
Lgalsl	chr11:20823353-20890002	5.61776	2.99934	1.12569	6.45594	14.5098	28.1747	6.67041
Peli1	chr11:21091323-21150327	25.3629	41.0598	12.07	12.7787	20.5531	23.9726	13.6371
Vps54	chr11:21239031-21321133	1.46675	6.00429	3.48923	4.90232	10.882	13.1664	25.4072
Ugp2	chr11:21321125-21371267	5.5811	23.0918	14.011	11.7356	17.8779	37.2026	100.079
Mdh1	chr11:21556691-21571934	203.303	136.909	35.9695	5.43538	7.04967	22.7777	78.4059
Ehbp1	chr11:22005824-22287078	30.0813	46.491	21.4384	4.25268	0.234997	0.0217718	1.79688
Tmem17	chr11:22512282-22519231	0.181456	0.422067	0.0348136	0.0043965	5.17633	0.280177	6.56721
B3gnt2	chr11:22834738-22860336	13.3125	22.6582	5.1505	8.74742	2.82536	0.240829	3.02728
Commd1	chr11:22899727-22982843	62.0239	71.0279	19.7053	10.3448	60.6237	7.64413	166.231
Zrsr1	chr11:22972004-22976496	0.824778	0.508725	12.7083	11.3039	6.65694	2.1877	2.03548
Cct4	chr11:22990592-23003336	5.42979	28.1843	48.9023	134.411	162.405	126.062	296.371
Fam161a	chr11:23007316-23045743	7.68381	13.7762	2.4998	5.95864	3.75588	0.230945	4.34507
Xpo1	chr11:23255913-23297597	5.49941	15.5865	29.7641	153.693	52.0849	44.1137	25.8338
Usp34	chr11:23306845-23490560	15.8423	24.7438	24.9986	16.9564	8.1119	6.78487	6.01796
Ahsa2	chr11:23487881-23498039	8.62134	19.0509	22.9746	6.94937	18.6106	16.7879	31.5397
Pex13	chr11:23646478-23665935	182.478	192.276	30.4344	15.4356	9.57035	2.315	21.0965
Pus10	chr11:23665353-23732876	0.742464	2.06037	0.061888	1.79549	7.73992	8.3345	13.4732
Papolg	chr11:23860144-23895296	4.59056	12.6713	0.35016	1.30227	3.51291	5.15062	2.01953
Fancl	chr11:26387083-26471883	2.04194	1.94609	1.52282	0.97285	1.51856	8.39526	7.23276
Vrk2	chr11:26471400-26594014	13.9792	6.02169	0.824319	1.87126	11.8433	3.39784	23.4477
Pnpt1	chr11:29130214-29162010	3.73234	6.42801	0.328827	1.28763	5.17732	1.58728	12.8635
Smek2	chr11:29167938-29220797	5.81664	15.2321	14.1776	40.3218	11.7366	8.66898	12.0251
Cfap36	chr11:29221535-29247272	13.5244	59.3355	12.4927	10.2058	29.8017	3.75535	27.3445
Ccdc88a	chr11:29373594-29510808	8.70769	11.8488	15.8945	14.5992	2.05092	3.77434	0.544005
Prorsd1	chr11:29511756-29515033	3.64265	11.151	29.7105	50.3202	40.3635	11.2913	54.5001
Mtif2	chr11:29526378-29545452	2.18165	2.83641	0.699397	5.70138	6.75733	0.22372	13.5559
Rps27a	chr11:29545841-29548040	0.704364	17.237	54.4606	102.208	308.665	201.319	321.248
Rtn4	chr11:29692897-29744414	9.29991	17.3644	17.69	101.988	151.728	164.529	72.0144
Sptbn1	chr11:30099394-30268204	28.4346	19.8777	7.76208	3.22567	1.29392	2.16631	3.46867
Acyp2	chr11:30505991-30649396	0.96223	0.000571458	0.0890791	5.6708	6.16237	2.08736	22.4534
Psme4	chr11:30771327-30881150	68.8248	57.4527	98.2038	49.6794	13.5446	13.1118	23.8209
Erlec1	chr11:30865631-30954173	1.53565	5.43369	0.662309	2.52515	1.01802	19.3777	7.30637
Gpr75	chr11:30884599-30893729	0	0.415042	7.32182	0.661183	0.0288718	0	3.68537e-41
Chac2	chr11:30976706-30986365	29.0738	44.0725	0	2.42901	1.4474	0	2.11634
Sfi1	chr11:3131849-3203343	2.41073	2.5981	50.8863	18.0739	1.25944	8.89419	3.98119
Bod1	chr11:31665149-31671862	857.05	398.54	199.896	127.375	94.4862	69.9039	110.55
Cpeb4	chr11:31870883-31935635	6.6055	8.08999	9.96754	14.4111	2.03316	0.664588	1.97669
Eif4enif1	chr11:3201597-3244588	74.281	149.039	112.246	38.563	14.1236	4.32022	16.8574
Snrnp25	chr11:32205414-32208996	0.610726	8.31407	75.4218	119.108	68.5388	61.304	86.553
Mpg	chr11:32226424-32232702	34.5979	23.8441	3.72158	1.01388	11.959	1.48709	22.6327
Hba-a1	chr11:32283671-32284486	0	0	11.6264	0.29864	6.43691	0.619422	0
Hba-a2	chr11:32296491-32297310	0	0	7.87638	0.0422848	4.10697	0.306044	0
Ubtd2	chr11:32455371-32518709	1.26025	1.21179	59.7211	84.3984	19.5566	6.25768	2.68786
Drg1	chr11:3249921-3266386	0.705428	6.92265	32.3789	80.6272	100.304	99.3605	64.8364
Stk10	chr11:32533265-32624595	2.5156	1.57705	8.76647	5.54336	2.33156	3.27499	0.0150103
Fbxw11	chr11:32642002-32746816	15.543	12.8184	46.0128	24.8553	14.0767	12.1847	15.0329
Patz1	chr11:3289130-3309083	16.027	8.78689	37.3996	18.7911	19.4717	8.8277	3.90002
Npm1	chr11:33152497-33163206	415.458	556.613	344.654	823.457	2037.52	1775.73	1016.03
Ranbp17	chr11:33211793-33514750	9.55637	16.9794	7.23869	4.62815	7.78947	11.089	4.37036
Limk2	chr11:3343296-3409238	17.5349	11.9251	12.9379	5.96954	3.95701	13.1127	42.1543
Kcnip1	chr11:33629338-33993193	7.1217	2.72005	1.19954	0.0839909	0.00843074	0.0116381	0.0071835
Rnf185	chr11:3415972-3452956	118.671	165.904	73.6942	36.5475	15.8599	24.6998	17.4567
Spdl1	chr11:34809184-34833664	62.14	92.1246	77.5424	71.5345	18.8991	12.3916	22.5288
Smtn	chr11:3517521-3539654	0	0.952433	7.17358	0.479781	1.15829	6.90601	8.9633
Pank3	chr11:35769494-35791285	3.15228	9.10121	225.124	146.616	110.161	68.5511	29.2555
Rars	chr11:35808380-35834528	17.8897	82.5024	49.7915	153.703	71.2649	52.6859	84.0075
Morc2a	chr11:3649493-3690477	1.40061	1.81196	21.4798	21.6665	5.06034	5.5674	3.53807
Dusp18	chr11:3895138-3901299	13.2774	11.5606	3.99274	3.42188	1.78302	0.232045	2.73887
Slc35e4	chr11:3907021-3914664	2.79026	3.39846	6.73555	27.8092	28.768	15.1881	24.1352
Tcn2	chr11:3917076-3932078	0.854078	5.06678	0.0810472	1.49196	1.73413	1.38246	17.9064
Pes1	chr11:3963974-3980004	25.2089	14.1368	28.0877	23.3904	26.1788	23.7609	26.2443
Mat2b	chr11:40679313-40695203	1293.78	1388.56	369.926	224.258	46.6756	43.1306	35.0312
Hmmr	chr11:40701387-40733464	1.66158	5.48385	42.0072	25.3238	10.9851	15.9439	16.9803
Nudcd2	chr11:40733660-40740046	2.45654	8.13761	10.9274	39.2023	85.034	103.272	99.487
Ccng1	chr11:40748551-40755315	3.305	6.63935	15.8961	1.56227	45.2734	7.95315	34.6537
Mtfp1	chr11:4091480-4095431	0	0.073817	0.0170217	0.0792247	1.06474	14.7566	22.1024
Sec14l2	chr11:4097038-4118729	0.402831	0.224082	0.571984	0.62868	0.664058	10.8741	1.31719
Rnf215	chr11:4135152-4141193	28.4311	1.28257	0.689288	1.82573	0.53871	0.033348	2.72043
Sf3a1	chr11:4160353-4182541	19.3829	10.9975	14.5566	9.5863	8.15391	18.9877	12.3504
Tbc1d10a	chr11:4186832-4215507	3.77692	1.62878	10.4546	3.28302	4.34809	4.27668	21.2408
Gabra1	chr11:42130938-42182951	0.32759	2.11587	9.75983	1.52428	0.154998	0	0
Gatsl3	chr11:4218161-4222409	11.4968	12.0751	32.4722	40.0182	51.361	21.4704	25.7324
Pttg1	chr11:43420247-43426248	7418.59	5918.63	572.567	446.988	130.401	30.4269	287.298
Slu7	chr11:43433722-43447982	27.3429	69.1773	24.8222	48.6275	16.6688	68.5326	15.9629
Ccnjl	chr11:43528748-43586999	0.219866	0.0346366	29.4372	1.03221	1.00544	0.00217549	0.139137
Pwwp2a	chr11:43681081-43722633	5.77283	8.57744	12.653	41.6406	15.3192	10.685	6.14046
Ttc1	chr11:43730005-43747973	23.1601	39.9174	124.196	188.347	117.6	90.992	101.984
Ublcp1	chr11:44454570-44470548	1.01221	3.09819	3.10433	8.96779	8.66131	8.05397	11.6957
Rnf145	chr11:44518679-44565520	5.84937	3.99701	5.18536	0.801225	1.76669	9.35666	1.49517
Mtmr3	chr11:4480867-4594815	13.5199	10.6288	8.75956	10.9337	5.45714	3.53476	8.01966
Clint1	chr11:45851929-45910625	30.1283	16.2096	1.01864	2.84673	8.97306	14.3364	22.489
Lsm11	chr11:45928264-45944998	4.09934	3.11512	7.68424	0.583753	3.5849	13.4355	3.87516
Thg1l	chr11:45945304-45955503	3.17276	0.744514	6.23286	0.97941	7.0177	1.86411	22.6328
Adam19	chr11:46054501-46147347	0.0385663	0.0467105	0.119674	1.43651	0.00848123	0.121583	10.36
Ascc2	chr11:4637695-4685699	0.337768	1.66393	6.68211	6.30983	4.16079	0.633645	3.99385
Med7	chr11:46436932-46442721	10.2803	17.2824	103.404	196.875	66.7701	71.6688	87.8195
Gm12169	chr11:46524250-46538156	0	3.14494	0	0	0.00255041	1.48469	40.9279
BC053393	chr11:46571512-46589232	0.0183087	8.81703	2.00932	0.210314	0.0811181	0.738457	116.03
Dppa1	chr11:46607009-46632233	1.86841	10.3079	1.80193	1.60207	0.0376969	2.66332	186.855
Timd2	chr11:46668959-46707104	0.117982	36.9527	288.778	506.228	1161.5	748.753	887.334
Havcr1	chr11:46739822-46779578	0.830091	5.43089	4.21128	7.80194	17.5578	24.6911	92.9992
Timd4	chr11:46810785-46844333	3.99734	6.63313	4.32277	0.649024	0.328358	0	0
Sgcd	chr11:46971076-47988385	9.38009	16.6983	12.2082	0.024436	0.000589517	0.0159781	0.0284883
Uqcr10	chr11:4701967-4704362	17.4361	90.4095	62.5663	71.4361	238.899	235.156	607.771
Zmat5	chr11:4704605-4737669	1.70425	2.9607	147.065	77.1206	122.623	114.734	129.968
Nf2	chr11:4757649-4849544	48.7731	21.6905	51.8554	62.2992	36.1365	62.0526	20.0864
Nipsnap1	chr11:4873964-4894202	5.24526	15.3477	3.46644	4.70172	2.56139	5.78164	4.12003
Gnb2l1	chr11:48800359-48806241	345.372	486.696	234.934	639.484	2566.51	2871.74	4290.65
Trim41	chr11:48806402-48817765	10.1675	15.4831	91.4577	11.9986	7.85452	7.47082	18.9082
Psme2b	chr11:48945344-48979381	3.22817	3.44476	13.9602	10.0191	7.00001	1.25737	65.9923
Thoc5	chr11:4895282-4928867	1.73654	0.994663	31.9785	25.0306	7.67247	10.6511	21.2756
Mgat1	chr11:49244190-49263030	16.0112	12.8706	3.8278	0.322009	0.334437	0.112705	4.9323
Nefh	chr11:4938753-4948064	3.23253	6.37407	6.71304	0.721047	1.76497	0.2188	0.596582
Ap1b1	chr11:4947520-5042794	8.63718	13.6891	13.6842	7.89573	6.12517	2.25693	19.313
Cnot6	chr11:49671496-49714004	7.15531	18.567	22.5136	19.1391	22.9869	7.96832	18.6418
Mapk9	chr11:49846750-49886421	5.87459	11.3051	9.37764	8.81988	4.78392	0.904803	6.05029
Rnf130	chr11:50025330-50125719	29.229	20.5128	0.464086	1.30217	7.65629	4.83251	30.4391
3010026O09Rik	chr11:50174850-50200115	15.2948	22.1362	17.0184	4.84549	7.15519	0.170042	21.0635
Sqstm1	chr11:50200151-50210820	1.71156	4.39415	5.85054	2.68147	10.9894	19.4835	43.7901
Mgat4b	chr11:50225334-50235103	11.3097	1.2889	0.751986	0.0534535	2.69527	0.421036	15.3381
Ltc4s	chr11:50235002-50239175	13.3249	10.1112	0.114563	0.0149567	0.00456218	0.0261095	0.0646798
Maml1	chr11:50255633-50292336	3.59993	2.10692	9.65915	6.89211	1.01463	1.04915	3.91737
Canx	chr11:50293956-50325673	41.5914	54.6014	18.7536	24.4697	39.1502	29.2885	31.9933
Cby3	chr11:50357714-50360017	5.27345	2.60608	16.0482	4.4243	0.61378	0.308914	0.0890707
Hnrnph1	chr11:50377693-50386528	64.9441	62.5826	33.6145	80.3345	104.343	95.5463	69.6824
Rufy1	chr11:50389285-50431111	10.6895	12.347	18.603	5.79205	6.48487	4.30589	5.99018
Gas2l1	chr11:5054130-5065327	1.52131	2.91591	2.53703	3.68675	5.11344	9.36883	18.9089
Rasl10a	chr11:5057980-5060383	0	0	9.18014	17.6503	13.1804	9.53045	57.067
Ewsr1	chr11:5069686-5099099	26.5327	12.8547	21.3984	14.4262	18.6051	26.7277	31.5275
Rhbdd3	chr11:5095630-5106100	0.225388	1.11421	0.244577	2.15033	6.98433	2.60266	18.181
Gm12569	chr11:51220541-51239161	0	0.0166855	8.00509	0.0144802	0.318667	0.0701757	0.694639
Clk4	chr11:51263166-51281770	1.44497	2.18173	20.2944	5.92945	3.40402	1.75282	9.07013
Phykpl	chr11:51583982-51603269	3.74584	9.39025	1.62471	1.96457	1.26445	2.0968	3.0418
Hnrnpab	chr11:51600099-51606881	41.8238	81.4493	206.771	461.16	385.4	530.68	306.98
Nhp2	chr11:51619772-51623714	4.23233	36.5489	348.246	388.323	648.157	650.674	582.755
Rmnd5b	chr11:51623672-51635896	1.39527	6.01746	145.696	137.385	96.4213	69.3366	47.9565
N4bp3	chr11:51643070-51651073	0	1.563	1.26898	0	3.4087	0.30421	8.2748
0610009B22Rik	chr11:51685379-51689169	29.4424	43.9704	7.60235	16.5646	18.383	7.70782	59.5157
Sec24a	chr11:51692262-51763627	3.44381	6.19695	22.2202	18.7265	2.88004	8.20366	3.59984
Sar1b	chr11:51763662-51791953	8.40057	37.4679	36.28	61.5183	87.8553	109.378	112.698
Jade2	chr11:51813450-51859506	11.4659	14.2769	9.1278	1.55442	0.225492	0.0454094	0.0063203
Kremen1	chr11:5191550-5261636	2.34955	1.67074	10.1396	8.93555	0.341024	0.787723	1.97726
Cdkn2aipnl	chr11:51967630-51977336	56.0885	44.0869	16.2891	7.96442	25.5265	11.6131	28.6435
Ube2b	chr11:51985145-52002087	22.7162	21.2825	101.684	187.423	88.8408	80.6487	73.7176
Ppp2ca	chr11:52098823-52122749	14.5216	34.5827	49.9013	71.7648	92.5491	125.809	102.965
Skp1a	chr11:52230521-52246858	153.819	145.377	121.571	73.4983	113.735	118.178	113.766
Tcf7	chr11:52252282-52283378	47.5743	27.5926	8.30608	1.26723	1.53841	2.86632	1.53793
Vdac1	chr11:52361114-52389396	56.9517	43.9158	95.1887	55.9478	79.5388	72.2992	165.557
9530068E07Rik	chr11:52396427-52408723	119.437	64.7683	12.2203	14.7822	5.84762	1.2433	9.2997
Fstl4	chr11:52764043-53192450	25.3396	38.591	1.49128	1.22828	0.0248223	0.000329852	0.00147556
Hspa4	chr11:53259813-53300479	9.2834	26.4631	35.2377	56.0859	56.5278	64.0126	102.349
Zcchc10	chr11:53324688-53333301	323.958	162.575	104.466	26.5858	43.5331	29.173	23.419
Aff4	chr11:53350306-53421830	2.17626	3.12306	11.466	15.8417	6.28519	6.28025	10.2531
Uqcrq	chr11:53428947-53430874	9.77443	61.6027	201.865	244.899	365.523	388.784	376.003
Gdf9	chr11:53430877-53437903	7074.54	3664.86	126.065	31.3345	10.6837	22.5971	0.781524
Sowaha	chr11:53476577-53480195	0.0124861	0.0253291	11.82	2.61786	0	0.0759548	0.0219072
Sept8	chr11:53519735-53549600	0	0.817144	0.0101182	0.194557	3.3587	4.34383	9.59414
Kif3a	chr11:53567194-53604248	31.4191	74.0685	2.09393	4.20309	2.10973	0.395088	1.56069
Rad50	chr11:53649518-53707319	56.685	72.8091	24.4039	14.4036	3.2127	5.70671	5.095
Irf1	chr11:53770013-53778374	7.27773	18.1065	22.2928	1.22831	0.199777	0	0.650483
Slc22a5	chr11:53864541-53891799	6.07016	8.41116	9.60715	9.14272	0.134174	0.440904	29.6539
Pdlim4	chr11:54054927-54069032	0	0	1.46607	1.4958	0.0664336	0	10.894
P4ha2	chr11:54100923-54131668	0.492061	0.373588	6.04225	0.708525	0.675184	6.51591	4.91729
Acsl6	chr11:54303823-54364756	1.25444	3.06208	0.780724	0.46681	0.603379	2.23736	9.22119
Meikin	chr11:54370651-54426790	2.2003	4.11612	20.3926	26.8458	3.82459	0.484937	1.9981
Fnip1	chr11:54438145-54518241	5.14156	10.3174	8.29517	13.2063	3.46953	4.4842	3.60024
Rapgef6	chr11:54521753-54699286	9.5762	12.8077	5.94309	8.32867	3.02689	7.26166	5.44764
Cdc42se2	chr11:54717414-54787703	317.128	393.255	253.119	120.881	11.4451	13.3288	23.5366
Hint1	chr11:54866437-54870496	7.95826	45.3383	149.059	179.07	359.574	315.451	758.289
Gpx3	chr11:54902853-54910382	55.5024	33.959	109.426	17.7244	13.8962	0.439106	0.851719
Tnip1	chr11:54910786-54962958	0.996563	2.76471	24.9059	25.1716	15.8166	12.3197	17.4527
Anxa6	chr11:54978961-55033471	2.59564	2.26279	0.905606	0.000545435	0.374252	0.134295	31.0055
Ccdc69	chr11:55049732-55078645	1658.01	628.192	132	11.0004	1.71444	0.288722	3.17508
Gm2a	chr11:55097984-55113029	0.641957	21.3046	34.3382	35.3338	48.4501	149.8	206.04
Xbp1	chr11:5520640-5525993	0	4.48743	0.23004	0.929087	2.84969	1.57559	43.8768
Ccdc117	chr11:5528886-5542217	298.682	307.419	112.591	205.942	117.016	47.8612	18.0158
Sparc	chr11:55394158-55420080	1.14092	1.85527	1.88704	0.00230389	0.244851	0.131203	14.8469
Atox1	chr11:55446642-55461138	38.7918	17.2429	54.9738	24.032	160.027	171.056	230.581
G3bp1	chr11:55469751-55500888	13.8347	19.0835	120.328	88.0318	72.1771	38.848	70.2062
Mrps24	chr11:5703982-5707717	3.41527	19.4495	72.0282	125.927	248.501	71.1714	305.092
Urgcp	chr11:5713416-5762436	0.0372837	0.293367	2.31306	2.43595	9.65244	10.8939	8.49021
Fam114a2	chr11:57482989-57518656	14.529	53.2413	4.27991	4.79684	9.26214	8.51348	30.303
Mfap3	chr11:57518651-57533817	35.3111	42.7112	8.09678	4.05215	2.93967	13.5351	6.32161
Sap30l	chr11:57801636-57810615	99.6362	64.3409	175.2	147.05	156.245	146.003	57.3807
Hand1	chr11:57828712-57832147	0.0751989	0.154592	0.0954235	28.9105	112.507	107.843	5.93323
Dbnl	chr11:5788482-5800980	0.924552	1.13032	4.22268	15.2988	20.5415	36.8588	35.563
Larp1	chr11:58009063-58062034	0.22516	1.76594	11.4003	23.894	29.8243	26.5171	21.6313
Pgam2	chr11:5801636-5803796	0	0.662889	9.00499	0.060838	3.50422	1.13836	15.7558
Cnot8	chr11:58092798-58118596	129.722	78.8688	172.038	139.838	46.6515	95.6705	50.2751
Gemin5	chr11:58120000-58168555	0.467619	0.560277	10.9435	26.638	17.86	19.0632	11.8089
Mrpl22	chr11:58171603-58179580	19.789	17.383	22.2792	72.8467	248.849	176.951	199.59
Polm	chr11:5827859-5838341	30.2188	25.0277	17.3053	3.12556	3.12015	19.951	3.52074
Zfp692	chr11:58306732-58314613	35.8107	18.6516	1.93214	0	2.45814	1.67141	5.51476
Zfp672	chr11:58315113-58330346	2.71546	3.52173	11.9681	18.6597	6.92558	1.48152	2.84665
Sh3bp5l	chr11:58330717-58347728	0.212254	0.154138	2.93847	6.42566	10.0895	9.35852	6.72919
Pold2	chr11:5872179-5878256	7.50848	13.6441	5.72616	12.4031	11.0433	24.9263	42.6797
Rnf187	chr11:58932287-58938906	26.1913	46.6212	47.5403	15.3225	24.6951	66.6097	33.5342
Trim11	chr11:58978074-58991462	187.627	45.0539	5.3325	3.4538	0.170995	0.407524	2.82613
Guk1	chr11:59183854-59192207	26.513	47.6956	37.419	75.1282	190.842	70.8469	251.554
Mrpl55	chr11:59202485-59206137	1.96315	26.5205	7.23254	30.5797	45.6576	146.203	163.08
2310033P09Rik	chr11:59208360-59210736	109.97	118.884	0.313101	9.75107	3.33752	4.25655	11.0391
Arf1	chr11:59211410-59228267	618.077	597.334	129.45	105.091	154.644	205.673	605.746
Snap47	chr11:59407140-59450029	8.52281	12.3703	8.211	17.3958	9.23705	14.8143	17.0129
Zkscan17	chr11:59485519-59506640	4.10747	5.29027	13.0342	3.16726	2.60744	0	8.13235
Ykt6	chr11:5955757-5967780	6.46073	5.62102	7.2349	7.00093	22.0354	49.0222	43.4787
Mprip	chr11:59662472-59780860	19.0873	22.4652	37.1289	12.417	8.30052	6.44227	22.9395
Flcn	chr11:59791407-59810039	67.5627	38.3676	49.1666	8.65909	2.94388	3.47399	11.6407
Cops3	chr11:59817794-59839844	11.455	27.823	13.2053	37.3578	37.1328	43.8805	92.7827
Med9	chr11:59948213-59963306	4.6792	3.58464	17.8831	22.1689	31.7612	7.85648	65.299
Pemt	chr11:59970613-60046512	7.87662	24.7982	230.452	217.714	638.25	398.023	597.33
Srebf1	chr11:60199088-60222686	4.40411	1.89301	0.00356633	1.21154	0.837341	0.378585	12.301
Tom1l2	chr11:60223795-60352908	10.9866	8.02152	15.458	4.24862	3.18409	1.4534	3.43965
Atpaf2	chr11:60400623-60418791	2.1361	2.64088	0.91971	10.7351	15.0213	13.2039	18.5285
Gid4	chr11:60417144-60445277	8.07219	13.1876	173.564	222.119	90.7053	41.7271	14.2147
Drg2	chr11:60454616-60468724	1.13209	6.84187	18.2934	17.5349	66.5054	69.399	55.9301
Alkbh5	chr11:60537682-60558512	24.6226	48.7031	35.8295	7.53048	3.11928	2.21244	5.88598
Llgl1	chr11:60699669-60714188	39.2266	19.284	5.77507	3.70737	6.07764	8.98306	9.7327
Flii	chr11:60714142-60727263	5.74235	9.44135	3.95796	2.88783	6.12147	2.22653	19.5239
Shmt1	chr11:60788891-60811265	0.0254965	3.09997	101.366	123.757	27.2566	20.5551	57.1618
Dhrs7b	chr11:60830630-60858423	0.34044	2.06642	0.176564	10.7182	14.755	31.9308	58.1672
Tmem11	chr11:60864451-60879038	25.2314	26.3525	77.3733	93.9406	70.5127	55.4221	113.783
Natd1	chr11:60902245-60913792	21.0499	29.2293	24.7343	9.94751	9.12033	2.37045	10.2561
Map2k3	chr11:60932056-60952803	0.0649956	3.00569	9.61715	13.64	15.4508	9.68085	49.6313
Nudcd3	chr11:6105690-6200862	24.4784	18.2643	14.5693	6.03299	12.6884	19.7686	19.0431
Tnfrsf13b	chr11:61126741-61149373	0.018126	0	3.53734	7.86565	0.119489	0.0885271	0.00414661
Usp22	chr11:61151780-61175059	1.87225	1.28311	28.7851	18.256	17.2165	17.9789	13.7312
Aldh3a2	chr11:61224485-61267465	1.94579	7.96697	1.76363	0.963943	0.798347	4.47918	9.25237
Mfap4	chr11:61485377-61488706	0.323649	0	4.88081	2.74295	0.578157	12.3332	2.52025
Mapk7	chr11:61488811-61494266	0.174062	0.689742	6.89332	4.20668	3.84109	2.75449	6.83041
B9d1	chr11:61505167-61512929	151.476	84.4528	100.223	15.7305	4.28674	1.31992	14.568
Epn2	chr11:61517248-61579881	87.9021	103.747	115.94	36.6045	22.2258	8.34415	9.62185
Fam83g	chr11:61684081-61709950	15.3507	4.66467	2.05014	0.0148339	2.32737	1.1409	4.5925
Prpsap2	chr11:61729649-61762088	107.846	74.5201	78.1776	44.2691	60.943	42.2132	47.227
Akap10	chr11:61871306-61930307	11.7541	19.8234	5.01622	3.18076	2.07325	0.310209	2.06178
Zswim7	chr11:62267223-62281395	25.6315	20.4343	15.8924	2.14515	4.13697	2.39402	44.3783
Ttc19	chr11:62281426-62316441	1.66392	4.24301	8.89874	9.43966	5.20433	12.2488	7.55603
Ncor1	chr11:62315642-62457332	18.0244	39.0052	25.8088	6.53287	4.97484	5.34671	14.9885
Pigl	chr11:62458459-62513900	0.471446	0.239624	7.56383	6.11763	6.42177	0.395938	15.0361
Cenpv	chr11:62524943-62539502	110.557	70.4674	81.3865	4.44538	1.11362	21.9475	28.4295
Ubb	chr11:62551503-62553213	992.795	1035.81	2069.99	881.331	706.839	644.311	2060.29
Ddx56	chr11:6257544-6267729	1.5586	1.97015	25.8963	17.5172	18.2125	24.6006	30.3497
Lrrc75a	chr11:62604883-62648583	0.892569	2.81835	5.00055	0.0199245	8.53531	0.00933642	12.3395
Mmgt2	chr11:62648631-62666359	0.986891	2.19565	3.18018	5.90706	15.5554	17.2626	13.2635
Tmed4	chr11:6270713-6274837	0.179028	1.91126	20.176	17.4709	17.7633	1.7341	19.0173
Tvp23b	chr11:62879436-62895186	60.7486	84.7155	11.3946	9.74546	8.77442	3.83086	27.3606
Ogdh	chr11:6291592-6359094	3.51123	6.0716	15.6959	8.25958	6.1344	4.47336	18.779
Hs3st3b1	chr11:63884692-63922284	0.21837	0.623789	0.40128	0	0.11397	1.4358	7.83002
Zmiz2	chr11:6389063-6406162	10.6985	9.36993	22.4653	5.79728	9.9063	5.01372	11.8512
Cox10	chr11:63962626-64079472	246.303	326.319	112.276	25.3516	9.02583	30.4434	27.193
Ppia	chr11:6415869-6419810	35.4892	176.1	170.466	343.608	1451	657.537	1380.12
H2afv	chr11:6427225-6444443	15.9567	15.8252	279.082	182.696	203.487	113.634	173.419
Purb	chr11:6467598-6476076	0	1.74632	20.0541	51.2896	18.4966	39.8583	8.31976
Elac2	chr11:64979022-65002076	10.3051	9.69459	15.9764	8.57695	9.28343	5.38373	18.7769
Ccm2	chr11:6546886-6596761	0.821968	5.72918	7.49866	17.5987	5.69355	6.79928	27.3104
Map2k4	chr11:65688243-65788354	17.086	28.0302	30.0093	4.84698	15.3513	15.5828	22.7403
Zkscan6	chr11:65807174-65829239	4.98952	13.9168	2.29945	2.18713	1.07162	0.50444	1.21874
Tbrg4	chr11:6615597-6626084	0.656773	1.4456	30.353	15.374	16.0359	4.87895	17.902
Ramp3	chr11:6658532-6677476	7.55314	13.7533	3.91982	1.8512	0	0	0
Adprm	chr11:67037879-67052623	8.23448	7.34257	15.9795	3.00327	5.9186	9.64772	7.35881
Sco1	chr11:67052669-67067444	0.0615382	0.404297	1.56654	7.90408	1.85008	10.1101	3.07942
Usp43	chr11:67854522-67922153	9.70871	8.8902	5.37407	2.075	1.90004	12.4662	6.35898
Stx8	chr11:67966410-68207148	5.6121	26.546	25.4428	12.8566	9.25107	12.6681	81.0925
Myh10	chr11:68691914-68816625	3.95056	7.77743	5.30043	3.4753	7.83159	13.6791	56.6715
Ndel1	chr11:68821433-68853131	7.90093	19.1314	33.2946	25.9985	13.0208	13.0766	13.4191
Rpl26	chr11:68901565-68904537	17.2181	14.3332	34.6653	79.1459	194.114	446.296	842.224
Slc25a35	chr11:68968107-68972516	3.62806	19.0192	0.856106	0.44196	1.98852	0.197593	0.999569
Rangrf	chr11:68972483-68975185	2.79935	5.4615	17.5241	4.92296	6.50838	10.2243	25.1532
Ctc1	chr11:69015903-69036473	0.450484	2.34318	14.4074	7.85875	4.89348	8.3993	8.22692
Aurkb	chr11:69045624-69051664	13.124	10.6049	43.2176	24.7666	23.5933	32.409	29.5326
2310047M10Rik	chr11:69059774-69061576	0.1328	0.0546882	14.1323	51.0621	4.35752	0.45778	2.88704
Tmem107	chr11:69070808-69073293	35.4938	65.9168	48.095	9.20831	10.742	1.40949	24.6485
Gucy2e	chr11:69218116-69237358	14.9648	1.93245	2.59767	2.97451	3.14308	4.74932	0.369702
Cntrob	chr11:69299490-69323893	17.3246	10.0217	2.64164	0.581108	0.149026	0.0168791	2.82064
Trappc1	chr11:69323985-69325793	71.1755	34.9835	19.202	6.11221	56.018	7.22022	138.222
Naa38	chr11:69395790-69396671	8.31099	22.5378	45.9124	82.8776	159.819	194.402	270.966
Kdm6b	chr11:69398507-69418148	26.7097	16.4491	6.10668	0.88918	2.68154	3.60121	2.80575
Wrap53	chr11:69561753-69580251	0	1.85423	27.0795	15.4694	12.5743	1.39479	11.7886
Trp53	chr11:69580358-69591873	54.7192	36.4378	21.4488	6.82928	14.3932	4.7071	18.9786
Shbg	chr11:69610280-69618025	0	0	8.29452	12.0858	5.37348	1.79799	0
Sat2	chr11:69621992-69624034	0	0	10.3414	21.0557	4.84695	0	1.25243
Fxr2	chr11:69632970-69653297	11.2789	12.5667	30.1935	29.702	17.9901	34.3888	30.2876
Sox15	chr11:69655036-69656727	0.316267	9.02447	88.9715	162.965	392.246	270.179	40.6467
Mpdu1	chr11:69656696-69662649	0.28711	7.64126	63.9005	82.8738	86.4215	128.385	129.786
Cd68	chr11:69664212-69666170	1.34912	0	9.03598	1.00471	0.233726	0.439089	5.66117
Eif4a1	chr11:69666935-69672423	79.4683	199.464	94.4343	121.406	229.621	297.884	242.27
Senp3	chr11:69673109-69682084	3.1289	11.4336	23.1089	65.3058	63.1127	13.2591	39.7317
Tnfsf12	chr11:69686239-69696098	0.0800343	0	5.65776	8.32105	3.13049	1.08406	0.256852
Polr2a	chr11:69733996-69758633	10.3568	5.7862	14.9983	8.28765	8.42393	12.6562	26.5029
Tmem102	chr11:69803594-69805624	0.0639086	0.529871	0	0	0.531029	0.237123	14.7371
Tmem256	chr11:69838524-69839558	0	13.6637	7.83519	2.59608	19.9497	6.21019	127.482
Gps2	chr11:69913979-69917150	8.89127	8.38638	23.5088	31.2829	35.584	87.0684	24.8273
Eif5a	chr11:69916711-69921958	488.972	779.686	1052.31	717.585	2149.03	1912.25	2949.51
Ybx2	chr11:69935834-69941604	35.1837	36.0707	94.7258	10.5818	7.12938	35.3082	4.73939
Cldn7	chr11:69964778-69967886	0.475809	6.55665	8.67193	0.572453	108.707	184.139	573.667
Elp5	chr11:69968223-69981294	51.662	55.7108	408.211	279.324	95.9765	129.584	118.393
Ctdnep1	chr11:69981167-69990601	1.86681	18.3865	26.024	19.0136	18.033	57.5833	50.9761
Gabarap	chr11:69991369-69994949	0.367654	8.30991	83.7077	63.2466	80.3969	64.6308	100.343
Phf23	chr11:69995765-70000011	91.055	64.2861	329.597	304.998	42.414	79.3627	86.867
Dvl2	chr11:70000625-70010109	10.6356	3.71324	1.13517	0.913868	3.67302	6.48629	6.56666
Acadvl	chr11:70010182-70015428	1.07135	5.85148	0.163243	0.314311	6.22149	6.00328	43.3038
Mgl2	chr11:70130124-70137542	1.75421	1.96171	0.917925	0.0752258	9.04961	26.7952	8.29915
Clec10a	chr11:70166622-70170836	4.07016	10.2401	6.99222	2.66355	6.62181	12.3018	3.97072
Slc16a13	chr11:70216788-70222794	4.99847	11.7733	2.07091	3.90091	0.561254	3.80542	11.3465
0610010K14Rik	chr11:70235203-70237914	11.1096	21.7159	48.1381	39.5149	179.83	127.591	194.382
Rnasek	chr11:70238122-70239852	12.3086	9.96976	60.5446	26.3637	132.025	139.526	332.192
Alox12	chr11:70241454-70255386	1.74467	0.908586	16.5124	4.3553	0.812978	2.84148	3.71451
Pelp1	chr11:70392880-70410031	6.57129	10.1099	5.42382	12.9234	21.5022	13.8165	11.3417
Arrb2	chr11:70432579-70440828	0.816605	2.35168	21.1027	6.50866	6.76499	6.62445	1.96108
Med11	chr11:70451930-70453727	146.084	16.2274	27.8316	48.8208	36.9452	22.7072	52.785
Cxcl16	chr11:70454233-70459984	0.00769611	0	17.9351	14.8178	2.727	1.25057	18.5397
Psmb6	chr11:70525356-70527858	136.098	131.928	96.3353	113.592	424.233	313.872	731.873
Pld2	chr11:70540062-70558110	7.65241	16.9009	23.1513	2.34407	0.731792	0.192093	1.31957
Slc25a11	chr11:70644018-70647423	8.85517	18.3485	19.295	14.5789	21.3369	45.803	87.4394
Rnf167	chr11:70647588-70651421	12.0095	30.5359	97.9859	40.2098	69.7633	32.6684	78.5019
Pfn1	chr11:70651846-70654650	23.627	67.8067	37.1758	99.5546	288.885	312.879	726.894
Spag7	chr11:70663768-70669416	91.0752	96.1839	6.75375	25.1708	88.6369	88.7273	133.881
Zfp3	chr11:70764446-70772928	5.75798	7.07604	2.77156	0.947449	0.0394224	0.0312046	0.366798
Rabep1	chr11:70844722-70943105	8.04884	25.0149	13.5636	18.5996	12.0831	7.54952	10.2921
Nup88	chr11:70943057-70969973	46.1131	82.9347	10.4919	13.7394	11.5508	12.0455	20.8558
Rpain	chr11:70970199-70977933	9.12194	18.5638	15.3614	4.34764	6.91728	1.55105	11.6328
C1qbp	chr11:70977845-70983026	14.4262	62.8111	251.64	376.213	621.311	690.652	594.597
Dhx33	chr11:70984090-71004553	1.44704	4.22019	25.3838	52.1437	15.2459	27.7457	9.8361
Derl2	chr11:71007439-71019841	6.52717	7.8944	12.8189	11.703	8.52975	3.28044	56.2821
Mis12	chr11:71019610-71027371	11.2648	28.911	39.4485	35.5413	9.84729	3.52974	8.0707
Txndc17	chr11:72207553-72210487	38.7712	47.7571	41.0106	22.4476	94.0873	53.4257	154.146
Med31	chr11:72211723-72215592	348.311	109.533	165.752	368.673	119.007	63.9037	41.3505
Mybbp1a	chr11:72441377-72451550	0.937862	4.2601	25.865	25.1303	18.7455	27.2261	28.3148
Spns2	chr11:72451637-72489920	1.08625	0.384537	6.9521	4.17403	0.181821	0.192051	0.360024
Ube2g1	chr11:72607260-72686481	27.4395	83.6578	65.0436	43.8586	17.0362	8.97744	21.3052
Cyb5d2	chr11:72777231-72795839	0.254579	2.08186	6.18271	7.50401	1.66475	2.06121	3.00185
1200014J11Rik	chr11:73047866-73083579	9.83235	11.9544	16.8584	18.9132	1.5652	7.12122	4.67276
Itgae	chr11:73090594-73147449	0.0234665	0.00190273	4.58058	6.36164	3.74327	0.247122	0.48388
Gsg2	chr11:73135483-73138294	27.5808	47.3846	56.905	37.3307	3.85876	9.70925	3.55869
Emc6	chr11:73175502-73177042	30.3879	54.5379	57.4182	98.0468	152.671	143.166	326.137
Tax1bp3	chr11:73177082-73182046	75.3136	104.99	28.2118	8.87846	15.6346	51.1466	71.2171
Ctns	chr11:73183132-73199029	14.0053	3.59952	0.212082	0.0149173	0	0.914595	5.43961
Aspa	chr11:73304987-73326868	0	0	0.891842	0	0.5741	21.7002	0.513185
Zfp735	chr11:73688777-73713808	6.92677	25.6748	1.53943	3.03502	1.51041	0	0
Zfp616	chr11:74060896-74087301	9.38178	27.5098	2.5798	2.79071	0.228458	0.0598626	0.160802
Cluh	chr11:74649494-74670848	5.31043	2.4284	4.98262	3.48629	5.43031	17.1395	14.2599
Pafah1b1	chr11:74673948-74724384	20.0369	49.3255	48.5012	56.6655	66.3509	169.06	94.58
Mettl16	chr11:74770835-74818694	4.56104	7.61926	9.93158	16.9038	20.7896	16.1409	15.4098
Tsr1	chr11:74898079-74909340	1.86948	3.80107	27.5281	46.0295	26.0189	23.5004	20.0222
Srr	chr11:74905046-74925798	0.0817552	1.34996	13.0479	18.9114	10.3874	3.07691	12.2505
Smg6	chr11:74925871-75164448	13.2429	5.36242	4.32678	4.68753	1.78953	0.756121	2.5433
Ovca2	chr11:75175942-75190483	0.219516	9.1851	1.71936	10.9028	18.4998	9.88798	50.0987
Dph1	chr11:75177642-75190483	0.0613611	2.36436	0.756622	7.50336	15.8944	10.1586	23.0949
Rpa1	chr11:75300258-75348383	24.4036	30.5489	4.38186	1.4474	5.27688	2.00203	16.5511
Wdr81	chr11:75440942-75454717	0.0031501	0.0801335	8.01941	6.31792	3.24951	3.76219	6.04046
Prpf8	chr11:75486776-75509447	12.366	10.9382	4.99005	8.878	9.96616	9.77066	18.7782
Pitpna	chr11:75588107-75628778	3.42674	4.26454	52.7078	80.3204	105.703	67.9133	62.2152
Inpp5k	chr11:75630506-75648865	1.66121	0.974323	10.3697	3.75646	10.7598	4.18795	8.39342
Myo1c	chr11:75650492-75674643	24.1206	43.3676	23.5852	9.54309	15.3612	39.3817	55.4648
Crk	chr11:75679247-75708428	39.4519	75.3418	50.19	26.1785	21.7859	7.24729	22.4244
Ywhae	chr11:75732886-75765841	198.869	209.994	143.482	79.0704	195.427	167.984	224.613
Rph3al	chr11:75830991-75967250	41.6425	95.2542	17.6616	0.74732	0.961987	2.08701	0.711518
1700016K19Rik	chr11:75999911-76003569	0.410261	1.31794	0	1.94137	14.2452	0.669473	32.752
Fam101b	chr11:76019193-76027782	0.18564	9.87476	5.94234	12.6792	81.6001	62.31	154.223
Vps53	chr11:76046225-76179630	1.8757	6.5195	1.48444	0.743923	4.26751	0.438107	12.7063
Fam57a	chr11:76179675-76209417	0.212439	1.17708	16.5403	0.0290276	2.51804	0.88853	14.4611
Gemin4	chr11:76210570-76217572	0.0525511	1.09345	5.02167	6.00042	6.84824	10.707	6.97367
Glod4	chr11:76220394-76243699	12.6882	10.1963	10.2578	2.74841	20.2932	18.2984	43.4854
Rnmtl1	chr11:76243735-76250625	0	0.454206	6.97515	13.9385	29.1819	29.3357	16.352
Nxn	chr11:76257225-76399141	0.663615	0.344034	6.54659	1.01441	5.28494	7.76697	4.92635
Timm22	chr11:76406924-76416313	0.0467156	6.25603	32.4515	58.3822	149.522	110.71	116.205
Abr	chr11:76416731-76577739	13.1099	19.2932	11.522	0.658152	2.75389	13.0799	14.8432
Gosr1	chr11:76726601-76763622	2.02563	2.66196	0.898837	10.9172	19.8502	4.77818	14.8231
Cpd	chr11:76777207-76847008	2.13579	2.20208	5.01198	8.87511	0.787949	0.594702	2.24236
Tmigd1	chr11:76891245-76916587	0.0382808	0.694359	4.02404	4.2156	15.2837	23.4269	4.44828
Blmh	chr11:76945655-76987389	23.2922	24.4663	25.8885	12.3588	8.87967	3.12397	9.76724
Ccdc55	chr11:77044291-77078437	117.6	336.668	22.373	21.3142	16.7145	16.01	15.8652
Git1	chr11:77493411-77507775	7.74782	12.4219	14.9105	2.93108	8.55196	10.3411	22.0652
Trp53i13	chr11:77508098-77515921	7.28712	19.7325	9.50631	7.20627	5.16196	0.546432	2.24951
Taok1	chr11:77529161-77607860	36.2445	61.7423	67.0064	44.0696	25.9619	15.9363	6.89909
Nufip2	chr11:77685649-77717966	27.5114	23.2348	16.0384	25.9523	8.66971	25.0832	2.57759
Myo18a	chr11:77763250-77865988	6.79591	19.7195	2.37444	1.76215	0.188049	0.0291373	0.892067
Phf12	chr11:77982753-78030539	16.4009	25.3775	62.8686	22.1194	10.1507	5.21891	8.87858
Dhrs13	chr11:78032269-78037866	0.692436	1.17303	3.02321	2.37745	6.99234	1.26694	11.6254
Flot2	chr11:78037867-78060434	1.78672	4.84105	7.07681	3.75857	5.89256	1.51729	32.4828
Eral1	chr11:78073375-78080383	2.03361	1.25484	1.83418	6.1066	6.89778	1.62659	8.49283
Fam222b	chr11:78094665-78157339	13.1822	17.2212	50.1497	6.85314	6.01591	0.0877164	2.74027
Traf4	chr11:78158422-78165569	33.6876	38.8704	42.0292	7.9977	11.7032	17.9262	18.4678
Nek8	chr11:78166105-78176695	0.409138	0.795472	1.47294	3.29146	2.28495	9.31108	2.60675
Tlcd1	chr11:78176715-78180820	1.37821	4.5078	29.513	7.55366	62.7297	68.3215	77.9815
Rpl23a	chr11:78180934-78183584	1.53329	73.171	188.739	383.257	910.601	1009.62	1331.7
Rab34	chr11:78187878-78192193	0.291379	0	19.5648	20.4156	7.44482	0.555263	2.3322
Proca1	chr11:78193391-78205763	0.757856	3.15455	6.53077	8.47066	4.49943	0	2.11875
Supt6	chr11:78206748-78245703	10.6376	10.1936	17.7558	11.8504	8.26838	9.68747	9.6456
Sdf2	chr11:78245745-78255496	166.752	95.091	15.5742	13.1896	21.3974	6.28494	26.7516
2610507B11Rik	chr11:78261702-78290625	1.75237	1.41543	8.84303	5.91286	3.40877	0.562788	2.68897
Spag5	chr11:78301590-78322454	35.0293	14.0356	26.1636	22.2129	9.30145	6.7861	8.0646
Pigs	chr11:78328421-78342781	2.74696	3.12517	24.5752	6.91074	11.2608	22.0537	16.9238
Unc119	chr11:78343442-78349164	0	4.67029	4.26595	0	4.83561	14.0202	12.2002
Slc13a2	chr11:78397275-78422280	0	0.386944	19.5632	11.7947	22.3264	7.88769	17.4661
Slc46a1	chr11:78465700-78471945	0	2.52607	0.240072	1.68158	41.9902	43.0307	101.301
Sarm1	chr11:78472329-78497820	0.0276818	0.712689	0.0194454	0.515845	3.05457	2.32055	13.4813
Sebox	chr11:78503512-78505081	43.9971	134.935	233.548	25.2551	2.77488	0.340664	0.0534022
Tmem199	chr11:78507054-78512168	29.7873	42.0078	14.0732	30.9566	11.9701	17.3238	50.6795
Poldip2	chr11:78512295-78522736	2.28283	10.1899	10.2223	5.07742	11.0228	6.37	59.2215
Tnfaip1	chr11:78522849-78536260	19.8355	17.0785	27.5402	9.60936	10.4181	20.8636	14.7218
Ift20	chr11:78536435-78541473	85.1287	96.2775	352.604	139.503	109.081	91.8584	118.668
Tmem97	chr11:78541816-78550735	21.5546	8.74205	48.9224	43.5591	82.2931	72.4404	117.32
Nlk	chr11:78567167-78697595	9.52914	8.62389	22.3209	6.27887	5.83412	7.83079	7.86879
Fam58b	chr11:78750505-78751729	5.5502	5.28617	67.3948	48.0621	36.6974	34.3418	48.4209
Lyrm9	chr11:78826594-78843899	0.0968105	0.0355692	0.244377	0	3.27653	0.0213493	21.2391
Lgals9	chr11:78962978-78984924	0.395001	2.45376	4.40361	3.32967	16.7294	11.3052	9.75671
Ksr1	chr11:79013439-79146554	12.3062	6.0431	2.84579	0.90033	0.267275	0.000840055	0.23399
Wsb1	chr11:79239381-79254700	10.5537	16.0821	121.606	179.97	135.165	145.32	35.5938
Rab11fip4	chr11:79591020-79698023	8.39365	2.57687	2.74749	0.968478	0.92742	6.6339	26.9633
Utp6	chr11:79932319-79962426	3.26847	7.37681	6.58096	9.17207	10.9743	22.5174	10.4771
Suz12	chr11:79993105-80034123	65.4864	145.586	159.262	150.764	124.888	85.7665	54.0734
Crlf3	chr11:80046492-80080991	6.33636	14.9432	37.5426	54.6066	15.1875	16.9483	17.2682
Atad5	chr11:80089378-80135797	8.39053	12.754	13.3885	6.01025	2.56581	7.79724	1.66253
Tefm	chr11:80136673-80142720	1.46227	10.9863	27.9887	92.2655	21.1071	38.5261	36.4301
Rhot1	chr11:80209004-80267907	109.733	92.792	31.1321	33.1361	15.9583	13.7441	20.3115
5730455P16Rik	chr11:80360491-80378052	0.511584	2.95804	4.13761	8.06318	0.904619	0.00918699	2.05572
Zfp207	chr11:80383278-80405992	56.3158	66.6145	19.1136	50.6947	142.163	159.083	80.7351
Psmd11	chr11:80428614-80473248	44.9651	72.8396	97.183	102.917	77.5412	121.45	130.611
Myo1d	chr11:80482125-80780055	9.08358	10.4308	6.59087	1.38757	1.14249	0.222786	7.16
Cct6b	chr11:82719247-82764321	0.00190679	1.25316	0.327823	0.608845	5.43886	2.20587	7.17681
Zfp830	chr11:82764344-82767622	36.8957	44.7555	32.1004	10.5413	6.97531	4.91308	6.48333
Lig3	chr11:82781108-82804274	3.94168	7.80886	6.30595	9.95993	12.6227	15.8623	18.6534
Rffl	chr11:82803818-82871239	5.42138	14.9502	11.9295	13.6688	8.11707	5.92353	13.3921
Rad51d	chr11:82871959-82890751	2.01083	7.38886	6.7465	4.74675	4.27785	14.1389	18.0305
Nle1	chr11:82900767-82908445	0.256927	0.167813	7.16851	6.64938	6.89174	5.5685	6.30908
Pex12	chr11:83294644-83298996	3.80294	3.91754	10.2663	18.8948	4.03164	5.33127	10.5625
Ap2b1	chr11:83298968-83405035	4.14334	9.74293	5.43959	2.72018	5.25434	9.50347	21.3315
Ccl4	chr11:83648623-83664683	3.38027	11.6921	0.005053	0	0.00220369	0	0
Heatr6	chr11:83753396-83783754	17.1363	25.3216	2.30605	1.46435	1.61583	0.229306	3.0361
Ddx52	chr11:83942089-83963088	8.64077	28.0676	40.0735	76.8253	19.9411	25.3099	14.9564
Dusp14	chr11:84048032-84069256	544.848	424.33	534.632	180.947	69.9202	190.397	180.383
Tada2a	chr11:84078919-84129642	71.2949	31.6619	38.4293	37.4815	29.2589	16.288	19.9277
Aatf	chr11:84422855-84513570	4.63279	9.66595	8.21771	8.88869	16.0877	8.03613	14.9814
Lhx1	chr11:84519378-84525534	0	0	8.66797	0	0	0	0
Mrm1	chr11:84813060-84819515	0.0561535	0.458655	8.85848	2.95709	0.555808	0.3204	2.93804
Ggnbp2	chr11:84832360-84870738	4.99503	11.1054	17.7758	14.956	8.50468	3.29981	19.8795
Myo19	chr11:84879921-84911131	17.1882	22.9558	23.5421	11.7987	2.19871	5.67327	9.82439
Znhit3	chr11:84910949-84916356	4.32286	26.1992	424.648	1017.07	324.137	268.481	274.43
Car4	chr11:84957753-84966054	0	1.87528	0	0.98676	14.314	2.97515	17.2389
Appbp2	chr11:85191307-85235120	4.04733	5.45596	59.8138	72.904	44.1296	34.1782	24.6682
Ppm1d	chr11:85311253-85347071	11.3536	21.1755	23.2163	15.4751	4.3589	2.91696	4.15662
Bcas3	chr11:85353115-85826058	3.33349	7.72937	11.6954	8.59856	14.4073	9.68006	12.0128
Tbx4	chr11:85886342-85916099	12.0094	21.6994	0.390619	0.592705	0.140089	0	0.074708
Brip1	chr11:86058130-86201267	19.1673	38.1379	4.89562	2.44879	0.895139	0.0956929	0.981445
Ints2	chr11:86210680-86257612	1.12874	1.39724	5.47338	10.1906	2.20293	1.28844	3.52342
Med13	chr11:86265714-86357525	5.26863	7.70042	22.142	16.5087	3.52218	2.13498	1.8012
Rnft1	chr11:86484656-86499007	13.0807	16.9922	9.04199	35.8109	25.2577	15.824	11.094
Rps6kb1	chr11:86498868-86544807	16.5916	47.838	23.3139	23.2878	8.24915	6.47566	17.4569
Tubd1	chr11:86544990-86567422	1.9695	6.6364	3.60547	0.478337	5.02907	0.831756	6.13461
Vmp1	chr11:86583851-86683822	2.84417	13.9618	27.6044	101.903	107.372	78.0645	85.276
Ptrh2	chr11:86683982-86692457	8.75494	16.8178	48.5037	128.589	83.3384	111.662	57.3517
Cltc	chr11:86694609-86757742	16.1538	30.7968	19.1158	13.6555	11.7975	21.3318	33.7677
Dhx40	chr11:86768848-86807660	3.96281	9.70517	22.3672	28.3196	15.5268	24.4764	10.3411
Ypel2	chr11:86936424-86993849	48.5143	43.9539	39.0364	54.9875	70.6703	29.3901	12.8437
Gdpd1	chr11:87033793-87074953	310.176	187.377	19.7069	8.20507	3.1986	0.342728	0.238549
Smg8	chr11:87077731-87086777	92.1205	43.1339	10.4852	8.46034	2.94724	0.90682	9.45822
Prr11	chr11:87089155-87108714	0.176971	0.262393	12.8304	23.8152	8.76593	9.45893	3.23675
Ska2	chr11:87109260-87122974	1.88498	5.54426	71.1574	72.0545	9.45408	1.19399	10.5387
Trim37	chr11:87127050-87250874	5.21717	12.0921	9.46911	7.48841	6.64445	4.67842	4.73629
Tex14	chr11:87405049-87555823	3.58025	8.31189	3.36463	0.930766	0.651369	0.734776	0.374225
Hsf5	chr11:87616403-87659881	9.09296	13.7846	2.61777	0.39186	0.017716	0.00416935	0.0141691
Supt4a	chr11:87737506-87743628	4.59848	13.4409	212.737	186.327	176.608	116.492	72.6604
Dynll2	chr11:87979524-87998298	104.459	40.1241	111.875	32.7617	33.2655	54.6663	14.6982
Srsf1	chr11:88046901-88053757	2.13039	10.1323	42.5317	53.6328	81.8279	49.5005	34.7186
Vezf1	chr11:88068255-88084729	15.4151	49.5452	5.23623	1.91154	2.11092	14.0329	5.96798
Mrps23	chr11:88194105-88211507	37.6715	31.7976	33.2977	51.4972	70.0094	94.284	164.952
Akap1	chr11:88830791-88864586	17.1884	23.5968	34.2741	72.8285	36.6359	32.8345	41.8517
Scpep1	chr11:88924019-88955442	75.3664	34.0462	86.003	60.6764	48.4066	76.6351	68.2375
Coil	chr11:88973934-88991613	0.817563	4.97516	62.9755	34.9581	20.9025	38.8317	12.3038
Trim25	chr11:88999402-89020293	0.00241173	1.88159	11.2383	9.538	5.4325	16.5431	19.9565
Dgke	chr11:89037581-89060763	2.29498	2.56752	32.105	51.9546	6.67241	11.7821	1.18004
Hus1	chr11:8993136-9011534	15.7024	8.22039	11.3589	4.31695	11.8523	2.27546	12.87
Stxbp4	chr11:90476491-90638123	7.22937	9.71064	6.35808	0.450512	1.03426	0.0330389	0.267281
Cox11	chr11:90638183-90645977	2.95398	2.10868	20.4467	5.59586	12.1525	9.43386	17.8529
Tom1l1	chr11:90645689-90687661	4.70888	16.2456	8.13837	2.1758	12.8713	3.56846	16.4389
Upp1	chr11:9118007-9136170	4.21952	3.93137	102.985	8.08461	3.15147	1.23781	183.443
Car10	chr11:93098141-93601751	11.0858	11.0408	2.05653	0.568068	0.000762983	0.000801772	0.00028917
Utp18	chr11:93859242-93885766	35.598	48.1021	65.3378	138.363	56.8132	60.605	48.8765
Mbtd1	chr11:93885849-93946985	136.149	141.381	141.041	59.8267	23.6704	21.3524	10.5002
Nme2	chr11:93949813-93956256	0.741713	76.3551	564.571	612.205	1722.63	1829.01	2137.47
Nme1	chr11:93958924-93968521	5.34888	63.4586	147.505	260.681	640.453	345.445	1285.96
Spag9	chr11:93996057-94126087	0.267641	0.950847	4.19976	6.51114	9.3888	10.1918	9.52366
Tob1	chr11:94211453-94215495	1.09987	1.41404	17.3167	3.6392	0.050541	0.674746	1.08286
Luc7l3	chr11:94291138-94321983	118.429	199.64	85.0925	92.6726	51.7939	33.6185	47.7544
Ankrd40	chr11:94328000-94341847	20.0993	26.2221	27.8522	27.9106	19.1797	25.9646	14.4386
Epn3	chr11:94489598-94499974	0	0.096187	0	0	0	0.245226	22.0851
Lrrc59	chr11:94629823-94645216	3.50575	13.0827	18.8609	31.8381	95.7964	149.128	231.081
Eme1	chr11:94644997-94653785	6.31532	5.05028	32.2319	44.5868	20.0537	24.5505	28.0108
Mrpl27	chr11:94653769-94660087	8.89204	4.9361	11.3694	16.4769	40.8506	34.1422	84.1311
Gm11545	chr11:94755128-94761197	39.9894	82.5602	76.4108	16.7855	96.9043	120.322	70.2432
Tmem92	chr11:94777216-94782703	0.300348	0	123.317	14.897	3.1297	0.751558	0.134584
Gm11546	chr11:94797238-94802035	0	0	22.1393	22.5373	1.24478	3.63554	0.0880606
AA623943	chr11:94812794-94817651	0.659865	3.19073	437.102	46.5841	91.5745	25.9779	21.1553
Gm11543	chr11:94827678-94831986	0.72595	5.77903	193.908	86.4763	1.15372	0.318129	0.0662952
Gm11544	chr11:94844830-94849593	0.0366954	0.0763835	418.822	216.545	18.5903	0.144297	0.228664
Kat7	chr11:95271852-95310246	73.0583	83.8915	46.9936	39.239	60.1246	73.6381	80.2398
Fam117a	chr11:95337017-95381872	47.3661	79.6674	35.7983	5.18498	1.1871	1.12863	23.8247
Slc35b1	chr11:95384890-95391776	8.78103	23.9713	18.1315	17.2242	47.8105	19.1849	116.916
Spop	chr11:95414063-95493410	8.44545	23.6206	20.8035	31.0429	35.5368	8.77706	17.5033
Phb	chr11:95666956-95680773	9.22815	21.4946	7.03651	7.58316	19.8979	30.6324	33.5023
B4galnt2	chr11:95863558-95914920	0.122257	1.13199	13.8719	9.22237	0.769609	0.613944	0.0115381
Igf2bp1	chr11:95957162-96005944	0.0140903	1.69366	16.6764	21.4019	12.9674	22.009	14.9084
Snf8	chr11:96034889-96047430	3.45069	7.91225	139.515	248.649	299.408	228.96	174.984
Ube2z	chr11:96047430-96065364	16.3559	14.9881	31.3294	27.4929	16.1028	17.2131	25.3176
Atp5g1	chr11:96072792-96075694	4.9613	66.2757	430.334	308.149	495.551	525.238	744.511
Calcoco2	chr11:96098915-96124367	0.0807879	229.798	272.789	354.09	1475.42	2234.35	2879.17
Hoxb9	chr11:96250937-96276595	0	0.195656	0	0.317212	13.1212	0.17419	2.70874
Skap1	chr11:96464575-96759622	3.41184	13.4659	4.19604	2.70726	0.138724	1.8562	0.213575
Snx11	chr11:96767545-96777697	69.0208	36.5587	33.8579	26.8184	12.2939	11.5858	6.14397
Cbx1	chr11:96788678-96808982	117.682	113.85	43.3209	37.2254	46.5972	47.8263	99.4231
Nfe2l1	chr11:96817412-96829968	26.7909	50.7747	45.4084	14.6115	10.5918	14.2147	21.6927
Copz2	chr11:96849875-96861203	0.00768445	0.616657	8.65821	0.0439592	0.45862	0.377404	0.373848
Cdk5rap3	chr11:96907762-96916530	0.953962	0.801986	8.21908	6.13325	3.9717	10.156	16.0855
Prr15l	chr11:96926178-96935648	0.0730149	2.58325	8.23167	0.180277	0.95428	0.725499	2.93879
Pnpo	chr11:96937815-96944019	1.97276	2.18876	1.73054	1.05577	0.520415	20.6145	9.86135
Sp6	chr11:97013568-97024739	0	0	65.4477	5.80665	2.63004	0.703622	0.460146
Scrn2	chr11:97029901-97033960	0.0514231	0	0	1.14104	5.38712	9.13322	3.98827
Mrpl10	chr11:97041566-97049213	23.9744	21.9655	21.949	24.7483	35.1166	47.5172	81.5985
Osbpl7	chr11:97050343-97068904	0.209013	0.877819	4.83295	1.94277	3.75021	2.29275	12.2546
Kpnb1	chr11:97159709-97187892	22.8506	23.0924	36.4916	42.6822	41.6929	25.8317	57.708
Npepps	chr11:97205841-97280638	3.34815	4.22676	6.6127	12.6288	7.15133	6.45784	11.6965
Mrpl45	chr11:97315715-97329920	12.4828	50.4348	30.5109	29.1971	36.4559	22.8589	62.1147
Socs7	chr11:97362295-97398542	28.2586	21.508	17.8459	16.0872	2.084	2.18649	1.75522
E130012A19Rik	chr11:97627386-97629716	0.140029	0.818068	1.07184	0.335718	7.52966	32.476	31.207
Psmb3	chr11:97703433-97713500	126.809	85.7863	14.9871	40.3969	166.052	193.98	395.441
Cwc25	chr11:97745469-97766613	6.90073	17.5775	15.7668	8.26338	2.8489	12.6809	3.55801
Rpl23	chr11:97777525-97782439	10.858	70.1087	428.207	754.136	1502.74	1180.91	1566.52
Lasp1	chr11:97799004-97838765	0.483789	2.35044	0.824595	0.477622	33.5179	89.2074	60.1642
Fbxo47	chr11:97851557-97884390	0.975188	0.512304	7.42702	25.61	1.29725	0.0528585	0.306434
Rpl19	chr11:98023079-98030493	2.78432	50.1313	111.45	218.654	582.709	622.621	920.057
Stac2	chr11:98036623-98053462	0.014847	0.883086	61.9348	49.5391	38.7666	50.2329	10.3136
Fbxl20	chr11:98082553-98150440	19.3059	27.1857	20.6967	13.2316	19.015	9.65213	2.71768
Med1	chr11:98152153-98193314	18.7995	33.4534	41.3298	26.8166	16.4609	15.6287	13.5776
Cdk12	chr11:98202325-98281101	17.514	22.3887	30.4224	15.0009	2.26712	3.50005	2.74135
Stard3	chr11:98358366-98381112	0.299042	1.23985	0.0110463	2.65465	5.13268	18.8046	15.6234
Mien1	chr11:98437707-98438988	0	21.2214	8.57149	42.4498	179.176	206.384	472.579
Grb7	chr11:98446833-98455373	44.6637	5.57208	4.31692	2.95031	5.69315	4.49198	23.3378
Ormdl3	chr11:98581293-98587245	0.0467123	2.20467	35.3671	44.5	32.2231	33.7523	18.6244
Gsdma	chr11:98664336-98677708	0	0	0.56575	0.410758	1.74339	9.11248	0.812136
Psmd3	chr11:98682553-98695978	144.121	84.4545	132.668	70.6999	92.2688	191.567	194.172
Med24	chr11:98704590-98729475	3.26137	2.10754	2.4656	3.84998	7.21261	8.56121	4.67989
Thra	chr11:98741872-98765111	12.3478	15.2993	5.34485	1.17056	0.637083	0.0764655	0.616049
Nr1d1	chr11:98767931-98775377	2.44051	17.1261	2.73122	2.92414	1.30987	1.60989	0.986868
Msl1	chr11:98795467-98807862	35.9259	60.3916	17.9529	15.2623	17.1665	18.2338	14.5513
Casc3	chr11:98809807-98833807	0.891934	1.61258	23.8423	6.70692	11.9113	13.4391	11.012
Wipf2	chr11:98863597-98905578	0.467353	0.687011	11.5284	12.2741	4.94439	6.61732	3.27847
Cdc6	chr11:98907701-98923942	10.1224	20.7405	24.9315	47.4431	28.6427	34.094	15.4711
Top2a	chr11:98992946-99024206	9.50492	26.0626	44.3896	34.8349	15.234	13.9829	24.9814
Smarce1	chr11:99209046-99231339	7.25532	11.6747	17.535	21.3267	22.5676	38.1153	22.4661
Krt28	chr11:99364860-99379930	0	0	6.2325	15.0644	0.549966	0	0.0613023
Krt12	chr11:99415663-99422593	30.5503	4.54717	1.35052	0.684993	0.0319236	0	0.0165275
Krtap4-13	chr11:99809077-99809896	0	0	20.1162	1.98972	0.0385673	0	0
Psmc1	chr12:100110201-100123364	9.30774	21.603	22.2118	45.5014	107.931	136.384	150.405
Calm1	chr12:100199540-100209806	892.917	1188.03	645.485	101.572	108.013	181.199	674.632
Ttc7b	chr12:100300769-100520822	7.36017	12.3775	11.3947	1.92721	8.84777	10.0079	35.9786
Rps6ka5	chr12:100548432-100725382	8.35471	7.76419	4.18406	2.05826	4.17657	3.27377	2.3605
Smek1	chr12:101039408-101083702	4.83988	7.96384	41.3281	42.3765	12.6468	7.74716	7.92467
Trip11	chr12:101834042-101913649	11.4465	18.9642	16.2998	4.53247	2.04365	3.465	2.2937
Atxn3	chr12:101918900-101958800	3.94717	3.72771	35.3833	45.8559	30.0124	4.49826	10.7608
Cpsf2	chr12:101975764-102006430	25.8325	63.1647	17.7984	5.17604	11.0563	13.6664	10.1224
Rin3	chr12:102282829-102390854	7.8419	3.79052	1.10144	0.0339701	0.0401362	0.131402	12.9823
Lgmn	chr12:102394097-102439697	13.5142	18.9341	33.3478	46.1791	30.5335	17.7146	35.5803
Golga5	chr12:102469133-102497911	58.2633	55.4566	37.2512	9.08282	5.61071	3.75774	15.5144
Itpk1	chr12:102568582-102704869	28.6782	37.5332	42.7388	8.62791	5.55376	4.56514	13.8161
Moap1	chr12:102739829-102743661	3.93033	10.4413	12.7025	16.1078	6.17837	8.11906e-12	9.17511
Tmem251	chr12:102743686-102745406	12.3592	6.38859	71.821	44.8217	15.8757	4.72268	34.6443
AK010878	chr12:102753274-102757810	1.95075	3.60177	100.016	113.261	27.3382	15.0011	25.312
Ubr7	chr12:102757974-102777701	5.56316	22.8881	10.1216	11.3481	10.744	10.1147	15.6005
Otub2	chr12:103376893-103406351	2.26698	7.6741	11.7217	1.35191	0.80703	0.141128	0.51615
Ddx24	chr12:103407975-103425867	23.5269	27.2412	27.9175	34.3759	15.7461	37.9097	17.1151
Ifi27	chr12:103434188-103440245	0	0	11.7799	21.9446	12.9527	0.0176728	1.33278
Rdh14	chr12:10390689-10395562	11.4251	6.5575	2.30574	1.38766	0.0550681	0.157149	8.56994
Gsc	chr12:104471208-104473236	0.435259	1.00402	0	0.739484	5.07067	12.0352	2.57076
Dicer1	chr12:104687739-104751952	40.7324	34.3449	19.5041	16.9528	4.03553	1.87626	4.46578
Glrx5	chr12:105032688-105040910	12.1597	8.13987	48.7045	15.9401	18.129	33.1684	35.7707
Tcl1b2	chr12:105147011-105155225	1372.45	1107.19	835.122	18.0276	2.39407	0	0.119471
Tcl1b1	chr12:105159703-105166625	3527.94	1667.82	2045.56	69.0713	9.00311	0.128856	0.403315
Tcl1b5	chr12:105176357-105181145	531.157	264.402	411.019	5.72161	0.606835	0	0.0229831
Tcl1b3	chr12:105191044-105195399	720.47	609.348	642.139	21.3974	2.31996	0	0.122868
Tcl1b4	chr12:105201956-105206993	548.388	417.002	490.759	10.7317	0.824075	0	0.229887
Tcl1	chr12:105216752-105222737	5167.74	2109.53	1731.88	59.107	6.10584	18.953	8.06051
Bdkrb1	chr12:105604090-105605428	16.6372	16.6471	0.0255051	0.710317	0	0	0
Gskip	chr12:105685351-105703058	0.503057	1.04124	12.3161	15.8058	14.4728	12.7452	9.92052
Ak7	chr12:105703858-105782447	0.474139	3.3716	4.36336	5.7973	8.81112	20.2383	25.0786
Papola	chr12:105784701-105838949	77.8259	43.4295	123.264	245.82	223.366	104.736	108.461
Vrk1	chr12:106010162-106077421	41.9867	35.174	21.1465	31.0218	29.8174	5.69035	32.831
Setd3	chr12:108106430-108179381	5.46853	6.9274	28.2074	13.4115	18.8295	18.6813	34.9225
Ccnk	chr12:108179445-108203362	2.55277	4.37474	13.7518	6.43059	9.16871	4.8831	6.48305
Evl	chr12:108554719-108688516	32.0607	33.3669	26.2513	4.00193	1.25719	6.56043	0.857071
Yy1	chr12:108793268-108816632	0.344079	6.23546	85.1917	161.348	106.814	135.138	31.4003
Wars	chr12:108860029-108894174	29.2894	33.2073	8.84241	8.89617	14.7475	24.0082	43.4788
Wdr25	chr12:108894227-109028452	9.17356	7.73398	2.95977	0.98401	0.677917	0.195785	1.14681
Ppp2r5c	chr12:110447178-110583075	69.857	121.577	115.76	33.5053	19.3978	23.4146	57.6447
Hsp90aa1	chr12:110691035-110696395	1026.61	1386.75	104.762	184.615	244.551	508.988	665.813
Wdr20	chr12:110737230-110804283	254.231	283.901	89.6361	49.7446	7.44842	2.03379	7.92986
Zfp839	chr12:110850249-110869998	5.73497	11.4792	17.8754	19.8561	17.7375	5.57976	7.46635
Cinp	chr12:110872609-110889172	8.86294	10.0987	24.6385	48.9279	59.6478	11.9102	43.3387
Tecpr2	chr12:110889258-110972394	0.494787	0.973799	3.39895	5.43071	15.177	8.51116	13.5774
Kcns3	chr12:11090201-11158735	0.0156894	1.92777	0.43705	2.30821	9.37515	8.09525	9.54169
Ankrd9	chr12:110975352-110979021	0	0.459585	0.250807	4.52647	2.12985	2.55722	13.3188
Rcor1	chr12:111038235-111115901	13.2042	13.8241	32.5958	31.0954	5.55441	14.6356	14.0262
Amn	chr12:111271110-111276426	0	0.075043	20.3784	0.824792	7.03766	1.31522	3.31331
Cdc42bpb	chr12:111292971-111377718	35.0272	39.7173	21.9617	10.0883	2.81084	3.27832	9.00699
Eif5	chr12:111538100-111546753	36.9012	63.0209	272.564	485.788	325.391	356.233	144.734
Mark3	chr12:111574509-111656227	0.717594	2.32175	18.7097	36.3907	16.267	17.2936	29.0374
Ckb	chr12:111669354-111672338	4.62148	11.7819	57.2816	5.85223	58.1223	70.0782	136.839
Trmt61a	chr12:111678104-111683902	0	0.634048	10.4141	18.397	12.2066	2.1295	9.16139
Bag5	chr12:111709487-111713256	1.82798	3.05526	128.257	48.31	29.498	22.6477	48.231
Apopt1	chr12:111713268-111755055	0.0385889	2.36725	0.129541	5.35791	3.41233	0.401078	14.9015
Klc1	chr12:111758848-111807844	14.8165	4.26857	2.31061	2.98515	3.6545	6.85051	6.29754
Zfyve21	chr12:111814169-111828388	316.731	209.445	57.9846	6.79848	1.34643	1.36531	21.2903
Ppp1r13b	chr12:111828457-111908142	1.539	1.79118	8.48248	2.99781	3.40372	1.1111	4.93597
2010107E04Rik	chr12:111961374-111966977	56.7552	69.041	37.6859	84.3719	315.036	198.198	314.828
Siva1	chr12:112644827-112649152	642.008	595.048	963.699	312.757	189.446	304.899	221.166
Akt1	chr12:112653820-112674802	117.735	165.753	82.1278	20.8406	28.3072	58.9042	71.6689
Smc6	chr12:11265885-11319785	95.2453	116.458	160.234	125.878	34.1644	31.8033	19.7512
Cep170b	chr12:112720590-112746592	16.8385	4.06484	3.42871	1.9852	1.0775	1.60464	3.18831
BC022687	chr12:112808974-112816245	5.51573	5.80708	7.69901	8.20066	5.87004	0.0305105	2.0686
Cdca4	chr12:112820228-112829516	198.201	247.637	148.054	55.1382	55.1118	20.7892	34.4432
Jag2	chr12:112907802-112929764	22.8027	16.0433	4.88877	2.38903	1.22062	0.874953	1.55112
Nudt14	chr12:112934726-112942167	23.697	10.1102	2.7688	2.09299	1.90822	2.70271	10.6365
Brf1	chr12:112955630-113000707	1.98261	4.48515	17.2102	18.3338	7.42531	23.1939	8.13831
Pacs2	chr12:113014506-113074401	9.18535	13.3479	11.101	4.22046	1.99153	0.169771	3.10721
Mta1	chr12:113098277-113137206	4.67476	8.3478	0.921885	1.207	1.45036	1.81715	6.68838
Crip2	chr12:113140235-113145506	8.04248	13.1518	18.33	0.0469	65.3185	219.202	302.69
Crip1	chr12:113152011-113153879	0	5.6405	6.49399	0	9.96268	39.5557	202.725
4930427A07Rik	chr12:113156420-113165458	0	0.576752	34.9336	17.7382	7.01186	6.80086	8.33454
Rad51ap2	chr12:11455758-11517161	7.81119	12.3029	2.09534	4.08191	0.0488643	0.00398643	0.0654515
Zfp386	chr12:116047706-116063209	0.231153	1.4488	5.13094	1.47024	21.4766	20.2677	11.6432
Esyt2	chr12:116279679-116390935	35.4775	35.7189	5.42311	6.36749	4.11856	7.84298	9.38812
Ncapg2	chr12:116405356-116463532	18.7587	23.5015	13.779	18.2305	4.47374	1.01728	3.76845
Rapgef5	chr12:117516478-117759737	15.9611	34.6565	20.2799	2.69577	0.358143	0.223273	0.835237
Cdca7l	chr12:117843474-117878712	7.96955	10.7134	7.30296	3.44504	0.571672	0	0.0748615
Mycn	chr12:12936092-12941836	0	0.39924	1.70147	0.298246	1.02898	2.47864	12.5999
Ddx1	chr12:13219306-13249174	3.20675	6.94282	6.57116	8.30369	21.8019	13.5736	36.5329
Fam84a	chr12:14147597-14152038	1.74433	7.62058	1.52626	0.0561044	0	0.0819845	0
Trib2	chr12:15791724-15816962	16.2612	5.98888	13.8403	1.4512	0.0535206	0	0
E2f6	chr12:16810902-16826752	0.00819803	1.33137	1.08864	4.14611	13.0171	12.9611	13.1352
Rock2	chr12:16894977-16988274	5.40164	8.75228	9.9774	8.58958	3.89182	2.77263	10.5329
Pqlc3	chr12:16988647-17000419	0.221699	1.31559	0.000433044	1.11406	1.38703	0.605822	8.82937
Pdia6	chr12:17266594-17284770	42.8432	29.4717	19.2839	22.563	9.82294	1.84802	53.2374
Nol10	chr12:17348492-17430095	53.0335	52.0054	15.1389	14.4046	7.31636	6.30192	4.99326
Odc1	chr12:17544872-17551502	35.3411	122.902	190.915	631.724	1038.18	683.16	395.941
Hpcal1	chr12:17690749-17791944	73.5724	136.647	71.1555	6.27181	1.71242	0.270208	8.16839
Gm29758	chr12:20435205-20436348	0.756542	4.05433	0.010845	0.413903	6.27435	0.477741	6.98435
Itgb1bp1	chr12:21267245-21286279	465.497	383.097	504.364	126.306	73.0117	32.3933	64.3623
Cpsf3	chr12:21286296-21315056	6.67087	22.1359	6.66021	10.2004	26.6644	8.82767	46.1628
Iah1	chr12:21316359-21323607	0.145321	3.12339	4.63374	4.03859	2.67116	0.2443	7.04994
Adam17	chr12:21323508-21373632	16.2378	21.3198	11.957	25.1204	7.65388	8.17929	5.64391
Ywhaq	chr12:21390328-21417436	6.67995	87.9044	117.786	188.129	271.746	229.062	287.121
LOC101056074	chr12:21729721-21784368	5.75153	7.54795	0.655511	1.19786	0.849288	0.282189	1.65742
Gm4425	chr12:22117377-22156676	0.14225	0.0401596	0.0162825	3.94011	16.0004	0.639667	1.69564
LOC102637839	chr12:22243825-22467255	0.0329123	0.0501987	0.919603	2.56968	10.4141	6.27533	3.30395
9030624G23Rik	chr12:24043201-24097269	2.43703	0.736738	7.8718	0.619038	0.146686	5.37126e-08	1.67577
Taf1b	chr12:24498580-24558571	4.51523	27.2566	10.7275	20.9309	21.7692	38.8828	16.5107
Grhl1	chr12:24572229-24617391	11.4455	14.9268	5.02149	1.00525	0.726805	0.286865	15.1558
Klf11	chr12:24651370-24662782	13.556	10.6566	34.7019	13.5003	3.98643	0.493872	2.86878
Rrm2	chr12:24708253-24714146	63.5169	77.9874	84.3073	131.275	120.732	181.653	172.324
Mboat2	chr12:24831486-24964400	24.8875	37.5599	7.27411	12.5075	24.616	15.0971	20.0222
Kidins220	chr12:24974875-25063152	12.4354	5.89238	1.96025	2.34199	3.86583	1.94681	1.65537
Id2	chr12:25093798-25096092	2.78082	6.83347	10.1598	2.06911	3.3916	5.17486	292.997
Cmpk2	chr12:26469058-26479837	3.25938	13.6071	4.07801	1.76131	0.293558	0	0.137929
Dcdc2c	chr12:28437794-28552942	0.164502	0.205785	7.43853	8.97831	1.55756	0.0853165	0.109832
Allc	chr12:28553754-28582552	0	0.0722359	1.10087	1.67805	17.2114	1.30026	1.02603
Rps7	chr12:28630846-28635953	3.87831	76.9284	154.403	366.305	1004.87	772.004	1148.64
Rnaseh1	chr12:28649601-28659591	86.8583	34.9434	5.91342	40.6146	27.0842	12.3223	30.0613
Adi1	chr12:28675206-28682175	4.00403	9.69379	53.425	68.102	62.8395	58.8195	94.1685
Trappc12	chr12:28690619-28750488	1.50278	2.79192	0.858647	2.01318	1.52528	3.20529	8.46154
Tssc1	chr12:28751803-28867494	1.2847	1.11199	3.96121	15.6962	14.9693	50.5235	20.5267
Pxdn	chr12:29937876-30017658	29.8953	16.7707	3.97695	1.34297	0.0109708	4.62598e-05	0
Acp1	chr12:30893325-30911621	12.721	16.3285	2.74939	2.53569	11.3529	3.40746	27.942
Sh3yl1	chr12:30911668-30960160	36.6715	26.4731	31.6923	5.38069	1.2171	0.989994	3.17796
Fam110c	chr12:31073967-31079940	17.4	13.3339	1.41318	0.192845	0.924635	0	0
Lamb1	chr12:31265147-31329644	307.925	147.7	5.6424	3.30243	2.63355	4.31896	7.37442
Dld	chr12:31331561-31351471	23.8593	62.5998	5.88774	24.3453	21.973	20.2743	49.0845
Cbll1	chr12:31484828-31500741	2.58269	4.63427	37.5934	20.633	13.6783	18.1801	4.13443
Bcap29	chr12:31595353-31634658	10.0506	17.8473	5.19215	12.0749	55.5254	3.38279	5.65109
Hbp1	chr12:31926454-31950535	12.7941	20.5473	34.4406	46.9664	24.186	13.2398	10.0045
Prkar2b	chr12:31958449-32061343	13.4239	13.8531	11.575	1.75118	0.33377	0.00905213	0.160919
Rab10	chr12:3247427-3309969	85.8814	94.0958	73.9881	179.365	92	80.0446	52.2171
Nampt	chr12:32820334-32853369	1.35829	5.04624	36.0899	45.3806	9.55493	0.57504	14.2613
Sypl	chr12:32953872-32979502	53.7626	125.7	24.8634	14.5937	14.4878	12.2169	28.9915
Atxn7l1	chr12:33147638-33376408	0.985709	1.97408	0.478582	0.581641	0.00654272	0.346972	16.7786
Twistnb	chr12:33429623-33439380	25.9127	10.9045	29.2799	63.2282	40.9856	37.6778	27.0553
Kif3c	chr12:3365115-3406494	0.109465	0.194326	12.5904	19.7658	1.33777	2.22536	1.21623
Snx13	chr12:35046120-35147480	5.23551	9.74776	4.17471	2.59288	0.737001	0.414518	3.80897
Dtnb	chr12:3572390-3782611	2.72594	0.76779	7.25913	7.62461	7.77639	0.487238	1.31446
Agr3	chr12:35925620-35949737	20.8783	27.6008	11.8922	1.20347	2.32081	0	0
Tspan13	chr12:36014554-36042478	11.7946	16.1349	12.6104	0.711103	1.70033	0.00111612	2.60824
Bzw2	chr12:36091834-36156825	8.20136	2.69127	62.2505	59.1653	55.1584	21.3692	38.0138
Ankmy2	chr12:36157123-36197291	0.381465	0.66508	13.202	20.7167	11.9451	0.0695139	8.92559
Dnmt3a	chr12:3804534-3914443	51.5136	103.892	14.5328	5.34629	5.44849	2.12352	3.70594
Pomc	chr12:3954944-3960643	0.838277	0.776148	7.54683	2.42488	0	12.752	4.60435
Arl4a	chr12:40033290-40037987	25.307	35.3817	73.0308	91.2058	15.8935	0.356022	7.8275
Ifrd1	chr12:40203128-40223189	144.448	110.702	135.132	132.378	110.622	117.43	101.057
Zfp277	chr12:40315045-40445790	53.6001	40.9808	20.3288	9.40865	7.14884	9.86735	20.198
Cenpo	chr12:4197057-4234294	26.1321	42.842	19.28	4.13886	2.74443	3.84124	5.52488
Ptrhd1	chr12:4234026-4240123	23.3449	7.18709	22.8151	10.9074	21.4601	32.1631	49.0648
Ncoa1	chr12:4247361-4477210	5.75523	7.70165	11.5264	4.52071	0.272238	4.55293	1.82225
Dnajb9	chr12:44205896-44210068	5.55729	9.76299	367.808	472.79	92.9605	58.0383	19.1942
Pnpla8	chr12:44269127-44315935	15.0152	35.8048	35.3564	34.2207	18.9755	15.8616	28.6255
Gm29690	chr12:4459459-4460161	1.00069	0.80568	3.96725	9.12448	30.3666	28.6979	40.9173
Stxbp6	chr12:44852483-45074737	9.37219	14.2737	2.63203	0.177914	14.2581	0.34542	3.77305
Itsn2	chr12:4592637-4713952	41.9435	35.555	6.67905	2.76234	5.55392	9.23045	3.11084
Fam228a	chr12:4697271-4769267	8.13533	3.5059	0.406718	1.96867	0.360451	1.01753	0.455302
Fam228b	chr12:4738396-4769267	1.40396	6.00762	4.92033	17.2022	3.33949	0	2.09252
Pfn4	chr12:4768912-4778808	7.8845	18.5825	16.5498	6.04367	5.05894	0	1.1748
Sf3b6	chr12:4817607-4827659	47.7946	25.7938	268.173	369.882	325.848	193.952	347.878
Fkbp1b	chr12:4833173-4842463	0	0	9.54018	2.51354	23.0288	0.88868	1.63023
Ubxn2a	chr12:4876646-4907781	9.83269	32.7289	29.4651	108.152	96.4558	132.191	46.0602
Atad2b	chr12:4916083-5047410	7.57794	13.8082	28.0174	24.7747	21.1168	17.4051	6.70637
Prkd1	chr12:50341225-50649248	15.0627	45.4564	16.4233	3.94949	0.766291	3.1647	0.0925249
G2e3	chr12:51348229-51376986	0.221012	0.056028	18.225	15.239	2.46744	0.191674	2.00878
Scfd1	chr12:51377514-51450096	18.3607	35.4403	5.47726	4.14294	8.45264	5.21548	14.9144
Strn3	chr12:51608540-51692565	1.59889	5.30436	10.3825	43.3851	45.7496	21.209	15.4536
Ap4s1	chr12:51689887-51738939	1.67483	4.60277	17.4453	34.2144	75.5227	24.9086	44.1529
Hectd1	chr12:51743720-51829605	23.3288	27.9484	9.79182	19.8164	8.56566	6.92224	17.4858
Heatr5a	chr12:51875870-51971333	7.52783	11.3159	1.9642	1.51899	2.0415	2.41743	4.31585
Dtd2	chr12:51997506-52006501	1.00979	4.35916	0.00285048	0.289862	1.14677	1.82934	26.1614
Nubpl	chr12:52097745-52310970	5.45361	18.9509	8.96299	3.60466	5.74152	0.877631	27.9535
Arhgap5	chr12:52503770-52571978	0.826911	2.12276	2.46616	16.4811	14.0656	15.9982	4.24176
Sptssa	chr12:54645373-54656572	36.229	36.0166	50.0714	28.998	54.8919	37.8026	135.331
Eapp	chr12:54670339-54695896	6.77323	17.106	44.6284	78.8552	66.5569	70.8803	110.298
Snx6	chr12:54746352-54795749	23.5633	41.7297	60.8603	52.5182	74.4574	94.3895	72.0708
Cfl2	chr12:54858814-54862877	10.0942	35.075	81.3306	70.7205	73.3025	42.0577	23.5946
Baz1a	chr12:54892599-55014371	18.9335	17.0072	37.6039	39.5079	23.9605	13.0506	12.697
2700097O09Rik	chr12:55045660-55080238	4.48797	12.1962	10.4844	14.8078	18.8668	7.52926	31.8849
Srp54a	chr12:55080495-55115367	20.0193	47.6526	32.8835	41.5629	24.233	47.6634	51.7261
Fam177a	chr12:55124467-55142104	27.3072	33.1558	61.5615	51.309	54.0861	52.0963	51.4127
Gm2436	chr12:55141071-55154918	0.689997	2.51847	2.75869	1.8933	10.4391	9.65101	3.57466
Srp54b	chr12:55155103-55189213	18.0854	44.4119	32.0178	40.3666	23.1386	43.6162	49.9949
1700047I17Rik2	chr12:55199531-55217168	26.2203	34.4518	61.9405	52.9052	55.9529	52.4443	53.5648
Gm2446	chr12:55216135-55229982	0.514325	2.06737	2.12051	1.48908	7.88036	7.67915	2.84096
Srp54c	chr12:55230104-55279334	29.6752	95.1039	43.1675	51.9182	32.2049	39.9406	58.8409
Ppp2r3c	chr12:55280808-55303005	2.54317	10.7623	11.5532	6.75996	40.1077	31.5505	16.6446
1110008L16Rik	chr12:55302636-55382491	1.45219	1.01447	16.9264	28.2229	16.4562	2.8844	7.05201
Psma6	chr12:55384216-55418459	20.2448	71.9614	120.196	391.238	536.12	558.931	599.568
Nfkbia	chr12:55489408-55492647	96.9573	36.443	11.9136	1.47409	3.89707	1.37121	1.47792
Brms1l	chr12:55836242-55869736	7.53452	6.17159	8.63216	17.9024	5.5037	1.8071	8.35298
Mbip	chr12:56328305-56345894	3.72465	6.42685	24.2905	32.4381	14.318	2.24578	23.1815
Prps1l3	chr12:57230411-57457241	3.1265	10.229	178.069	169.772	69.4428	45.9283	33.0639
Foxa1	chr12:57540627-57546911	0.0142696	0	3.39836	16.8227	23.7158	16.1091	0.639703
4921506M07Rik	chr12:57564114-57622105	4.71436	6.53594	2.74882	0.506761	0.317684	0.00719188	0.00150159
Sec23a	chr12:58958382-59012026	18.6131	25.059	9.36386	14.5536	7.33072	10.3819	13.8195
Gemin2	chr12:59013392-59027988	0.292048	1.11553	10.0717	61.8183	54.113	19.2372	43.4933
Trappc6b	chr12:59043091-59061489	22.1494	8.47931	16.0586	52.9238	50.4534	70.3734	45.6271
Pnn	chr12:59066918-59074017	69.0225	86.2274	34.0246	84.0929	15.7328	25.8037	14.3095
Ctage5	chr12:59129739-59190220	54.3053	59.6768	32.6653	20.9879	24.3437	24.2854	22.5212
Fbxo33	chr12:59200654-59219483	30.3677	34.4043	53.6003	117.192	23.7083	11.2713	7.46009
Gm527	chr12:64917910-64924591	102.263	72.942	7.07835	9.78948	2.31653	0.0416617	1.27869
Fam179b	chr12:64965741-65022573	13.5863	28.3827	27.0726	17.026	5.29556	4.21514	3.07287
Prpf39	chr12:65036308-65063386	6.59928	11.9109	10.6081	13.6461	2.53415	6.52812	2.59576
Fkbp3	chr12:65062431-65073938	1.54744	26.7435	50.6952	116.808	114.84	69.5948	304.618
Fancm	chr12:65074090-65132058	6.32144	8.44158	18.5781	27.657	11.4841	8.65959	4.99848
Mis18bp1	chr12:65132733-65172580	15.3137	41.2852	21.4047	13.8898	7.66013	1.42058	8.06342
Rpl10l	chr12:66283378-66284401	0.0942272	2.50173	140.438	165.007	22.0077	17.2385	27.5959
Rps29	chr12:69157721-69159186	2.99322	14.0757	52.9263	82.4864	255.08	352.994	180.698
Lrr1	chr12:69168813-69179010	287.742	358.884	60.6208	92.8803	122.176	90.3571	59.2339
Rpl36al	chr12:69182733-69184067	18.1136	98.2431	613.238	830.636	1338.8	1400.91	1489.15
Mgat2	chr12:69184157-69186773	0.017645	2.55527	163.353	145.886	32.4953	27.9855	28.0054
Dnaaf2	chr12:69189837-69198429	0.219574	0.577139	23.0095	52.6459	14.1709	23.6486	14.6531
Pole2	chr12:69201772-69228242	17.7394	19.5291	4.00668	6.4288	11.962	8.38323	23.6901
Klhdc1	chr12:69226916-69284646	6.31999	12.0252	7.25699	5.26562	0.0280693	1.01601	0.740422
Klhdc2	chr12:69296680-69310687	212.988	286.501	165.035	56.8765	17.0535	48.3371	26.1771
Nemf	chr12:69311542-69357189	15.1473	18.0615	5.69812	9.36869	7.23032	6.5825	5.43629
Arf6	chr12:69372149-69375980	6.70857	9.79537	104.434	52.2004	30.6606	12.349	28.774
Vcpkmt	chr12:69576729-69583109	4.96508	7.71713	2.90221	2.96551	10.8803	14.3085	7.90638
L2hgdh	chr12:69690435-69724874	0.355853	1.07745	47.1065	97.2357	65.7678	36.5519	12.5516
Atp5s	chr12:69724929-69744665	0.00437872	0.252121	0.601591	19.6582	16.7918	1.97368	18.5298
Map4k5	chr12:69803756-69893163	65.9911	89.8302	29.7887	43.6768	11.6171	11.0537	6.44619
Atl1	chr12:69893104-69964085	52.8108	53.3646	5.46532	0.0512117	0.295791	0.000627057	0.116526
Sav1	chr12:69965011-69987002	7.03649	3.09182	5.00227	8.86005	8.81631	1.42537	4.14012
Nin	chr12:70011434-70113830	44.1903	74.2359	44.5558	51.9312	55.6495	27.4649	5.10469
Tmx1	chr12:70453153-70467624	0.130857	2.09608	10.8335	11.2343	14.1022	6.52127	14.7212
Actr10	chr12:70937856-70964718	20.8685	33.4014	3.64928	9.76785	37.3894	30.7413	51.0167
Psma3	chr12:70974622-70994937	5.61011	11.6233	42.8205	70.1526	83.5058	37.6	119.899
Arid4a	chr12:71015966-71099351	40.2637	102.285	18.9232	12.8122	3.38936	13.8499	0.425703
Timm9	chr12:71123171-71136675	40.1738	27.0339	9.74369	62.704	66.2738	15.6238	60.5835
2700049A03Rik	chr12:71136847-71320107	96.9522	214.289	22.0012	10.7578	2.51116	0.283704	2.44265
Daam1	chr12:71831050-71992376	41.9441	30.5104	8.28768	3.98471	0.212041	1.00706	1.94343
Jkamp	chr12:72085838-72101527	117.322	134.122	0.163865	35.6259	20.5267	60.9678	56.3451
Pcnxl4	chr12:72536145-72580213	2.16583	0.885464	5.70606	24.6522	0.832095	11.9044	0.99252
Ppm1a	chr12:72761210-72799822	57.7059	70.2437	145.244	110.456	154.748	202.655	46.238
Six1	chr12:73041826-73046712	0.0804915	0.0655624	10.5179	0.932446	1.24834	1.72877	0.361196
Mnat1	chr12:73112183-73273988	15.5057	27.2897	25.529	20.003	27.9553	34.0851	57.7173
Trmt5	chr12:73268514-73286787	2.53653	9.28832	4.0825	14.2142	15.2861	22.0664	10.0805
Tmem30b	chr12:73543113-73546395	16.612	3.93714	0	0.685104	0.740103	0.691315	7.41612
Hif1a	chr12:73901328-73947530	44.4318	57.7064	5.30253	3.50447	3.08622	5.31821	11.3741
Snapc1	chr12:73964476-73985925	25.4716	53.4961	14.8597	29.9824	0.916515	0.305847	2.18712
Ppp2r5e	chr12:75449462-75596250	7.91018	9.36533	17.3855	15.4662	16.9581	17.706	11.4888
Wdr89	chr12:75630593-75669537	35.1134	36.479	119.715	151.452	348.408	236.518	432.31
Sgpp1	chr12:75714247-75735729	0.399222	1.9418	25.919	34.2978	78.2189	23.5186	29.3954
Syne2	chr12:75818317-76110928	19.4705	28.4008	10.3007	5.95855	1.97691	0.385437	0.885194
Esr2	chr12:76120418-76177259	15.9965	30.0736	6.21318	1.75339	0.374676	0.151223	0.39042
Mthfd1	chr12:76255231-76319820	8.18891	14.5126	2.29032	6.65623	7.91851	8.18512	25.9783
Zbtb1	chr12:76370191-76396955	8.5339	6.16185	3.03162	4.33124	3.69614	0.750148	1.91596
Hspa2	chr12:76403843-76406938	1.55057	1.07918	7.40006	0.993109	0.0152031	0	0.144678
Plekhg3	chr12:76533246-76579042	6.30304	10.0213	6.16374	1.38152	2.24569	0.426472	6.19937
Churc1	chr12:76765572-76783180	0.107865	12.0039	7.9048	36.7373	78.4267	46.4127	106.385
[truncated: 7,464 more rows]
