# Supplementary material for: Mouse Obox and Crxos modulate preimplantation transcriptional profiles revealing similarity between paralogous mouse and human homeobox genes
Source: EvoDevo. 2018 Jan 27;9:2. doi: 10.1186/s13227-018-0091-4 (PMC5787275; doi:10.1186/s13227-018-0091-4)
Supplement: Supplementary file 10 — Additional file 10. Gene expression (raw reads) from triplicate RNA sequencing of mouse embryonic fibroblasts following ectopic expression of mouse ETCHbox genes. [file 13227_2018_91_MOESM10_ESM.xlsx]

## Sheet: Sheet 1
Geneid	Chr	Length	Replicate 1	Replicate 2	Replicate 3	OboxA4 rep 1	OboxA4 rep 2	OboxA4 rep 3	OboxA7 rep 1	OboxA7 rep 2	OboxA7 rep 3	CrxOS rep 1	CrxOS rep 2	CrxOS rep 3	Control rep 1	Control rep 2	Control rep 3
Marc1	1	2490	2	2	2	3	0	5	3	0	3	0	2	0	3	0	0
Marc2	1	1987	1644	1312	1326	1187	1839	1644	1543	1614	1921	1562	1513	1264	1425	1367	1360
Sept2	1	3600	18078	14865	15065	14075	19654	18216	17970	16502	21602	16916	16073	15213	14984	16061	13427
March4	1	4541	1	1	1	1	2	2	2	1	5	2	2	0	5	4	7
1110058L19Rik	1	667	364	308	240	236	419	352	319	356	394	298	308	294	321	276	273
1500015O10Rik	1	888	304	174	94	156	288	231	179	192	180	159	162	113	67	98	107
1700015E13Rik	1	713	0	0	0	1	3	1	8	0	3	0	0	2	0	2	5
1700016C15Rik	1	1157	0	0	0	1	1	0	0	0	1	0	1	0	0	1	0
1700019A02Rik	1	2048	1	2	1	0	2	3	6	2	2	5	6	0	5	1	0
1700019D03Rik	1	4248	13	13	6	4	19	16	12	9	8	2	14	3	2	7	3
1700019O17Rik	1	1721	0	0	0	0	0	0	0	0	0	0	0	0	0	0	0
1700025G04Rik	1	9999	1175	941	1104	902	1200	1173	1084	942	1349	1199	1029	1092	1184	1195	1035
1700056E22Rik	1	967	14	11	16	4	17	7	14	18	19	11	9	8	23	12	11
1700066M21Rik	1	3327	540	431	479	390	579	553	448	416	578	483	455	407	562	504	419
1700084C01Rik	1	2782	5	1	1	1	0	1	0	0	2	4	2	2	0	2	0
2010300C02Rik	1	5834	38	30	24	37	28	21	74	73	97	24	20	20	19	50	47
2310007B03Rik	1	2406	0	2	4	1	2	0	1	3	0	3	2	5	1	0	1
2310009B15Rik	1	571	310	261	154	168	374	336	243	279	353	240	270	216	265	296	293
2310035C23Rik	1	5538	2032	1699	1890	1705	2155	2124	2180	1888	2655	2150	1987	1709	1720	2086	1740
2810459M11Rik	1	3331	0	2	0	0	0	0	0	0	1	1	1	0	0	0	0
3110009E18Rik	1	2792	53	26	38	38	51	58	39	41	61	29	37	39	28	47	44
3110035E14Rik	1	3187	2	2	1	0	1	4	5	4	1	0	5	1	0	0	1
3110040M04Rik	1	1713	0	0	0	0	0	0	0	0	0	0	0	0	0	0	0
3110079O15Rik	1	533	0	0	0	0	0	0	0	0	0	0	0	0	0	1	0
4930444P10Rik	1	1849	5	5	0	3	4	5	2	7	10	1	3	2	1	4	4
4930469G21Rik	1	954	0	0	0	3	0	0	0	0	1	0	0	0	0	0	0
4930523C07Rik	1	7037	961	762	570	775	1074	971	1038	954	1216	631	693	588	553	1026	783
4930558K02Rik	1	3899	1	0	0	0	1	0	1	1	1	1	0	0	0	0	0
4931408C20Rik	1	4331	1	0	0	0	0	0	0	0	0	0	0	0	0	0	0
4933402D24Rik	1	1756	5	1	2	3	3	6	2	1	5	5	0	0	7	2	3
4933406M09Rik	1	2728	0	1	4	1	5	2	6	2	0	1	6	3	0	1	3
4933415F23Rik	1	1781	0	0	0	0	0	0	0	0	0	0	0	0	0	0	0
5430435G22Rik	1	4785	334	251	412	188	360	307	293	281	310	487	419	464	475	227	220
5730559C18Rik	1	5589	199	106	400	120	199	151	148	160	190	396	399	354	299	116	99
6330403A02Rik	1	6572	0	0	0	0	0	0	0	1	0	0	1	1	0	0	0
7420461P10Rik	1	1114	0	0	0	0	0	0	1	0	1	1	1	0	0	0	2
9130409I23Rik	1	2058	2	1	3	6	1	3	6	5	4	8	4	4	3	3	5
9430016H08Rik	1	1325	627	504	536	414	673	576	581	586	771	530	561	503	561	553	549
A130010J15Rik	1	4217	260	187	235	175	259	281	234	211	289	247	217	184	233	237	175
A530032D15Rik	1	4553	0	0	0	0	0	0	1	2	0	0	0	2	1	0	0
A630001G21Rik	1	2183	29	18	18	18	20	16	16	16	27	20	22	17	30	17	21
A630095N17Rik	1	1301	0	0	0	1	1	0	0	1	0	1	2	0	1	0	1
A830018L16Rik	1	8722	21	19	5	26	30	30	15	21	36	6	4	1	4	12	15
AA986860	1	2909	93	56	75	53	94	96	78	78	79	70	58	66	51	55	48
Aamp	1	2117	4195	3382	3235	2904	4411	4055	3689	3742	4449	3985	3973	3497	3795	3719	3668
Abca12	1	8323	1	3	5	0	3	1	2	1	1	0	0	1	2	0	0
Abcb6	1	2934	380	365	352	276	402	379	320	328	364	427	461	378	447	328	351
Abi2	1	7474	1475	1233	1266	1247	1565	1651	1529	1437	1964	1443	1322	1229	1356	1610	1414
Abl2	1	12488	3650	2991	4981	3658	3428	4091	4765	4021	5800	5407	4770	4030	4995	5519	5246
Acadl	1	3896	3314	2687	2236	2390	3668	3401	3140	2930	3965	2676	2387	2212	2935	3175	2927
Acbd3	1	3471	4149	3484	3974	3400	4449	4232	4222	3899	5097	4577	4369	3902	3828	3973	3258
Acbd6	1	2890	951	763	842	677	1072	965	880	906	1124	941	982	920	1076	888	790
Ackr1	1	1158	24	7	12	10	15	14	13	13	8	11	13	19	6	2	4
Ackr3	1	2321	1176	936	794	818	1379	1095	815	892	947	891	906	755	1064	760	669
Acmsd	1	2303	4	0	3	6	2	6	6	3	9	9	3	0	6	7	5
Acsl3	1	4874	1245	981	1269	1110	1482	1337	1232	1202	1602	1254	1115	1089	1252	1061	979
Actr1b	1	3401	5791	4645	5158	4113	6092	5733	5100	4931	6308	5873	5777	5271	6119	5452	5373
Actr3	1	2746	13449	11150	11251	10053	14462	13683	13653	13267	17750	13062	11928	10871	12950	14043	12843
Adam23	1	9986	1394	1047	2170	1013	1429	1255	1127	1068	1207	2321	2376	2021	1638	841	705
Adamts4	1	3673	1113	752	998	868	1103	921	1017	892	1018	925	927	901	474	569	436
Adck3	1	4557	36	31	22	30	46	32	18	41	36	22	40	29	19	23	21
Adcy10	1	6753	5	4	0	0	2	2	2	5	4	2	1	4	2	1	0
Adhfe1	1	3393	53	33	9	35	71	35	36	38	41	26	19	10	18	24	17
Adipor1	1	2522	7275	5846	5585	4890	7665	7175	6894	6997	8486	6773	6545	5720	6321	6488	6044
Adora1	1	5819	18	16	15	26	18	18	21	28	28	21	13	13	19	28	23
Adss	1	2738	3950	3343	3791	3100	4156	4253	3957	3808	5400	4237	3806	3549	4526	4765	4330
Aff3	1	7416	1275	909	1053	893	1268	1076	1050	973	1196	1062	1004	973	1013	607	628
Agap1	1	9581	1694	1382	1604	1391	1804	1806	1645	1463	1791	1735	1898	1628	1369	1662	1466
Agfg1	1	7940	4773	3971	5215	4016	5440	5171	5055	4478	6503	6006	5655	4944	5617	5806	5192
Agxt	1	1553	0	0	0	0	0	1	0	3	0	0	0	0	0	0	0
Ahctf1	1	9242	4813	3912	5560	4396	4767	5137	5448	4616	6658	6210	5531	4959	5527	5765	5211
AI597479	1	3457	1056	919	881	842	1073	1130	994	840	1239	1134	959	855	970	991	805
AI607873	1	10215	482	434	1314	501	557	580	612	453	617	1355	1247	1177	1383	759	714
Aida	1	3293	3657	2901	3522	2769	3915	3710	3326	3272	4431	4007	3637	3336	4059	3900	3197
Aim2	1	8946	7	12	10	2	13	8	13	6	9	10	5	9	5	11	5
Akp3	1	1680	0	0	0	0	0	0	0	1	2	1	0	0	0	1	0
Akr1cl	1	1383	0	0	1	0	0	0	0	0	0	0	1	3	1	0	0
Akt3	1	9887	3283	2739	3209	2719	3297	3292	3298	2802	4162	3135	2937	2892	3038	3257	2531
Aldh9a1	1	3197	1739	1435	1275	1299	1933	1854	1620	1448	2183	1517	1387	1192	1718	1790	1783
Alpi	1	2337	1	1	0	0	1	0	0	0	2	0	0	0	3	1	0
Alppl2	1	2687	0	0	1	0	0	1	0	6	3	0	2	0	0	0	2
Als2	1	7038	1243	1017	1442	1131	1333	1349	1374	1180	1701	1671	1402	1212	1540	1236	1096
Als2cr11	1	2249	1	0	0	0	0	1	1	0	0	4	0	0	1	0	0
Als2cr12	1	3462	1	4	3	1	1	1	11	2	13	8	4	5	10	7	16
Alyref2	1	1273	70	59	39	47	85	88	62	56	46	41	56	43	68	70	40
Amer3	1	5138	0	0	0	0	0	0	0	0	0	0	0	0	0	0	0
Angel2	1	4496	1523	1217	1282	1210	1668	1547	1402	1306	1807	1377	1331	1203	1433	1411	1237
Angptl1	1	2190	35	25	38	35	29	51	18	15	39	42	46	21	28	9	12
Ankar	1	4590	0	0	0	1	0	0	0	0	0	0	0	0	1	0	0
Ankmy1	1	4885	28	15	21	16	31	22	26	18	45	18	26	15	21	22	29
Ankrd23	1	2687	266	190	194	218	277	275	257	249	289	272	296	194	211	165	171
Ankrd39	1	2226	267	171	239	228	206	287	239	218	296	245	236	207	204	212	160
Ankrd44	1	8153	1077	819	976	890	1165	1020	1046	973	1261	1047	1030	996	841	812	731
Ankrd45	1	3943	11	4	7	4	8	1	5	11	8	5	7	7	3	8	2
Ankzf1	1	3381	536	411	461	412	569	567	477	392	525	478	509	439	460	458	400
Ano7	1	4224	10	8	3	6	11	17	13	6	14	3	3	5	7	4	2
Aox1	1	5680	240	198	262	208	277	295	316	259	370	338	319	276	240	204	190
Aox2	1	5572	1	0	0	0	2	1	2	0	1	1	0	0	4	2	0
Aox3	1	5181	28	14	55	21	35	29	27	17	25	61	45	48	25	17	17
Aox4	1	5151	3	0	0	2	1	1	1	0	4	0	1	2	1	1	0
Ap1s3	1	3116	55	30	55	32	50	60	46	45	59	70	79	61	76	59	32
Apcs	1	984	0	0	0	0	0	0	0	0	0	0	0	0	0	0	0
Apoa2	1	564	18	14	8	14	25	18	13	15	13	9	13	12	11	16	12
Apobec4	1	1566	0	0	0	0	0	0	1	0	0	0	0	0	0	0	1
Aqp12	1	1088	1	0	0	1	0	0	1	2	1	3	2	2	0	1	1
Arfgef1	1	7042	4086	3337	4350	3624	4233	4267	4401	3687	5614	4810	4196	3922	4005	4322	3826
Arhgap30	1	4488	0	2	1	0	0	1	1	3	1	0	0	2	0	0	0
Arhgef4	1	2714	148	140	104	178	193	188	152	159	208	148	114	107	137	152	156
Arid5a	1	10133	396	326	421	347	435	452	482	427	499	375	534	395	331	582	466
Arl4c	1	3967	3851	3190	4703	3077	3848	3914	4830	4453	6039	5343	4675	4052	5063	6121	5338
Arl8a	1	1702	5173	4141	4690	3745	5767	5301	4773	4710	5844	5413	5302	4605	5205	4951	4538
Armc9	1	8670	531	466	511	452	650	600	520	518	622	467	495	452	496	505	442
Arpc2	1	1643	14322	11591	11713	9486	14646	13634	13283	13029	17285	14263	13369	11749	13278	14099	12299
Arpc5	1	2144	11238	9152	8609	8264	11927	11569	11430	10905	15209	9993	9232	8622	11096	12108	10726
Asb1	1	7385	809	702	807	726	825	928	823	766	1024	961	827	747	756	683	642
Asb18	1	4044	0	0	0	0	0	1	0	0	0	0	0	0	0	0	0
Ascl5	1	567	0	0	0	0	0	0	0	1	1	0	0	0	0	1	0
Asic4	1	2650	2	5	5	2	2	5	2	6	8	2	0	3	1	11	8
Asnsd1	1	2442	2368	1904	1920	1747	2677	2577	2345	2197	3003	2275	2096	1913	2199	2427	2092
Aspm	1	10243	1289	1292	1024	1333	1547	1576	1592	1255	1964	949	965	958	1378	1500	1392
Astn1	1	7956	9	4	15	3	6	6	5	4	5	19	8	10	3	2	6
Atf3	1	1977	483	372	388	414	431	596	717	1027	1021	588	527	489	336	1067	1109
Atf6	1	7830	3206	2639	3144	2616	3249	3123	3287	2922	4158	3244	3126	2738	3006	3857	3307
Atg16l1	1	3311	1397	1070	1249	1144	1455	1413	1251	1129	1456	1503	1455	1236	1305	1185	1091
Atg4b	1	3297	2246	1815	1855	1607	2260	2187	2074	1953	2452	2159	2077	1840	1933	1907	1873
Atg9a	1	4399	2829	2369	2248	2278	3234	3002	2736	2677	3222	2455	2560	2153	2525	2483	2320
Atic	1	2611	5163	4266	5138	3722	5156	5301	4799	4591	6354	5879	5264	4913	6331	6027	6001
Atp1a2	1	6227	1	1	2	1	2	5	1	2	0	2	1	5	0	3	0
Atp1a4	1	3692	0	0	1	0	0	0	0	0	0	1	0	0	0	0	0
Atp1b1	1	2590	2428	1942	1600	1661	2183	2393	2231	2218	3045	1943	1717	1430	2076	2402	2567
Atp2b4	1	8846	2068	1586	2359	1779	2130	1968	1941	1650	1906	2088	2107	2096	1411	1000	914
Atp6v1g3	1	1887	0	0	0	0	0	0	0	0	0	0	0	0	0	0	0
Atp6v1h	1	3758	3289	2632	2914	2396	3406	3279	3082	3147	3881	3699	3406	2916	3174	3326	2860
Avpr1b	1	4148	0	1	0	0	0	0	0	0	0	1	0	0	0	0	0
Axdnd1	1	3646	36	30	89	32	37	34	40	44	40	146	117	70	57	28	27
B020011L13Rik	1	2709	0	0	0	0	0	0	0	0	0	0	0	0	0	0	0
B3galt2	1	4578	3	4	2	4	5	6	8	10	6	2	2	5	4	2	1
B3gat2	1	4362	47	34	36	46	38	41	53	43	52	50	58	39	32	16	40
B3gnt7	1	2595	4	8	21	7	6	11	9	9	14	18	24	22	11	10	7
B4galt3	1	1998	1073	818	942	824	1174	1117	1039	919	1122	968	1034	928	913	806	687
Bag2	1	1815	2203	1842	2299	1487	2278	2270	2337	2262	2963	2378	2307	2320	2989	2329	2201
Bai3	1	6025	0	0	0	0	0	0	0	2	0	0	0	1	0	1	0
Bard1	1	5713	519	414	390	421	581	546	515	516	737	383	358	410	515	591	507
Batf3	1	712	4	10	7	4	10	15	7	8	6	9	4	4	14	8	14
BC003331	1	3242	1490	1190	1185	1131	1559	1512	1450	1371	1762	1379	1366	1143	1179	1334	1160
BC026585	1	2716	84	61	77	78	95	87	101	81	106	64	65	84	66	68	46
BC034090	1	9621	1162	933	933	948	1282	1291	1181	1062	1313	1015	1014	1009	1105	1155	1057
BC055324	1	3791	510	494	445	428	631	622	611	491	736	475	431	435	654	605	484
BC094916	1	1294	0	0	0	0	0	1	0	0	0	0	0	0	0	0	0
Bcl2	1	7750	669	550	539	559	712	645	726	658	863	533	513	488	693	686	656
Bcs1l	1	1896	537	399	423	426	642	566	512	409	592	515	482	436	492	501	412
Becn2	1	1789	0	0	0	0	0	0	2	3	1	0	1	0	2	0	0
Bend6	1	2438	190	172	171	130	211	188	170	135	204	191	219	199	178	183	152
Bivm	1	4413	889	791	839	743	945	939	765	756	1022	921	818	767	916	845	764
Blzf1	1	4091	1001	869	805	782	1126	1013	991	975	1162	1000	953	840	743	866	722
Bmpr2	1	11096	6375	5203	6387	5903	6658	6307	6811	5556	8070	6547	5718	5257	5840	5993	5200
Bok	1	1432	803	681	714	517	919	857	809	784	1063	796	771	789	1098	927	890
Boll	1	13121	175	146	194	118	173	160	163	160	176	234	165	166	219	132	147
Bpnt1	1	2479	1397	1065	1423	997	1335	1293	1296	1247	1714	1621	1504	1291	1627	1506	1304
Brinp2	1	4373	0	4	2	2	1	1	0	0	1	3	2	3	0	0	5
Brinp3	1	3856	20	11	35	8	11	14	6	10	9	32	40	42	28	4	16
Brox	1	3969	2115	1741	1910	1668	2140	1971	1993	1811	2419	2348	2022	1798	1914	1951	1658
Btg2	1	3083	4850	4208	3839	4482	6196	6687	5202	6201	6531	3619	4719	4030	3569	2813	2736
Bzw1	1	3740	17008	13439	15617	12792	17242	16966	16879	15730	21794	17957	16760	15346	17627	18438	16537
C130026I21Rik	1	2923	1	0	0	4	3	1	5	4	4	0	0	1	0	0	0
C130074G19Rik	1	2853	15	6	10	7	15	8	16	14	19	9	8	11	8	11	7
C1ql2	1	2000	2	0	0	0	0	1	0	1	0	2	0	0	0	0	1
C4bp	1	3153	6	6	2	5	4	5	5	2	7	6	2	1	1	2	3
Cab39	1	4031	4835	3925	4616	3540	4940	4850	4727	4414	5921	5203	4831	4273	4437	5202	4582
Cacna1e	1	24048	0	1	3	2	3	1	0	3	3	1	6	0	1	1	2
Cacna1s	1	6578	0	0	0	0	0	3	0	0	0	1	3	1	0	0	0
Cacybp	1	2115	4809	4171	4740	3593	5589	5135	4553	4577	6270	5732	4839	4674	5739	5604	4978
Cadm3	1	4261	106	97	101	77	111	76	114	112	140	134	151	91	72	45	49
Camk1g	1	2505	2	0	2	0	0	3	2	4	1	5	0	1	1	1	0
Camsap2	1	7931	3662	2939	3626	3338	3563	3826	3980	3310	4626	3956	3511	3174	3354	3768	3606
Capn10	1	2877	660	519	551	484	659	621	549	514	688	661	605	545	643	520	504
Capn2	1	3185	24080	20144	23387	18176	24033	24602	24363	23173	31240	26041	23337	21282	27420	24625	23846
Capn8	1	6245	2	0	1	0	0	0	0	0	0	0	0	0	0	0	0
Carf	1	5815	335	244	248	292	374	337	397	302	409	345	276	242	233	256	205
Casp8	1	3038	1840	1534	1831	1342	1990	1838	1832	1693	2311	2070	1926	1772	1955	2042	1736
Casq1	1	1874	11	3	6	11	19	11	11	11	7	5	5	7	7	8	9
Catip	1	2445	153	122	77	105	209	178	137	126	179	77	80	63	95	135	104
Ccdc108	1	8459	0	0	0	0	0	0	1	0	0	2	0	0	0	0	0
Ccdc115	1	1705	478	396	423	326	562	550	464	455	567	643	536	483	505	500	511
Ccdc121	1	1819	0	0	1	0	1	0	2	0	0	0	0	0	0	0	0
Ccdc150	1	5138	10	3	0	11	6	5	9	5	7	1	8	4	2	7	5
Ccdc168	1	20491	27	16	27	36	33	31	39	42	34	36	58	34	28	18	33
Ccdc181	1	1896	218	164	153	170	238	235	197	191	305	192	177	194	209	214	248
Ccdc185	1	2055	0	0	0	0	0	0	0	0	0	0	0	0	0	0	0
Ccdc93	1	7256	1805	1500	1931	1594	1944	1921	1805	1616	2123	2179	1960	1685	1864	1733	1552
Ccl20	1	879	62	33	85	34	54	39	34	25	24	99	122	96	24	92	62
Ccnt2	1	3514	1625	1285	1432	1532	1731	1878	1739	1488	1934	1813	1797	1377	1497	1223	1126
Ccnyl1	1	4349	1934	1544	1971	1536	2029	1873	1979	1858	2493	2050	2126	2000	2102	2083	1928
Cd244	1	4208	2	1	9	0	3	2	1	1	0	4	13	12	4	2	0
Cd247	1	5801	6	3	2	3	1	2	2	2	4	1	2	3	4	3	3
Cd28	1	12945	4	1	5	3	7	2	2	7	8	11	9	17	1	3	9
Cd34	1	2621	810	700	1075	723	1072	997	860	836	1240	1396	1152	939	1531	1180	1209
Cd46	1	6292	28	28	16	34	26	42	40	36	43	19	22	27	34	33	12
Cd48	1	1528	0	0	0	0	0	0	0	0	0	0	0	0	0	0	0
Cd55	1	11634	1187	927	1240	1007	1249	1181	1189	1107	1434	1736	1459	1162	1274	1118	936
Cd84	1	6490	0	0	0	0	0	0	0	0	0	0	0	0	0	0	0
Cdc42bpa	1	10139	7622	6066	6622	6466	7610	7517	7849	6575	9567	6910	6666	6489	6305	6657	6180
Cdc73	1	5164	1689	1409	1667	1369	1683	1675	1677	1522	2166	1901	1541	1405	1688	1735	1671
Cdh19	1	4671	12	4	23	12	10	11	8	4	5	36	23	12	14	5	8
Cdh20	1	3722	1	0	0	0	0	0	0	0	0	1	0	1	0	0	0
Cdh7	1	7947	1	1	0	3	1	0	1	3	0	0	0	0	0	0	0
Cdk15	1	2076	16	12	16	10	12	6	9	15	22	27	14	19	20	7	3
Cdk18	1	3390	1235	1013	1239	937	1252	1265	1195	1230	1612	1432	1333	1143	1617	1144	1206
Cdk5r2	1	2704	5	2	6	4	6	6	5	6	2	5	10	2	6	7	3
Cenpf	1	11365	2137	1896	1669	2113	2514	2634	2393	1928	3139	1609	1484	1448	2245	2287	2099
Cenpl	1	4644	428	336	319	291	450	462	384	345	530	313	330	272	473	371	375
Cep170	1	7249	6660	5399	8331	6046	6587	6758	7594	5932	8828	8930	7456	6638	8257	8135	7099
Cep350	1	14622	2824	2297	2452	2978	2827	3038	3322	2539	3754	2620	2488	2273	2396	2766	2612
Cfap126	1	1877	28	35	13	17	40	32	34	27	22	19	12	11	13	17	13
Cfap221	1	5336	0	1	0	0	0	0	0	0	0	0	1	1	0	0	0
Cfap45	1	2025	39	26	26	28	60	47	39	37	39	31	38	32	35	36	23
Cfc1	1	1038	0	0	0	0	0	0	0	0	0	0	0	0	0	0	0
Cfh	1	4365	119	100	148	100	145	128	107	93	142	157	136	138	195	84	61
Cfhr1	1	1732	0	0	1	0	0	0	0	0	0	0	0	0	0	0	0
Cfhr2	1	1602	0	0	0	0	0	0	0	0	0	1	0	0	0	1	0
Cfhr3	1	2299	0	0	0	0	0	2	0	0	0	0	0	0	0	0	0
Cflar	1	8929	3157	2560	3165	2887	3190	3193	3436	2794	4125	3677	3079	2714	3388	3387	3268
Chil1	1	2065	49	33	3	47	65	38	44	54	63	8	9	12	8	17	20
Chit1	1	1894	13	6	5	7	7	14	74	86	97	2	5	2	5	7	2
Chml	1	6117	692	590	641	547	657	712	732	607	923	704	557	507	679	818	725
Chpf	1	3235	7207	5635	5122	4981	7839	6799	6072	6042	6932	6193	6404	5386	6345	6300	5969
Chrnd	1	2965	0	0	0	0	0	0	0	0	0	1	1	0	0	0	1
Chrng	1	2685	0	0	0	0	0	0	0	3	1	0	0	1	0	0	3
Chst10	1	3335	297	260	196	209	304	291	254	260	319	257	265	242	211	249	228
Clasp1	1	8669	4491	3660	4591	3824	4512	4655	4786	3993	5821	4858	4464	4125	4726	4538	4143
Clk1	1	3088	1940	1398	1414	1487	1808	1821	1710	1576	1877	2015	1772	1412	1597	1265	1372
Cnga3	1	3832	2	8	7	5	9	6	3	6	4	8	9	4	9	9	1
Cnih3	1	2727	0	1	1	1	4	1	1	1	4	1	0	0	3	1	1
Cnih4	1	3863	1482	1251	1289	1151	1645	1587	1410	1494	1911	1637	1439	1277	1795	1671	1562
Cnnm3	1	5303	428	350	419	357	473	467	371	354	456	439	398	357	518	411	452
Cnnm4	1	4582	1125	940	1028	858	1272	1208	1215	978	1352	1068	1139	962	1056	1003	1052
Cnot11	1	3170	1480	1323	1377	1176	1818	1677	1472	1387	1830	1581	1476	1344	1525	1659	1434
Cnppd1	1	3373	2248	1838	1776	1694	2351	2240	1931	1927	2398	2242	2161	1802	2137	2071	1837
Cnst	1	4801	2045	1716	1687	1749	2270	2113	2252	2049	2844	1914	1981	1540	1938	2228	2062
Cntn2	1	10011	2	1	3	5	1	3	2	4	1	10	3	11	5	0	3
Cntnap5a	1	11284	0	0	0	0	0	1	0	0	0	1	0	0	1	0	0
Cntnap5b	1	6036	0	0	0	0	0	0	0	0	0	0	0	0	0	0	0
Coa5	1	3862	4209	3594	4429	3162	4427	4310	4009	3537	5152	4790	4236	4010	4577	4312	3728
Col19a1	1	13667	29	17	15	25	26	19	23	27	34	25	14	26	27	11	14
Col3a1	1	5564	122743	84257	92519	101078	140776	119637	96020	91536	88964	91781	108434	101785	41786	55465	45735
Col4a3	1	8609	21	5	7	19	28	28	15	23	28	10	19	14	9	24	12
Col4a4	1	10618	21	17	15	23	16	21	14	17	22	16	8	16	13	24	4
Col5a2	1	6615	95810	72353	81218	72125	94458	90506	81120	74371	84053	80910	86545	84046	63051	54749	50572
Col6a3	1	10841	58417	44838	65572	56159	62446	62557	62058	49765	64824	60505	61761	62097	51487	56690	50558
Col9a1	1	4241	18	10	6	9	15	10	6	11	11	4	3	4	2	2	6
Colgalt2	1	4056	6	6	8	2	7	12	13	18	23	10	6	6	10	12	11
Copa	1	4770	25508	20873	21250	20151	28197	26223	24707	22526	28625	22532	22134	20675	20036	21208	19701
Cops5	1	1739	3473	2827	2986	2244	3538	3501	3237	3216	4035	3574	3261	2958	3374	3142	2929
Cops7b	1	2527	986	845	856	732	1111	1024	848	855	1065	978	971	746	1026	930	847
Cops8	1	1843	2954	2546	2708	2138	3190	3016	2798	2804	3652	3326	3177	2714	3001	2978	2848
Coq10b	1	1733	1983	1645	2335	1436	1973	1958	2200	2199	2768	2629	2462	2228	2194	2215	1867
Cox20	1	448	17	13	12	13	12	21	19	17	12	11	9	6	8	10	8
Cox5b	1	569	1508	1234	1201	994	1676	1428	1268	1437	1653	1417	1443	1207	1462	1284	1200
Cpa6	1	3331	344	236	278	229	344	355	261	285	307	284	287	288	277	182	146
Cpo	1	1224	0	0	1	0	0	0	0	0	0	0	0	0	0	0	0
Cps1	1	11148	0	3	1	0	0	1	1	0	0	1	0	2	1	0	1
Cr1l	1	1757	1349	1169	1236	1047	1583	1412	1330	1360	1724	1412	1317	1236	1207	1319	1207
Cr2	1	7810	19	13	26	14	26	20	9	15	23	19	11	12	52	20	10
Crb1	1	8603	0	0	0	0	2	0	0	0	0	0	0	0	0	0	0
Creb1	1	9583	2143	1741	1839	1884	2299	2273	2338	2010	2845	2040	2031	1673	1895	2133	1807
Creg1	1	2177	844	665	912	611	1007	805	768	710	860	1131	1045	953	932	681	616
Creg2	1	6127	3	1	2	1	1	1	5	0	1	1	2	0	5	0	0
Crisp4	1	1781	0	0	0	0	0	0	0	0	0	0	0	0	0	0	0
Crispld1	1	4602	221	123	60	170	243	201	166	149	197	85	82	77	116	194	173
Crp	1	1698	1	1	0	0	0	1	0	0	0	0	3	0	0	0	0
Cryba2	1	990	0	0	2	0	0	0	0	0	0	0	0	0	0	0	0
Cryga	1	615	0	0	0	0	0	0	0	0	0	0	0	0	0	0	0
Crygb	1	633	0	0	0	0	0	0	0	0	0	0	0	0	0	0	0
Crygc	1	629	0	0	0	0	0	0	0	0	0	0	0	0	0	0	0
Crygd	1	635	0	0	0	0	0	0	0	0	0	0	0	0	0	0	0
Cryge	1	671	0	0	0	0	0	0	0	0	0	0	0	0	0	0	0
Crygf	1	1244	0	0	0	0	0	0	0	0	0	0	0	0	0	0	0
Cspp1	1	8881	993	809	888	966	1126	1116	1126	1039	1355	1007	1058	805	900	926	764
Csrp1	1	1770	25161	20066	18911	16434	25534	24085	24501	25303	30697	20942	22127	19573	18281	17353	16456
Ctdsp1	1	2776	3588	2806	2531	2612	4124	3810	3283	3144	3902	2888	2916	2592	3163	3374	3134
Ctla4	1	5801	0	0	0	0	1	0	0	0	0	0	0	0	0	0	0
Ctse	1	2120	0	0	0	0	0	0	0	0	0	0	1	0	0	0	0
Cul3	1	4503	6236	5182	5599	4802	6486	6272	6203	5908	8014	6798	5884	5211	5923	6813	5864
Cxcr1	1	3910	0	0	0	1	1	0	0	0	0	1	3	0	1	0	0
Cxcr2	1	3122	0	0	1	1	0	0	0	0	0	0	1	2	0	0	0
Cxcr4	1	1857	5	9	16	7	11	11	9	3	4	20	8	12	12	3	3
Cyb5r1	1	2644	3674	2830	3532	2536	3900	3567	2973	3059	3311	3968	4515	4016	2935	2767	2682
Cyp20a1	1	2746	2501	2102	2107	1888	2763	2590	2361	2323	2840	2286	2191	2107	2139	2386	2164
Cyp27a1	1	2324	78	69	45	57	64	68	80	71	93	67	55	36	52	45	35
D1Ertd622e	1	3768	814	688	580	589	823	901	791	796	1095	676	594	564	823	1035	988
D1Pas1	1	3212	0	0	0	0	0	1	0	0	0	0	0	1	0	1	1
D2hgdh	1	4168	359	265	247	290	432	407	328	276	380	244	249	246	270	344	276
D630023F18Rik	1	2982	0	1	0	0	0	0	2	1	1	1	3	0	2	1	0
Daf2	1	3505	1	0	0	0	0	0	0	1	0	0	0	0	0	0	2
Dars	1	2509	3976	3245	3673	2940	4281	3984	3772	3618	4837	4264	3677	3547	4029	4327	3759
Dars2	1	3681	365	334	258	315	429	377	364	345	483	322	301	288	402	413	373
Daw1	1	4589	4	2	4	7	4	5	4	6	5	4	6	5	5	3	1
Dbi	1	745	2769	2327	1735	2034	3348	3082	2806	2849	3572	2179	2139	1829	2550	2263	2000
Dcaf6	1	3825	1795	1406	1516	1505	2089	1908	1829	1816	2153	1583	1420	1491	1410	1409	1174
Dcaf8	1	4696	3191	2615	2525	2620	3685	3421	3214	2733	3824	2779	2659	2470	2893	2746	2609
Ddr2	1	8809	14706	11708	13493	13830	16321	15447	14795	12297	16276	14269	14220	13527	12089	14017	12149
Ddx18	1	2405	1141	927	1212	788	1156	1174	1105	1137	1505	1436	1259	1145	1431	1282	1280
Ddx59	1	3048	345	283	235	244	356	365	334	271	402	290	297	245	274	285	253
Dedd	1	4172	1517	1189	1175	1062	1539	1451	1327	1263	1597	1370	1465	1163	1402	1227	1216
Defb18	1	258	0	0	0	0	0	0	0	0	0	0	0	0	0	0	0
Defb41	1	469	0	0	0	0	0	0	0	0	0	0	0	0	0	0	0
Degs1	1	2005	9865	8311	10223	7542	10726	10314	9362	9470	12077	11860	10604	9292	11827	10590	10490
Dennd1b	1	8637	793	737	711	801	866	881	846	810	1091	891	809	658	699	941	797
Des	1	3065	435	318	618	305	414	350	264	303	369	670	714	567	223	223	173
Desi2	1	6600	4214	3545	3304	3527	4783	4377	4497	3979	5612	3587	3276	3150	3892	4753	4128
Dgkd	1	8583	1948	1519	1717	1588	1871	1899	1821	1627	2282	2172	1962	1776	1599	2027	1921
Dhx9	1	4783	9910	8270	10229	8540	10272	10862	11185	9825	14201	11434	9819	9310	10893	12414	11263
Diexf	1	5666	731	632	815	597	792	847	753	612	874	1001	933	767	909	734	762
Dis3l2	1	3274	437	365	374	365	541	512	480	410	609	496	494	399	423	519	495
Disp1	1	5215	1820	1415	1623	1435	2011	1745	1704	1676	1981	1859	1967	1627	1771	1529	1348
Dnah14	1	14815	9	8	8	7	4	5	10	9	16	6	9	7	3	5	8
Dnah7a	1	14180	4	1	0	2	8	2	3	5	4	1	1	2	0	3	3
Dnah7b	1	16941	68	58	50	75	75	73	83	74	80	60	58	36	55	76	58
Dnah7c	1	14422	12	10	11	22	14	18	20	11	13	12	16	18	11	19	8
Dnajb2	1	3223	1369	1071	925	1045	1439	1435	1217	1154	1402	1052	1046	920	1165	1205	1087
Dnajb3	1	1017	31	38	40	40	74	61	63	61	69	40	48	33	42	53	42
Dner	1	3632	136	77	159	60	96	105	106	92	116	179	178	161	105	40	23
Dnm3	1	8369	291	212	206	199	354	273	293	235	345	228	255	236	209	202	137
Dnpep	1	2216	3599	2947	2710	2454	4094	3540	3219	3255	3836	2984	3056	2625	3074	2946	2613
Dock10	1	9975	233	198	446	176	216	205	186	123	211	463	500	416	341	203	138
Dpp10	1	5075	16	7	0	8	22	10	6	13	15	0	0	0	1	4	1
Dpt	1	1636	180	101	317	91	174	130	83	109	104	362	413	296	85	71	63
Dsel	1	5764	2460	1882	1929	2100	2630	2482	2444	2060	2838	1987	1952	1659	1655	2178	1909
Dst	1	36308	12047	9495	10725	13183	10854	12771	14284	10423	16107	11629	11033	9240	10438	12969	12682
Dstyk	1	10519	1707	1358	1130	1408	1628	1621	1612	1351	1763	1454	1481	1172	1201	1481	1268
Dtl	1	4776	1125	965	1101	988	1318	1254	1167	1076	1473	1075	1129	1025	1369	1458	1347
Dtymk	1	1310	1048	959	893	809	1375	1163	997	1053	1325	975	1026	880	1221	1026	1005
Dusp10	1	2773	764	761	1183	649	775	920	1057	1101	1427	1333	1268	1095	1551	1692	1773
Dusp12	1	1559	548	458	443	388	685	610	491	497	591	457	550	470	586	526	487
Dusp23	1	1417	129	96	75	105	143	133	124	124	122	107	95	80	109	114	82
Dusp27	1	4025	30	15	14	17	26	25	9	22	27	7	19	22	8	14	6
Dusp28	1	1491	67	38	61	51	76	61	55	67	54	72	80	63	68	60	43
Dyrk3	1	2137	254	204	407	195	214	225	272	227	367	518	383	253	588	429	356
Dytn	1	2427	0	1	1	0	0	0	0	0	0	0	0	0	0	0	0
E030010N08Rik	1	8926	47	36	50	42	51	46	61	42	53	55	54	51	57	42	36
Ecel1	1	6831	67	52	61	62	83	74	57	45	99	62	67	44	53	129	117
Edem3	1	6685	4304	3501	3547	3846	4480	4595	4511	3955	5513	3775	3471	3109	3102	3576	3095
Eef1b2	1	1933	16508	12466	13279	10185	16814	15907	13082	13587	17001	15746	15469	13638	15812	14701	13987
Efcab2	1	2539	52	50	33	31	45	50	45	47	60	36	42	30	45	42	35
Efhc1	1	2357	129	119	52	117	114	101	112	122	139	99	83	88	77	66	69
Efhd1	1	1909	36	38	1	19	49	44	34	45	60	12	17	16	16	51	45
Eif2d	1	9043	1897	1592	1590	1357	2104	2062	1880	1758	2299	1724	1594	1445	2179	1945	1779
Eif4e2	1	8791	4076	3240	3446	2809	4289	4026	3801	3750	4710	3956	3873	3492	4061	3743	3485
Eif5b	1	7807	6417	5172	5926	4834	6349	6361	6046	5727	8117	6974	6155	5348	6118	6173	5644
Elf3	1	2093	2	1	1	1	5	3	3	5	0	3	6	5	3	3	4
Elk4	1	11990	2334	1854	1833	1891	2746	2500	2599	2426	3185	2183	2191	1889	1990	2502	2458
En1	1	2692	483	383	756	305	480	375	304	367	379	782	850	724	517	181	169
Enah	1	13593	4193	3287	4795	3321	4286	4246	3902	3573	4676	4961	4972	4495	4370	3839	3361
Epb4.1l5	1	12461	174	151	134	145	164	164	200	162	278	125	114	123	137	140	171
Epha4	1	6375	713	433	720	504	608	618	533	535	609	750	840	719	435	283	246
Ephx1	1	1665	10936	8810	6958	8497	12391	11133	9866	10180	11634	8487	8770	7017	7523	8026	7511
Eprs	1	5058	11719	9301	10938	9469	12439	12137	10788	10019	12404	11458	11365	11446	9279	10158	9564
Erbb4	1	29359	12	20	0	14	18	23	27	21	24	13	9	5	2	8	9
Ercc5	1	4176	2311	1831	1702	1785	2194	2272	2220	2048	2820	2251	2022	1597	1660	1955	1972
Espnl	1	6356	4	2	0	4	0	4	7	4	9	6	3	7	0	6	0
Esrrg	1	8427	359	252	26	323	435	409	385	339	416	36	52	45	35	245	138
Etnk2	1	4657	6	7	4	7	15	4	3	8	7	6	7	9	5	9	5
Exo1	1	5677	611	504	587	481	605	663	555	547	744	546	533	500	845	741	683
Eya1	1	5622	743	549	441	605	826	822	702	615	874	529	528	517	464	446	440
F11r	1	2482	449	360	352	392	533	474	514	493	663	477	443	375	383	519	513
F13b	1	2555	0	0	1	0	0	0	0	1	0	1	0	2	0	0	0
F5	1	7406	69	78	103	83	76	89	86	40	99	94	95	73	159	93	85
Faim3	1	1491	0	2	0	0	0	1	1	0	0	0	0	0	0	0	0
Fam117b	1	5534	1488	1304	1473	1260	1642	1516	1524	1416	1849	1722	1493	1490	1672	1535	1393
Fam124b	1	4174	2	0	0	1	4	0	5	10	7	0	1	1	0	0	0
Fam126b	1	9769	416	347	574	436	427	538	776	578	906	595	637	471	516	603	481
Fam129a	1	6593	4589	3380	4423	3972	5448	4889	4362	3864	4819	4502	4918	4748	3614	4158	3370
Fam132b	1	3083	186	175	124	111	222	210	216	169	201	117	161	138	172	194	181
Fam134a	1	2557	2011	1718	1594	1547	2480	2067	1790	1772	2097	2047	1951	1614	1924	1828	1840
Fam135a	1	6835	1993	1592	1789	1767	2080	2153	2062	1808	2481	2129	2028	1802	1737	2026	1579
Fam150a	1	858	415	301	226	225	339	361	415	465	594	277	254	281	277	296	280
Fam163a	1	3697	0	0	0	0	0	1	3	0	5	2	0	0	0	1	1
Fam168b	1	5080	7992	6258	7510	6365	8353	8167	8005	6958	9262	7839	7501	6966	7783	8276	7406
Fam174a	1	2107	535	432	422	346	594	618	456	454	593	495	454	396	443	445	397
Fam178b	1	3009	2	1	3	2	2	2	3	2	1	4	5	3	4	2	1
Fam20b	1	4563	3244	2690	2831	2692	3487	3345	3250	2851	3983	3108	2684	2537	3238	3202	2899
Fam71a	1	2234	7	2	0	8	6	6	6	10	2	0	0	1	0	4	9
Fam72a	1	2105	115	78	96	66	103	115	93	85	117	87	80	88	146	72	89
Fam78b	1	5714	75	51	95	42	102	75	70	63	70	111	92	68	101	96	106
Farp2	1	3912	904	740	902	882	901	960	908	774	1127	936	871	808	748	774	716
Farsb	1	5420	3202	2691	3037	2322	3251	3146	2945	2840	3705	3766	3341	3045	3293	3167	3012
Fasl	1	5330	2	6	4	6	2	2	4	1	4	5	5	0	3	4	1
Fastkd2	1	3250	773	650	748	642	844	866	750	793	997	974	831	791	1000	1013	879
Fbxo28	1	4913	2155	1713	2266	1613	2137	2119	2127	2060	2651	2718	2305	1983	2687	2391	2163
Fbxo36	1	1780	216	142	126	125	177	185	177	201	219	176	207	127	75	122	109
Fcamr	1	7523	2	1	0	0	2	5	3	1	3	2	0	2	0	2	0
Fcer1a	1	1031	0	0	0	0	0	0	0	0	0	0	0	0	0	0	0
Fcer1g	1	658	7	3	5	7	8	4	8	4	6	2	7	1	1	1	2
Fcgr2b	1	1547	0	0	0	0	0	0	0	0	0	0	0	1	0	0	0
Fcgr3	1	2062	17	8	2	5	14	7	8	11	11	4	6	7	0	12	14
Fcgr4	1	1250	0	1	0	2	0	0	0	0	0	0	0	0	0	0	0
Fcrl6	1	4382	0	0	0	0	0	0	0	0	0	0	0	0	0	0	0
Fcrla	1	1734	0	0	0	0	0	0	0	0	0	0	0	0	0	0	0
Fcrlb	1	2771	0	1	0	0	1	0	0	0	0	0	0	0	3	0	2
Fer1l5	1	6562	205	144	171	173	246	201	190	188	232	175	172	172	179	197	187
Fev	1	1479	0	0	0	0	0	1	0	0	0	0	0	0	0	0	0
Fh1	1	1632	2682	2228	2111	1949	2835	2709	2420	2501	3158	2370	2499	2154	2442	2447	2239
Fhl2	1	1702	4574	3868	4575	3119	4887	4671	4812	4942	5860	5158	5464	4874	5338	4466	4049
Fmn2	1	6442	89	68	203	63	94	72	73	53	82	222	189	148	178	42	39
Fmo1	1	2562	11	5	13	10	13	4	206	194	338	6	6	6	0	3	5
Fmo2	1	4240	6	5	5	6	9	2	3	4	2	11	5	7	5	2	1
Fmo3	1	2010	1	1	6	1	1	0	0	2	1	2	4	5	1	0	1
Fmo4	1	4093	3	1	5	6	6	2	4	4	6	3	10	1	2	1	2
Fmo6	1	2051	0	0	1	0	0	1	0	0	0	1	1	3	5	0	0
Fmo9	1	3065	0	1	0	0	0	0	0	0	0	0	0	0	0	0	0
Fmod	1	2859	3192	2150	2731	2134	3493	2924	2181	2330	2055	3070	3928	3378	1521	1062	894
Fn1	1	8425	309825	242136	283233	273615	320238	314558	302666	251484	330027	279369	286210	270055	240792	248818	232332
Fzd5	1	6914	2200	2009	1228	1962	2432	2473	2968	2512	3332	1393	1195	1112	1809	3848	3536
Fzd7	1	4809	6365	5346	5366	5396	7276	7028	6598	6041	8000	5977	5555	4986	5814	6007	5563
G0s2	1	843	18	10	3	13	27	22	14	14	13	19	16	24	13	12	7
G370120E05Rik	1	2807	6	8	2	7	6	4	3	4	17	6	4	10	6	12	8
Gal3st2	1	2846	2	0	1	0	2	4	1	1	2	1	0	2	3	0	0
Gbx2	1	2126	2	3	2	1	0	1	1	3	0	3	5	5	3	1	1
Gdap1	1	3938	12	6	14	17	15	12	15	19	17	10	10	7	11	22	14
Gigyf2	1	6528	3301	2606	3096	2751	3267	3260	3471	2939	4014	3406	3231	2785	3124	2927	2848
Gin1	1	2889	167	107	107	134	179	209	160	152	210	169	141	124	139	134	163
Glb1l	1	4840	528	489	364	518	680	668	566	457	660	456	398	392	453	506	495
Gli2	1	7692	1178	890	1075	1012	1274	1159	1127	1054	1142	1204	1274	1144	896	881	763
Glrp1	1	1957	3	3	20	3	3	6	5	2	11	16	14	14	24	11	14
Glrx2	1	5056	757	631	527	560	854	786	649	709	807	620	610	573	642	685	517
Gls	1	12046	7251	6022	6892	6711	8114	7833	8131	6413	10118	7632	6806	6132	8050	8163	7191
Glul	1	2807	1019	830	925	763	998	1025	1030	947	1322	1101	970	846	1337	1142	1052
Gm1305	1	3754	0	1	0	0	1	0	1	0	0	0	0	0	0	0	0
Gm15386	1	256	0	0	0	0	0	0	0	0	0	0	0	0	0	0	0
Gm15433	1	3097	2	0	3	2	1	3	2	0	1	3	2	1	5	0	1
Gm15455	1	3016	195	178	136	151	210	206	149	190	208	159	196	147	202	194	187
Gm15583	1	4526	14	17	10	10	12	16	3	7	16	14	14	9	22	5	3
Gm16026	1	1144	0	0	0	0	0	0	0	3	8	0	0	0	0	0	0
Gm16340	1	4903	53	45	105	65	48	92	54	68	62	123	144	96	117	62	70
Gm16432	1	1663	3	0	0	1	0	0	1	5	4	1	4	0	0	2	4
Gm19582	1	2570	0	0	0	1	0	2	0	1	2	0	3	0	3	2	0
Gm20172	1	1551	0	0	0	0	0	0	0	0	0	0	0	0	0	0	0
Gm2102	1	3581	2	1	1	0	2	1	0	1	1	1	0	3	0	2	0
Gm21909	1	537	0	0	0	0	0	0	0	0	0	0	0	0	0	0	0
Gm2427	1	1611	0	0	0	0	0	0	0	0	0	0	0	0	0	0	0
Gm2666	1	2192	0	0	2	0	0	0	0	0	2	1	0	2	0	0	0
Gm28645	1	561	0	0	0	0	0	0	0	0	0	0	0	0	0	0	0
Gm28802	1	2304	7	11	6	8	5	8	10	6	8	9	15	3	12	5	8
Gm29376	1	3644	8	5	9	1	5	6	9	3	4	12	6	8	9	6	4
Gm29485	1	955	3	0	5	4	5	4	5	3	5	0	0	1	4	4	1
Gm29691	1	1030	0	0	0	0	0	0	0	0	0	0	0	0	0	0	0
Gm29733	1	1011	0	0	0	3	0	0	3	1	3	0	0	0	1	1	0
Gm30473	1	3018	0	4	0	3	1	0	1	3	6	1	3	1	1	0	0
Gm30694	1	1057	0	0	0	2	0	1	2	0	3	0	1	2	0	1	1
Gm31467	1	2914	0	2	1	1	0	4	0	1	0	2	0	1	1	5	3
Gm31493	1	3223	1	0	0	0	0	0	0	0	0	0	0	0	0	0	0
Gm31780	1	5205	66	37	89	143	66	122	154	103	154	70	124	62	61	62	61
Gm32229	1	2832	15	12	9	3	13	10	19	11	20	16	12	20	17	4	10
Gm32863	1	1984	4	15	10	7	8	18	14	8	7	13	20	7	10	6	1
Gm33589	1	7754	2	2	1	3	0	5	0	3	2	1	3	3	1	0	1
Gm33795	1	940	0	0	0	0	0	0	0	0	0	0	0	0	0	0	0
Gm33903	1	842	3	0	9	1	0	7	2	0	3	9	4	1	2	3	2
Gm34066	1	1717	0	2	0	0	1	1	0	0	0	1	0	0	0	0	1
Gm34287	1	555	1	0	0	0	0	0	0	0	0	0	0	0	0	0	0
Gm34815	1	2067	0	1	0	0	1	1	2	0	0	0	0	1	0	1	2
Gm35498	1	516	0	0	0	0	1	0	2	0	4	0	0	0	0	0	0
Gm35854	1	1205	0	0	0	0	1	0	0	0	0	0	0	0	0	0	1
Gm35902	1	1685	0	0	0	0	0	0	0	0	1	2	0	0	0	3	0
Gm3646	1	359	0	3	0	0	0	3	0	0	3	0	0	0	0	0	0
Gm36527	1	2677	1	0	1	6	3	1	5	3	4	4	5	3	1	1	0
Gm3837	1	596	1515	1277	1288	974	1645	1547	1426	1431	1791	1576	1477	1236	1529	1423	1324
Gm4788	1	2887	0	0	0	1	0	0	0	0	0	0	0	0	0	0	0
Gm4846	1	3076	0	0	0	0	0	0	0	0	0	0	0	0	0	0	0
Gm4847	1	3012	0	0	0	0	0	0	0	0	0	0	0	0	0	0	0
Gm5415	1	3748	0	0	0	0	0	0	0	0	0	0	0	1	0	0	0
Gm597	1	3572	0	0	0	0	0	0	0	0	1	0	0	1	0	0	1
Gm6086	1	4174	0	0	0	0	0	0	0	0	0	0	0	0	0	0	0
Gm7068	1	5558	0	0	0	0	0	0	0	0	0	0	0	0	0	0	0
Gm7133	1	2735	0	0	1	0	0	0	0	0	0	0	1	0	0	0	0
Gm7135	1	2761	0	0	2	0	0	0	0	0	1	0	0	1	0	0	0
Gm7160	1	484	22	14	16	10	15	16	14	14	25	22	19	19	25	16	20
Gm7609	1	3327	0	3	7	1	2	2	1	1	1	4	7	3	3	0	1
Gm7694	1	5671	155	134	57	162	268	204	167	150	208	72	84	60	79	159	134
Gm7889	1	1093	0	0	0	0	0	0	0	0	0	0	0	0	0	0	0
Gm8089	1	408	0	0	0	0	0	0	0	0	0	0	0	0	0	0	0
Gm8210	1	709	64	70	75	43	76	96	50	62	92	84	75	84	106	79	90
Gm973	1	7385	13	5	4	10	12	10	13	5	10	9	14	6	9	8	1
Gm9839	1	1437	0	0	0	0	0	0	1	0	0	0	0	0	0	0	0
Gm9994	1	2865	0	0	0	0	0	0	0	0	0	0	0	0	0	0	0
Gmppa	1	1875	2108	1687	1433	1722	2679	2485	1983	1916	2279	1612	1743	1687	1598	1614	1483
Golt1a	1	3684	0	0	0	0	0	0	0	0	0	0	0	0	0	0	0
Gorab	1	2783	2601	2011	1292	2008	2721	2718	2299	2197	2582	1568	1563	1441	1385	2051	1813
Gpa33	1	2293	0	1	2	2	4	1	0	2	1	2	0	0	0	0	0
Gpatch2	1	14624	859	742	731	835	938	876	900	801	1138	805	791	709	809	822	753
Gpbar1	1	990	12	13	14	7	19	13	9	15	11	8	19	12	10	12	1
Gpc1	1	4281	10985	9578	8188	9255	12829	12057	10342	9962	12824	9203	8783	7681	11511	13102	13021
Gpr1	1	2469	23	19	16	16	24	21	18	13	27	21	20	17	28	13	8
Gpr161	1	8134	1181	811	1033	917	1140	1144	1121	1028	1380	1091	1040	941	978	956	848
Gpr25	1	1960	0	0	1	0	1	0	2	0	0	0	0	1	1	0	1
Gpr35	1	5767	20	23	101	19	26	24	16	18	30	72	68	63	88	33	15
Gpr37l1	1	2253	0	0	0	0	0	0	0	0	0	0	0	0	0	0	0
Gpr39	1	2690	39	31	34	36	50	42	34	44	50	32	40	30	45	64	61
Gpr45	1	6672	8	4	9	3	13	3	11	7	13	6	7	5	6	3	5
Gpr52	1	1086	2	3	0	6	2	0	4	2	4	2	1	1	4	7	5
Gpr55	1	5689	0	0	0	0	0	0	0	0	0	0	0	0	0	0	0
Grem2	1	3987	13098	9628	22317	8062	11315	10453	10033	9815	12453	26231	23493	20222	18928	9037	8829
Gsta3	1	1610	9	4	2	5	6	7	7	4	8	4	2	4	2	3	4
Gtf3c3	1	3005	1075	865	1131	831	1148	1152	1049	924	1294	1039	1018	896	1034	1068	936
Gulp1	1	3267	2822	2332	1033	2402	2879	3013	2889	2608	3781	1207	1084	1056	1226	2399	2150
H3f3a	1	1076	2535	2113	1620	1814	2629	2497	2260	2153	2745	1940	1806	1537	1819	2050	1743
Hdac4	1	10260	2110	1439	1761	1729	2002	1883	2022	1725	2227	1836	2071	1696	1448	1581	1392
Hdlbp	1	7047	38503	31410	32890	30476	40762	39626	37506	32875	44671	34446	33533	32407	34853	34578	31246
Hecw2	1	12947	379	302	406	306	355	381	358	281	422	433	381	353	277	278	233
Hes6	1	2081	394	338	256	281	503	478	384	379	424	335	290	262	358	347	361
Hhat	1	3636	590	440	400	460	601	593	542	538	607	495	461	388	445	561	521
Hhipl2	1	4080	29	22	26	31	29	40	19	41	40	24	33	32	22	21	28
Hibch	1	1704	816	589	560	608	910	793	726	719	897	679	635	527	601	715	640
Hjurp	1	8493	6585	5742	5676	5588	7932	7678	6761	6074	8272	5828	5885	5527	7265	6236	5706
Hlx	1	2149	419	326	456	304	487	391	372	398	505	476	502	428	579	352	329
Hmcn1	1	18647	749	503	321	915	955	842	891	585	691	312	372	381	186	238	234
Hnrnpu	1	7478	17518	14841	16047	14069	20074	19549	18698	16635	24190	18539	16952	15750	19703	20531	18761
Hs6st1	1	3719	3288	2675	3184	2517	3674	3342	3208	2898	3800	3241	3683	3312	2749	2953	2740
Hsd11b1	1	1551	8	5	20	12	10	6	12	5	7	15	21	11	4	6	7
Hsd17b7	1	5581	2549	2063	2272	2106	2745	2566	2660	2287	3341	2279	2096	2080	2450	1911	1704
Hsfy2	1	1408	0	0	0	0	0	0	0	0	0	0	0	0	0	0	0
Hspd1	1	2456	8298	7058	8495	6202	8783	8883	7886	7863	11118	9596	8607	8238	10941	10445	9981
Hspe1	1	768	2475	1953	2199	1662	2546	2453	2129	2224	3100	2686	2543	2252	2896	2663	2303
Htr2b	1	6065	21	17	46	23	21	16	48	40	52	37	43	26	19	37	38
Htr5b	1	3044	7	4	3	5	10	11	8	9	8	1	0	0	1	1	5
Iars2	1	4268	3604	3026	2969	2797	3998	4006	3633	3284	4533	3358	3264	2837	3577	3735	3612
Ica1l	1	4380	251	192	206	156	260	242	314	233	420	170	173	193	258	155	183
Icos	1	12202	45	42	7	26	40	54	33	33	53	8	4	7	13	49	36
Idh1	1	2438	3744	3124	2474	2902	4542	4018	3561	3310	4186	2677	2500	2634	2846	2738	2434
Ier5	1	3270	3797	2981	3996	2806	4569	4183	4083	4688	4996	4372	4562	4009	4369	3620	3485
Ifi202b	1	6991	2	0	2	0	0	0	0	0	0	2	1	3	0	0	0
Ifi203	1	16186	561	412	1336	502	654	741	599	555	634	1299	1244	1326	1350	579	464
Ifi204	1	7037	2004	1458	3611	1548	1955	2083	1882	1792	2249	3662	3415	3635	3560	1941	1689
Ifi205	1	3225	146	90	297	99	103	136	99	119	148	265	245	286	183	76	61
Igfbp2	1	1478	2114	1572	1090	1290	1952	1967	1882	2127	1846	1513	1686	1383	965	700	678
Igfbp5	1	5854	20488	12018	30879	12379	17803	13537	12887	12161	12838	31332	35183	29285	12034	7013	5595
Igfn1	1	9714	0	0	1	4	0	0	0	0	0	0	0	0	0	0	0
Igsf8	1	2278	3035	2537	2411	2354	3507	3316	2762	2621	3062	2737	2619	2436	2876	2501	2726
Igsf9	1	4535	194	168	183	175	206	192	185	189	228	192	176	167	246	191	194
Ihh	1	2444	1	2	2	0	1	1	2	4	2	3	3	4	3	1	9
Ikbke	1	4060	714	587	526	624	898	874	694	681	769	678	683	551	606	625	542
Ikzf2	1	10391	410	376	403	409	403	483	470	380	552	466	377	322	490	363	377
Il10	1	1306	0	2	0	0	0	0	0	0	1	2	2	0	1	0	3
Il17a	1	1171	0	0	0	0	0	0	0	0	0	0	0	0	0	0	0
Il17f	1	1973	4	3	2	1	4	1	7	8	16	5	1	5	0	0	1
Il18r1	1	5096	22	12	24	26	12	25	32	19	21	44	25	11	15	29	28
Il18rap	1	5103	684	536	577	537	644	702	679	632	844	670	493	449	596	754	757
Il19	1	1121	2	0	1	0	2	2	1	2	0	6	4	0	1	1	2
Il1r1	1	6036	3125	2517	3123	2699	3407	3347	3009	2597	3361	3661	3560	3072	2204	2512	2271
Il1r2	1	5457	6	1	17	5	4	14	6	13	8	19	11	13	8	3	3
Il1rl1	1	7458	73190	65193	62260	65243	74790	79912	82786	72066	100127	77157	59731	52487	70829	115687	103815
Il1rl2	1	5250	1251	934	1880	1028	1238	1201	1050	1058	1215	2262	2118	1722	1125	851	652
Il20	1	824	0	0	0	0	0	0	0	0	0	1	0	0	0	0	0
Il24	1	1118	0	0	0	0	0	0	0	0	0	0	0	0	0	0	0
Ildr2	1	8715	320	215	505	249	373	304	378	355	493	582	515	498	478	235	220
Ilkap	1	3393	1650	1305	1274	1132	1795	1721	1520	1405	1753	1555	1429	1322	1564	1483	1418
Imp4	1	2249	1413	1185	1530	1084	1506	1404	1367	1350	1747	1811	1721	1457	1687	1635	1540
Ing5	1	6221	783	633	760	621	841	841	775	618	984	796	747	739	898	896	787
Inha	1	1919	132	88	99	110	137	116	116	100	152	122	133	102	120	118	107
Inhbb	1	4255	1184	896	2530	908	1092	1110	1244	1083	1558	2483	2488	2110	2161	1037	954
Ino80d	1	14650	1666	1344	1579	1801	1736	1998	2132	1643	2333	1721	1766	1496	1703	1576	1524
Inpp1	1	5977	963	811	693	788	1087	1043	939	871	1106	839	842	719	813	782	667
Inpp4a	1	9529	815	631	689	719	870	836	864	703	976	769	749	648	660	725	714
Inpp5d	1	5173	1	2	1	4	0	0	5	2	6	4	1	3	1	0	1
Insig2	1	4646	1458	1088	1354	1105	1440	1497	1270	1310	1701	1597	1389	1261	1459	1194	1103
Ints7	1	5037	1774	1469	1541	1553	2065	1988	1866	1684	2225	1808	1615	1586	1808	1806	1755
Ipo9	1	6609	7976	6466	7290	6692	8749	8813	8187	7167	10274	7905	7748	7067	8815	8126	7472
Iqca	1	3423	0	0	0	0	1	0	0	0	1	1	0	2	0	0	0
Irf6	1	4590	9	6	21	12	12	13	9	14	26	13	9	5	5	11	7
Irs1	1	9163	5281	4264	2929	4613	5634	5532	4779	4349	5448	3393	3345	2783	3364	3727	3713
Itln1	1	1200	0	0	0	0	0	0	0	0	0	0	0	0	0	0	0
Itm2c	1	2024	10163	7862	8178	7166	11000	9821	8260	8609	9696	9765	10038	8151	8255	7524	7280
Itpkb	1	7101	1813	1495	1445	1543	1912	1848	1696	1550	1974	1583	1502	1365	1464	1631	1430
Ivns1abp	1	5227	4524	3751	6117	3685	4798	4625	4498	4121	5651	6046	5346	5195	5724	4610	4039
Jph1	1	5206	224	175	210	205	238	260	263	226	409	192	174	176	260	335	346
Kansl1l	1	16264	645	515	426	649	775	708	651	555	730	501	483	397	375	584	482
Kansl3	1	9115	2489	1886	2266	1914	2473	2371	2392	2137	2637	2588	2438	2164	2393	2150	1972
Kcnb2	1	6010	23	8	31	25	10	22	20	18	30	17	21	22	38	14	23
Kcne4	1	2463	306	176	531	158	235	206	166	255	204	629	741	509	238	141	122
Kcnh1	1	7686	25	12	104	12	43	19	33	16	29	87	59	46	145	56	45
Kcnj10	1	5506	1	1	2	0	1	1	2	0	0	4	3	1	3	1	3
Kcnj13	1	1349	2	2	1	3	8	6	2	2	6	4	5	4	0	1	4
Kcnj9	1	3900	1	1	3	2	1	0	3	0	0	0	2	1	1	0	2
Kcnk2	1	5275	550	485	140	395	633	533	521	474	581	171	187	182	270	440	386
Kcnq5	1	7718	342	272	348	277	314	367	333	289	407	409	376	318	439	480	451
Kcnt2	1	8377	94	49	85	74	95	96	79	49	48	60	84	60	45	50	37
Kctd18	1	3184	497	318	348	392	525	454	461	445	596	423	393	383	371	434	362
Kctd3	1	4062	2088	1668	1720	1514	2058	2056	1920	1785	2358	1933	1836	1703	1845	1868	1712
Kdelc1	1	2455	1578	1116	1558	1190	1685	1693	1376	1341	1655	1639	1557	1495	1766	1326	1295
Kdm5b	1	6389	3900	2959	4195	3152	3829	3784	4096	3735	4486	4602	4526	3961	3103	3229	2853
Kdsr	1	5809	1576	1297	1577	1270	1644	1634	1574	1443	1845	1884	1696	1530	1889	1571	1521
Khdc1a	1	2130	0	0	0	0	0	0	0	0	0	0	0	0	0	0	0
Khdc1b	1	2247	0	0	0	0	0	0	0	0	0	0	0	0	1	0	0
Khdc1c	1	844	0	0	0	0	0	0	0	0	0	1	0	0	0	0	0
Khdrbs2	1	3587	4	6	2	3	3	7	4	7	4	5	2	0	2	10	6
Kif14	1	10209	755	687	588	658	901	898	882	691	1070	566	537	607	864	918	800
Kif1a	1	8616	3177	2350	6219	2379	3029	2686	3130	2728	3514	6353	6375	5731	4832	1897	1663
Kif21b	1	9329	430	321	998	355	420	333	354	296	301	874	976	963	527	224	198
Kif26b	1	16363	2617	2017	4529	2102	2694	2388	2798	2301	2651	4091	4387	4476	2158	1510	1135
Kifap3	1	4196	6630	5456	3738	5411	7259	6750	6179	5603	7507	4139	3996	3446	4050	5686	4949
Kiss1	1	3184	0	0	0	0	0	0	0	0	0	0	0	0	0	0	0
Klf7	1	3740	1011	744	1192	921	939	1041	1289	1024	1502	1039	1043	986	1190	1216	1000
Klhdc8a	1	4405	2820	2557	2217	1981	2955	2939	3255	3122	4732	2699	2406	2103	3509	3351	3362
Klhdc9	1	1555	186	163	167	141	256	221	194	190	268	211	234	205	252	229	236
Klhl12	1	3339	844	613	674	632	785	823	706	702	942	783	736	643	714	641	668
Klhl20	1	4069	1386	1192	1361	1152	1601	1595	1444	1289	1742	1365	1296	1222	1479	1455	1208
Klhl30	1	3020	27	11	11	12	11	18	19	9	13	11	13	15	11	18	13
Kmo	1	2498	0	0	0	0	0	2	0	0	0	0	0	1	0	0	0
Krtap28-13	1	980	1	0	0	0	0	0	0	0	0	0	0	0	0	0	0
Lactb2	1	1990	922	738	779	721	1001	928	911	837	1154	925	805	815	962	957	840
Lad1	1	2992	5	7	15	7	8	4	12	10	8	14	16	12	12	4	11
Lamb3	1	4293	16	15	19	13	14	18	26	20	31	26	14	22	48	33	24
Lamc1	1	7622	20902	17141	17323	18861	22995	21634	21103	18285	23677	18582	18134	16946	15261	18490	16977
Lamc2	1	5300	640	525	478	545	735	681	694	620	830	567	571	483	537	765	753
Lancl1	1	9083	845	734	716	663	1102	991	849	795	1005	807	827	707	715	738	674
Lax1	1	2983	19	13	13	16	15	9	19	23	13	22	28	15	9	4	5
Lbr	1	3766	1948	1759	1504	1639	2247	2286	2080	1792	2705	1610	1458	1586	2131	2223	2086
Lct	1	6166	15	25	22	13	29	24	20	25	22	16	28	26	17	23	15
Lefty1	1	1604	101	57	67	40	85	91	74	60	67	84	100	83	60	56	36
Lefty2	1	2462	0	0	1	0	0	0	0	0	0	1	1	1	0	0	0
Lemd1	1	2636	3	3	4	0	0	4	1	2	1	0	0	4	1	4	1
Lgr6	1	7009	248	197	896	181	277	244	252	201	384	855	650	563	1183	581	593
Lgsn	1	1903	0	0	0	0	0	0	0	0	0	0	0	0	0	0	0
Lhx4	1	5731	3	2	0	0	1	4	2	2	2	4	2	2	0	1	4
Lhx9	1	9098	4331	3601	1309	3412	4243	4464	4276	3743	5213	1810	1451	1275	1727	3442	3313
Lin9	1	3303	500	470	476	368	521	524	484	490	707	455	410	421	637	589	490
Lipt1	1	5517	214	182	154	179	273	251	232	222	322	230	187	181	219	243	291
Lman2l	1	2293	1027	823	807	833	1064	1020	1064	980	1192	995	946	866	886	974	971
Lmbrd1	1	5589	1748	1439	1580	1456	1888	1876	1824	1745	2261	1881	1737	1565	1741	1806	1645
Lmod1	1	3942	3815	2741	3502	2285	3421	3125	3677	3349	4306	3561	3583	3511	3434	1926	1748
Lmx1a	1	4200	10	6	1	12	4	15	5	8	15	5	4	0	3	10	3
LOC101055758	1	3681	0	0	1	0	0	0	0	1	1	3	2	2	4	1	0
LOC102637269	1	442	2	2	6	9	6	5	8	3	3	6	3	1	1	3	3
LOC102637742	1	2006	0	0	0	0	0	0	0	0	0	0	0	0	0	0	1
LOC102637806	1	1350	1	0	0	0	0	0	0	1	0	1	0	0	4	0	0
LOC102638555	1	2059	1	3	5	1	0	2	1	3	1	5	2	7	4	0	0
LOC102639543	1	5232	25	13	143	16	15	20	18	20	19	101	127	155	88	8	8
LOC102642986	1	3281	0	0	0	2	2	1	0	1	3	0	1	0	2	1	0
LOC102643210	1	5941	15	17	13	12	18	9	12	10	12	11	6	6	13	3	5
LOC105242467	1	3941	0	0	1	0	0	1	0	0	0	1	0	0	0	0	0
LOC105243863	1	2723	0	0	0	0	1	2	1	2	1	1	0	0	0	1	0
LOC105243944	1	1388	0	0	0	0	0	0	0	0	0	0	0	0	0	0	0
LOC105243946	1	3597	2	3	0	0	0	0	1	1	5	1	0	0	2	2	5
LOC105244006	1	5778	2	2	3	1	4	1	3	1	4	1	1	1	3	1	5
LOC105244034	1	4410	7	4	4	7	6	5	5	6	7	9	4	4	8	8	4
LOC105244036	1	3864	4	2	2	3	1	3	4	1	2	2	5	1	1	1	0
LOC105244037	1	608	2	2	2	7	3	8	9	5	2	3	2	3	1	1	4
LOC105244063	1	1998	7	3	8	3	15	12	12	9	12	18	14	16	11	6	5
LOC105244065	1	1698	5	1	2	3	6	3	1	0	1	0	1	0	0	0	0
LOC105246689	1	2402	0	0	0	0	0	0	0	0	0	0	0	0	0	0	0
Lonrf2	1	6916	59	26	72	21	39	34	43	44	34	81	74	61	51	52	49
Lpgat1	1	8165	5188	4110	4645	4701	5491	5256	5454	4591	6695	5157	4362	4038	4890	5742	5218
Lrrc52	1	1137	0	1	0	0	0	0	0	0	0	0	0	0	0	0	0
Lrrfip1	1	6503	10683	8868	8444	8198	9954	11525	11951	10662	16165	9806	8539	7918	10531	12867	12694
Lrrn2	1	3346	40	26	134	29	33	28	18	27	32	139	203	135	54	11	12
Ly9	1	2591	2	1	0	1	1	1	1	1	2	4	3	5	10	1	4
Ly96	1	1044	201	186	184	135	247	210	203	199	236	252	228	184	188	190	170
Lyg1	1	798	0	0	0	0	0	0	1	0	0	0	0	0	0	1	0
Lyg2	1	2797	1	0	0	1	0	0	2	0	0	0	0	0	0	1	1
Lypd1	1	7073	5	8	2	8	6	10	5	5	9	7	4	1	2	6	6
Lypla1	1	2765	3021	2569	2298	2351	3097	2968	2946	2794	3803	2760	2478	2263	2651	3078	2545
Lyplal1	1	1640	223	149	132	142	260	249	193	194	209	187	187	166	163	138	138
Mael	1	1546	0	0	0	0	0	1	1	0	0	0	0	0	1	1	0
Map2	1	21228	2377	2014	1271	2356	2527	2939	2614	2217	2988	1510	1369	1314	1656	2376	2113
Map3k19	1	5756	3	3	2	4	3	3	4	8	8	3	6	2	3	2	3
Map4k4	1	6075	12004	9572	14800	9625	12056	11986	11898	10625	13876	16974	15329	13093	12917	11769	10600
Mapkapk2	1	2625	6558	5419	5452	4651	6735	6605	6372	5985	7875	6435	6443	5425	6537	6737	6379
Marco	1	1985	0	0	0	0	0	0	0	0	0	0	0	0	0	0	0
Mark1	1	4591	780	572	957	611	879	797	808	752	932	989	1116	951	863	711	666
Mars2	1	2882	270	249	338	229	310	333	259	224	367	338	257	279	405	326	270
Mcm3	1	2886	3158	2693	3344	2577	3519	3589	3254	3194	4146	3639	3450	3235	4318	4104	3878
Mcm6	1	2901	5470	4749	5999	4500	6438	6278	5705	5225	7531	6569	6081	5715	7372	7490	6905
Mcmdc2	1	8235	6	2	11	4	6	6	2	6	10	9	16	7	4	2	3
Mdh1b	1	1987	0	1	0	0	1	1	0	0	1	0	0	0	0	0	1
Mdm4	1	7438	3992	3266	3356	3961	4675	4540	4344	3386	4941	3622	3660	3547	3504	3413	2853
Mettl11b	1	2205	0	0	0	0	0	0	0	0	1	0	0	0	0	0	0
Mettl13	1	2793	930	768	898	734	884	845	793	754	964	1123	982	782	1025	890	893
Mettl18	1	1511	133	101	107	86	128	133	111	131	153	133	114	83	110	125	102
Mettl21a	1	5926	660	499	391	510	764	691	572	588	672	496	489	414	501	575	559
Mettl21c	1	1760	3	2	0	2	3	0	0	1	2	0	6	0	2	2	3
Mettl21e	1	3181	1	0	0	0	0	0	0	0	0	0	0	0	0	0	0
Mff	1	2097	2839	2292	2270	2131	3256	2977	2701	2661	3542	2654	2647	2411	2877	2814	2363
Mfsd4	1	9198	10	9	6	14	8	16	35	25	45	9	24	15	8	14	8
Mfsd6	1	6019	235	223	169	213	272	281	269	231	310	194	179	166	254	318	313
Mfsd7b	1	4239	675	639	828	576	851	765	763	692	977	951	835	648	955	885	777
Mfsd9	1	3152	295	242	197	234	298	316	271	222	296	262	213	169	211	251	201
Mgat4a	1	7585	139	108	134	127	165	135	153	135	153	138	120	115	151	195	162
Mgat4e	1	1832	2	1	2	2	2	4	5	2	4	2	1	0	0	1	3
Mgat5	1	8532	2229	1847	1870	2073	2465	2496	2676	2258	3309	2161	1837	1604	2446	3191	2956
Mgst3	1	635	1197	1009	590	874	1466	1266	1114	1083	1346	670	753	562	891	1357	1338
Mia3	1	6678	6331	5073	5772	5442	6706	6325	6170	5305	7175	5860	5620	5113	4948	5415	4777
Mitd1	1	1317	931	811	914	753	1034	1123	870	780	1178	1032	868	880	1177	826	749
Mixl1	1	2828	1	0	0	0	1	6	0	0	3	0	0	3	0	1	0
Mlph	1	4562	50	47	60	67	76	86	82	65	85	70	50	67	83	93	80
Mnda	1	1789	817	685	1479	610	894	878	784	747	942	1616	1484	1481	1429	746	676
Mndal	1	8260	384	301	605	372	450	467	359	380	396	695	640	610	619	364	265
Mob4	1	3135	2911	2254	2585	2175	3049	2941	2675	2847	3645	3068	2639	2390	2631	2982	2418
Mogat1	1	4043	2	0	1	1	1	0	2	1	1	2	1	0	0	0	1
Mpc2	1	854	881	775	622	561	1115	899	840	872	1025	684	769	619	686	693	552
Mpp4	1	3087	33	18	31	24	20	26	25	22	32	36	49	28	22	22	16
Mptx1	1	803	0	0	0	0	0	0	0	0	0	0	0	0	0	0	0
Mptx2	1	694	0	0	0	0	0	0	0	0	0	0	0	0	0	0	0
Mpz	1	2048	4	5	3	3	9	2	7	6	2	6	8	2	2	4	4
Mpzl1	1	2373	3465	2675	2545	2627	3815	3518	3117	3042	3631	2847	2794	2459	2617	2948	2610
Mr1	1	2548	531	365	434	407	631	488	440	386	512	472	449	388	372	370	326
Mreg	1	3721	36	22	21	19	34	38	35	24	52	39	28	35	47	33	24
Mroh2a	1	8605	2	2	1	4	6	2	4	0	4	1	4	2	7	1	6
Mroh9	1	2956	0	0	0	2	0	3	2	0	0	1	1	0	1	2	3
Mrpl15	1	6569	1590	1309	1455	1087	1618	1588	1397	1440	1771	1813	1600	1447	1780	1618	1416
Mrpl30	1	2339	1807	1496	1567	1212	1942	1836	1691	1730	2164	1909	1823	1739	2016	1583	1438
Mrpl44	1	1424	459	338	406	334	488	470	386	374	484	494	492	441	513	364	378
Mrps14	1	2186	1144	838	761	699	1159	1075	916	983	1278	899	881	749	894	1019	878
Mrps9	1	2549	1049	867	991	760	1130	1111	987	1049	1363	1203	1074	991	1064	1119	1007
Msc	1	1913	3	0	0	0	3	0	0	0	2	0	2	2	0	2	0
Mstn	1	2682	2	0	2	4	5	1	1	2	0	0	0	2	0	0	1
Mterf4	1	3410	397	310	330	288	442	374	342	363	424	413	370	338	434	368	332
Mybl1	1	6291	1048	842	761	944	1168	1229	1367	1093	1724	759	676	666	1042	1186	1028
Mybph	1	2620	2	0	0	5	1	1	0	1	0	0	5	5	0	0	1
Myeov2	1	711	951	774	711	628	1053	970	881	943	1049	885	793	689	889	830	751
Myl1	1	2879	0	1	2	0	0	0	1	0	2	4	4	1	1	0	0
Myo1b	1	6226	2493	1877	3346	1819	2435	2262	2326	2036	2719	3495	3276	3067	2804	2104	1891
Myoc	1	2080	0	0	2	0	0	3	0	2	0	1	3	0	0	1	2
Myog	1	1480	0	0	1	0	0	1	0	0	1	0	2	0	0	0	0
Nab1	1	5092	3945	3235	3204	3003	4259	4118	3805	3576	4802	3414	3208	3014	3550	3932	3609
Nabp1	1	6687	1595	1174	1894	1176	1462	1448	1663	1545	2014	2065	1845	1519	2134	1443	1274
Nav1	1	14763	3097	2494	4445	2985	3279	3243	3492	2692	3844	4476	4356	3937	3908	3304	3116
Nbeal1	1	14523	1452	1160	1605	1786	1323	1551	1919	1246	2085	1620	1582	1213	1161	1364	1110
Ncf2	1	3764	8	7	14	4	6	8	3	4	7	15	21	22	10	5	8
Nck2	1	2777	1084	887	909	835	1249	1067	1087	1094	1289	914	991	821	911	895	846
Nckap5	1	16732	216	139	33	187	189	213	148	151	155	32	31	26	16	56	36
Ncl	1	8706	25332	20269	27007	18494	23964	25932	24928	23500	34817	30990	26878	25945	32587	31931	30184
Ncoa2	1	9841	2251	1865	1792	2137	2366	2413	2361	2048	2732	1985	1897	1753	1823	2204	1840
Ncstn	1	2935	8637	7228	6900	6532	9458	9076	8106	7632	9349	7567	7670	6666	7517	7201	7332
Ndufa10	1	1220	3017	2466	2496	2116	3271	3138	2747	2729	3435	2850	2787	2494	2904	2882	2746
Ndufb3	1	532	632	519	498	385	721	651	660	609	834	623	588	470	630	562	523
Ndufs1	1	2979	3480	2717	2831	2715	3828	3631	3448	2975	4321	3249	2934	2829	3418	3410	3248
Ndufs2	1	1606	5794	4859	4194	4327	6409	5966	5626	5474	6776	5122	5063	4506	5280	5253	4934
Nek2	1	3795	949	916	904	744	1122	1164	933	949	1409	872	801	806	1438	1115	1036
Nek7	1	4057	5176	4143	6216	3753	5017	4683	4923	4433	6448	7053	5989	5566	6075	4920	4422
Nenf	1	658	1518	1113	956	1061	1781	1414	1315	1387	1497	1148	1193	1035	1022	1167	1085
Neu2	1	2359	2	2	0	0	0	0	1	4	4	0	0	0	0	1	0
Neu4	1	4642	0	0	0	0	0	0	0	0	0	0	0	0	0	0	0
Neurl3	1	2971	40	39	43	48	50	72	65	63	101	68	40	52	81	172	121
Nfasc	1	13165	19	13	35	19	23	18	12	24	22	33	30	36	30	6	22
Ngef	1	3384	303	282	246	274	333	400	350	319	508	311	244	239	618	646	707
Nhej1	1	860	79	82	85	71	104	97	98	97	135	61	90	105	99	117	81
Nhlh1	1	2487	1	1	1	1	0	3	1	3	4	2	0	2	1	0	0
Nif3l1	1	2639	1196	946	998	858	1137	1144	1119	1042	1375	1214	1101	924	1259	1115	1141
Nifk	1	1894	1827	1480	1849	1278	1791	1735	1849	1869	2366	2215	2130	1723	1983	2113	2109
Nit1	1	1719	578	451	407	412	630	606	519	475	645	498	536	413	536	458	469
Nme7	1	3388	496	473	394	392	566	513	510	494	658	490	435	340	516	593	440
Nmnat2	1	5596	521	468	553	448	583	566	454	402	610	808	647	546	695	596	576
Nms	1	1001	0	0	0	0	0	0	0	0	0	1	0	0	0	0	0
Nmur1	1	1218	0	1	0	0	0	0	0	0	0	1	0	0	0	0	0
Nop58	1	2148	4575	3694	5079	3299	4396	4670	4637	4538	6310	6133	5197	4720	5570	5747	5337
Nos1ap	1	7069	53	39	20	54	63	58	42	43	79	13	17	9	19	65	51
Npas2	1	4234	143	100	79	103	158	130	96	110	137	64	88	88	58	86	88
Npbwr1	1	3692	1	1	0	0	2	2	0	1	0	0	4	2	0	0	2
Nphs2	1	3478	4	2	3	1	4	5	3	3	6	10	6	5	4	0	7
Npl	1	1403	9	16	44	19	38	17	11	17	29	37	26	19	22	17	14
Nppc	1	1042	7	8	8	10	16	9	14	12	12	20	12	6	10	20	23
Nr1i3	1	2347	13	11	23	18	19	12	21	21	19	19	17	17	22	22	24
Nr5a2	1	5092	0	0	1	0	0	0	0	0	2	0	0	0	0	1	0
Nrp2	1	8122	7563	6266	6921	7047	8802	8088	7910	6604	8746	6342	6259	6185	6402	8018	6762
Nsl1	1	4592	336	251	283	263	344	297	308	246	352	304	287	268	450	267	241
Nuak2	1	3341	512	378	610	373	531	524	473	371	529	690	646	514	734	277	301
Nucks1	1	6096	6641	5445	5538	5125	7159	6853	6726	5762	8672	5899	5186	5136	7030	7314	6281
Nuf2	1	2481	1411	1286	1083	1158	1860	1713	1547	1330	1976	1055	1068	974	1715	1670	1510
Nvl	1	10154	2402	1976	2523	2114	2589	2544	2504	2146	3131	2752	2478	2335	2737	2478	2402
Nyap2	1	13909	184	155	70	134	172	161	157	109	186	84	101	87	50	165	132
Obsl1	1	6405	3689	3156	2662	3091	4405	4135	3597	3233	4057	2656	2814	2687	2741	3199	2880
Ogfrl1	1	4882	620	499	371	491	713	663	588	587	867	439	367	354	575	845	807
Olfml2b	1	3210	5627	4986	1840	4367	6184	6100	5542	5092	6177	2192	2180	1906	2118	5246	4776
Olfr12	1	1121	0	3	0	0	0	0	0	0	0	0	0	0	1	0	0
Olfr1404	1	1034	0	0	0	0	0	0	0	0	0	0	0	0	0	0	0
Olfr1406	1	1063	0	0	0	0	0	0	0	0	0	0	0	0	0	0	0
Olfr1408	1	933	0	0	0	0	0	0	0	0	0	0	0	0	0	0	0
Olfr1410	1	969	1	0	0	0	0	0	0	0	0	0	0	0	0	0	0
Olfr1411	1	972	0	0	0	0	0	0	0	0	0	0	0	0	0	0	0
Olfr1412	1	966	0	0	0	0	0	0	0	0	0	0	0	0	0	0	0
Olfr1413	1	1082	0	0	0	0	0	0	0	0	0	0	0	0	0	0	0
Olfr1414	1	1189	0	0	0	0	0	0	0	0	0	0	0	0	0	0	0
Olfr1415	1	936	0	0	0	0	0	0	0	0	0	0	0	0	0	0	0
Olfr1416	1	939	0	0	0	0	0	0	0	0	0	0	0	0	0	0	0
Olfr16	1	1050	0	0	0	0	0	0	0	0	0	0	0	0	0	0	0
Olfr218	1	942	0	0	0	0	0	0	0	0	0	0	0	0	0	0	0
Olfr220	1	978	0	0	0	0	0	0	0	0	0	0	0	0	0	0	0
Olfr231	1	924	0	0	0	0	0	0	0	0	0	0	0	0	0	0	0
Olfr248	1	1010	0	0	0	0	0	0	0	0	0	0	0	0	0	0	0
Olfr414	1	955	0	0	0	0	0	0	0	0	0	0	0	0	0	0	0
Olfr417	1	930	0	0	0	0	0	0	0	0	0	0	0	0	0	0	0
Olfr418-ps1	1	991	0	0	0	0	0	0	0	0	0	0	0	0	0	0	0
Olfr419	1	1088	0	0	0	0	0	0	0	0	0	0	0	0	0	0	0
Olfr420	1	1046	1	0	2	0	1	0	0	0	0	1	0	1	0	0	0
Olfr424	1	948	0	0	0	0	0	0	0	0	0	0	0	0	0	0	0
Olfr427	1	948	0	0	0	0	0	0	0	0	0	0	0	0	0	0	0
Olfr429	1	943	0	0	0	0	0	0	0	0	0	0	0	0	0	0	0
Olfr430	1	954	0	0	0	0	0	0	0	0	0	0	0	0	0	0	0
Olfr432	1	1748	0	0	0	0	0	0	0	0	0	0	0	0	0	0	0
Olfr433	1	2008	0	1	0	0	0	0	0	0	0	0	0	0	0	0	0
Opn3	1	1840	136	117	140	102	109	127	144	122	165	158	138	142	140	132	139
Oprk1	1	4751	5	1	0	5	5	3	3	3	4	0	0	0	2	4	1
Optc	1	5793	93	73	49	66	92	82	87	89	96	65	70	61	72	58	68
Orc2	1	3561	1509	1274	1647	1102	1373	1504	1451	1396	1951	1715	1662	1485	1776	1803	1637
Ormdl1	1	1846	612	518	555	414	643	615	539	551	668	637	580	473	646	680	610
Osgepl1	1	2675	235	196	254	188	301	224	217	231	301	244	245	227	242	234	205
Otos	1	2427	6	1	3	1	1	3	2	0	3	2	0	0	3	1	1
Pam	1	4112	9339	7479	4972	7637	10278	9737	8457	7989	10916	6363	5590	4913	6481	8851	8379
Pappa2	1	12190	79	47	160	52	80	69	65	48	79	174	175	122	39	32	30
Paqr8	1	5447	576	485	483	480	590	558	598	525	780	484	412	411	485	558	483
Pard3b	1	9294	422	346	327	374	470	432	424	375	539	286	314	329	282	449	341
Parp1	1	3827	2786	2338	2345	2273	2937	3083	2904	2511	3708	2469	2409	2377	3143	3158	2983
Pask	1	8038	590	498	570	544	678	667	580	545	727	546	561	498	706	642	576
Pax3	1	5650	14	7	8	8	7	10	7	14	10	13	11	14	18	17	7
Pbx1	1	9435	8625	7085	7243	7494	9153	9261	8950	7735	10779	8539	7620	6649	7212	9093	8036
Pcmtd1	1	5663	2079	1555	1651	1718	2264	2039	2058	1762	2532	1880	1715	1614	1506	1750	1459
Pcp4l1	1	1575	1205	983	546	928	1559	1385	1228	1116	1251	621	674	582	442	585	484
Pdc	1	1247	3	5	0	2	3	6	3	2	2	4	2	1	0	0	1
Pdcd1	1	1930	1	1	0	0	0	1	1	1	1	1	2	0	3	0	0
Pdcl3	1	1706	3549	2892	2832	2496	3712	3690	3602	3585	4681	3456	3171	2783	3351	3315	3244
Pde6d	1	1386	1213	1012	883	910	1495	1237	1106	1138	1360	1090	1080	947	1151	1207	967
Pea15a	1	2692	5914	4967	5766	4246	6530	6286	5720	5498	7662	6595	6184	5629	7270	6081	5596
Pecr	1	1186	256	248	208	153	318	261	249	260	299	240	213	203	228	228	196
Per2	1	6012	461	313	376	375	385	454	365	327	402	565	515	355	292	272	247
Pex19	1	3173	2410	2051	1982	1690	2618	2435	2189	2088	2733	2264	2247	1961	2156	2132	1855
Pfdn2	1	622	1057	851	1061	664	1021	1071	976	940	1160	1200	1167	949	1091	1065	959
Pfkfb2	1	9621	864	681	834	821	909	1028	930	735	1100	998	899	780	854	767	719
Pgap1	1	10579	466	348	399	431	508	476	499	392	596	455	427	367	300	481	418
Phf3	1	8154	4444	3650	4371	4118	4478	4606	4492	4113	5672	5066	4477	4106	4429	4719	4387
Phlda3	1	1467	9805	7830	7217	6530	10604	9714	8761	9348	10896	9506	9379	7339	8066	7843	7064
Phlpp1	1	6104	2144	1755	1982	1805	2252	2133	2362	2176	2852	2087	1912	1700	2350	2427	2250
Pi15	1	6923	347	259	312	302	348	385	318	259	362	342	328	300	186	548	435
Pid1	1	2786	1106	820	864	903	1242	1133	1123	995	1338	1078	1003	777	816	1068	841
Pigc	1	3358	1170	938	766	859	1384	1133	918	894	1122	887	807	837	739	803	688
Pigm	1	7569	1220	1024	1277	1075	1299	1266	1285	1193	1576	1366	1336	1199	1405	1356	1278
Pign	1	8410	2415	1987	2321	2070	2487	2449	2518	2046	2847	2700	2462	2299	2368	2205	1912
Pigr	1	3849	0	0	0	0	0	0	0	0	0	0	0	0	0	0	0
Pih1d3	1	1449	0	0	0	0	0	0	0	0	0	0	0	0	0	0	0
Pik3c2b	1	8810	212	186	146	171	237	258	220	231	278	178	162	141	201	215	200
Pikfyve	1	11552	1791	1413	1962	1814	1863	1912	2121	1691	2320	2212	2032	1743	1606	1582	1474
Pkhd1	1	15294	1	3	3	1	6	6	2	1	5	1	3	0	0	1	3
Pkp1	1	4823	57	58	162	28	58	51	70	60	78	151	153	125	140	46	42
Pla2g4a	1	3041	6235	5128	5661	4877	6398	6115	6076	5653	7797	6166	5506	5078	6152	6244	5709
Plcd4	1	4212	32	33	36	27	32	34	31	38	38	37	21	27	26	22	37
Plcl1	1	6555	375	215	554	238	287	277	315	277	279	483	598	494	301	150	140
Pld5	1	8641	58	35	15	39	59	64	62	42	61	24	28	20	19	40	12
Plekha6	1	23841	299	242	146	332	334	348	283	268	390	185	180	132	237	343	305
Plekhb2	1	5629	4103	3485	4687	3134	4348	3940	4228	3928	5378	5017	4534	4019	4661	4114	3570
Plekhm3	1	9393	903	751	814	723	848	914	985	815	1174	870	742	666	734	987	888
Plxna2	1	11077	1621	1324	1608	1395	1611	1688	1837	1469	2053	1906	1800	1659	1815	1738	1664
Pm20d1	1	4424	19	26	24	42	44	37	39	34	63	33	22	10	30	18	20
Pms1	1	3340	314	229	320	215	307	256	264	259	379	298	276	254	282	287	253
Pnkd	1	3632	525	421	407	430	679	634	532	473	567	464	496	459	560	507	458
Pogk	1	7423	1945	1511	1952	1711	2219	2007	1871	1677	2202	1954	1821	1810	2047	2140	1878
Pou2f1	1	13589	422	343	437	478	386	460	532	419	656	505	435	366	499	525	473
Pou3f3	1	3065	42	40	82	29	61	37	38	32	40	80	88	83	87	21	24
Ppfia4	1	6645	127	107	47	127	165	156	162	128	175	65	57	51	45	100	58
Ppil3	1	2254	798	689	650	567	865	826	740	757	1009	869	755	734	902	794	744
Ppip5k2	1	6516	1676	1297	1456	1461	1649	1785	1678	1526	2077	1611	1421	1330	1572	1754	1605
Ppox	1	2690	755	606	537	567	882	854	728	656	875	597	617	535	730	595	549
Ppp1r12b	1	12855	1662	1279	1671	1449	1765	1705	1777	1522	1997	1957	1874	1602	1711	1380	1149
Ppp1r15b	1	5588	5585	4465	5523	4639	6103	5812	5832	5679	7039	5935	5622	5331	4968	5965	5404
Ppp1r42	1	6455	8	5	1	3	1	8	1	4	6	4	7	2	1	2	4
Ppp1r7	1	3835	1803	1509	1473	1322	1865	1808	1696	1542	2171	1802	1585	1398	1774	1809	1537
Ppp2r5a	1	3082	922	759	992	764	980	905	844	739	1034	1023	1024	925	1067	946	801
Prdm14	1	2593	0	0	0	0	0	0	0	0	2	1	0	0	0	1	0
Prdx6	1	2489	6177	4992	6309	4133	5774	6136	5486	5395	7239	7964	7169	6086	7474	6635	6518
Prelp	1	3991	1423	1076	955	1054	1663	1497	979	980	993	1173	1353	1200	640	581	444
Prex2	1	11573	282	219	272	301	288	343	353	281	394	228	240	233	238	329	261
Prg4	1	4334	1062	870	1600	911	1404	1105	1514	1227	1681	1633	1497	1477	1897	1001	925
Prim2	1	3545	940	809	870	759	1026	1027	966	879	1279	942	900	762	1209	1065	955
Prkag3	1	3153	12	22	3	21	17	12	20	20	31	5	4	14	13	27	21
Prlh	1	1279	0	0	0	0	0	0	0	0	0	0	0	0	0	0	0
Prox1	1	8582	32	20	61	44	33	38	45	41	45	60	45	31	40	36	29
Prrc2c	1	11584	13509	11242	13858	13984	13200	15079	16120	12310	19732	14286	13013	12375	13592	15033	14238
Prrx1	1	11811	41708	34237	29551	35519	45828	43352	41945	36043	49324	33158	31064	28303	32350	39868	33636
Prss39	1	1246	1	0	0	0	0	0	0	0	0	0	0	0	0	0	0
Prss40	1	2292	0	0	0	0	0	0	0	0	0	0	0	0	0	0	0
Prss56	1	2294	9	7	16	15	15	8	9	15	16	8	24	14	16	20	28
Psen2	1	2195	465	342	328	331	530	434	395	422	455	387	437	357	385	432	404
Psmd1	1	3256	8171	6604	7513	5943	8015	7956	8025	7610	10212	8618	7800	7064	8448	8877	8107
Ptgs2	1	4150	26422	25536	39361	26613	28187	34705	47515	46400	65616	42315	37219	32594	36241	53495	51123
Pth2r	1	6295	12	7	7	16	13	12	12	10	12	6	6	3	3	17	10
Ptma	1	1192	9533	8117	6931	7324	10765	10640	9250	9066	12465	8186	7648	6930	9324	10338	9322
Ptp4a1	1	4446	753	638	714	596	733	718	789	774	1002	941	827	704	697	845	714
Ptpn14	1	11645	11083	9170	8844	10633	10845	11677	12589	10164	14793	10536	9610	8266	9738	11005	10241
Ptpn18	1	1578	13	9	5	3	9	6	5	4	1	11	9	4	8	4	2
Ptpn4	1	10822	563	501	594	542	518	576	608	543	789	692	611	524	585	623	570
Ptpn7	1	3758	20	12	15	15	11	15	18	19	13	26	18	18	9	9	3
Ptprc	1	5873	6	6	4	5	0	3	2	1	3	2	4	1	6	7	1
Ptprn	1	3993	4734	3968	6026	3796	4997	4765	4999	4722	5691	6390	6588	5596	5626	4433	4489
Ptprv	1	6089	519	374	446	447	503	473	349	328	362	603	675	438	235	214	117
Pvrl4	1	3504	15	7	18	17	6	9	13	9	22	26	18	15	16	12	6
Pycr2	1	1599	1579	1269	1139	1013	1515	1538	1353	1379	1680	1509	1345	1138	1465	1515	1559
Pydc3	1	3138	0	0	2	0	0	0	0	0	0	0	0	0	0	0	0
Pydc4	1	5712	5	4	38	7	4	11	3	8	8	22	31	37	22	3	2
Pyhin1	1	3497	45	25	203	28	47	36	35	27	60	178	132	146	194	44	56
Qsox1	1	3361	18526	15373	10972	14686	19690	18820	18344	17594	20449	12803	12622	10942	12007	16149	15569
R3hdm1	1	5186	3638	2925	4134	2986	3714	3573	3616	3146	4282	4366	4692	3958	3770	3527	3047
Rab17	1	2004	6	1	1	2	4	2	2	7	5	0	6	2	3	2	4
Rab23	1	4587	3310	2597	2896	2397	3401	3235	3106	2836	3948	2959	2844	2786	2939	3188	2811
Rab29	1	1445	393	379	405	329	449	444	371	408	502	458	446	384	450	415	328
Rab3gap1	1	4437	2433	1960	2128	1972	2590	2403	2432	2225	2912	2371	2198	2066	2171	2259	2014
Rab3gap2	1	7068	5043	4384	4770	4281	5485	5345	5407	4745	6677	5716	5210	4416	5150	5905	5506
Rabgap1l	1	21616	1346	1225	1133	1329	1716	1544	1465	1338	1858	1249	1093	1003	1272	1548	1345
Rabif	1	1960	1272	966	985	965	1393	1202	1132	1056	1461	1158	1184	1045	1181	1239	1047
Ralb	1	2313	2986	2487	2553	2262	3237	3011	3051	2907	3713	2857	2719	2368	2878	3027	2695
Ralgps2	1	9829	149	102	308	98	151	131	140	142	224	277	290	232	259	119	133
Ramp1	1	4056	178	131	72	102	171	155	103	147	140	72	83	76	57	57	52
Raph1	1	9658	3103	2719	4738	2969	3298	3514	3626	2851	4491	4875	4514	4139	5566	4202	4007
Rasal2	1	11942	3021	2685	2239	2877	2935	3301	3942	3089	4734	2272	2011	1740	2395	4077	3690
Rassf5	1	3789	583	520	665	528	775	606	577	579	690	662	741	699	703	627	489
Rb1cc1	1	7784	4374	3570	4163	3692	4140	4400	4751	4218	6147	4450	4058	3852	4075	3934	3504
Rbbp5	1	3652	1565	1216	1435	1291	1657	1688	1483	1297	1886	1721	1484	1343	1461	1422	1345
Rbm44	1	4025	6	4	3	7	6	4	8	7	2	4	5	7	5	11	3
Rc3h1	1	11301	2859	2302	2968	2529	2816	2891	3073	2625	3773	3228	2986	2569	2865	2849	2684
Rcor3	1	4826	1168	1051	885	1035	1366	1232	1049	1009	1403	957	902	867	859	1019	881
Rcsd1	1	4103	89	33	41	55	55	61	48	65	63	43	57	45	31	31	14
Rd3	1	6830	0	0	1	1	2	4	3	1	3	1	3	0	0	0	1
Rdh10	1	3546	1212	932	697	956	1440	1227	1139	1047	1364	918	876	747	683	975	779
Ren1	1	2872	0	0	0	0	2	0	0	0	0	1	0	0	0	0	0
Resp18	1	790	0	2	0	0	0	0	0	0	0	0	0	0	0	0	0
Rev1	1	5315	1101	1001	841	968	1148	1241	1247	1099	1480	1103	993	874	988	1181	1041
Rftn2	1	4300	1127	869	1197	871	1269	1164	1066	1023	1149	1338	1240	1181	1180	949	790
Rfwd2	1	5341	873	696	800	667	1010	920	853	876	1104	886	873	761	745	829	801
Rfx8	1	2775	4	2	1	2	4	6	3	2	6	2	3	2	4	3	1
Rgl1	1	5509	3507	2889	2037	2911	3945	3725	3610	3275	4619	2148	2151	2069	2359	4027	3476
Rgs1	1	1330	0	0	0	0	2	2	0	0	0	0	0	0	0	0	0
Rgs13	1	2923	0	0	0	1	0	1	0	0	1	1	0	0	0	2	0
Rgs16	1	2335	2131	1630	4245	1461	1977	2180	2380	2609	3089	4793	4402	3602	4275	3106	3224
Rgs18	1	2008	0	0	0	0	0	0	0	0	0	0	0	0	0	0	0
Rgs2	1	3009	572	379	313	457	604	584	505	505	604	386	498	352	319	712	627
Rgs20	1	3692	11	18	26	15	17	18	14	17	24	33	19	16	25	13	14
Rgs21	1	827	5	1	1	0	1	0	0	0	0	0	2	1	1	0	0
Rgs4	1	2941	2078	1503	1792	1354	2035	1789	1513	1604	1782	2141	2542	2179	1473	845	696
Rgs5	1	1809	342	268	206	253	303	270	559	439	713	221	173	151	156	285	223
Rgs7	1	3616	4	6	7	2	5	4	9	7	6	6	11	15	8	4	2
Rgs8	1	6637	3	5	11	5	10	9	6	3	8	6	10	7	6	4	7
Rgsl1	1	8551	1	1	2	2	0	0	2	3	0	1	0	6	3	1	3
Rhbdd1	1	4027	1913	1524	1728	1448	2036	1720	1697	1620	1844	1878	1891	1641	1502	1619	1346
Rims1	1	4066	29	26	13	18	34	20	33	20	33	15	20	13	21	34	23
Rnasel	1	5714	151	113	143	103	156	129	148	114	147	165	137	145	159	87	80
Rnf149	1	2857	2077	1595	2397	1539	2023	1899	2111	1981	2456	2808	2444	2069	1959	2153	1907
Rnf152	1	9142	43	19	46	25	61	45	32	27	33	31	22	28	30	24	18
Rnf2	1	3263	2837	2197	2462	2147	2952	2860	2595	2515	3322	2806	2306	2232	2600	2641	2286
Rnf25	1	2294	1310	998	1327	959	1359	1348	1269	1204	1432	1451	1350	1215	1307	1111	991
Rnpep	1	2681	3079	2775	2932	2436	3605	3396	3109	3072	3910	3513	3347	2957	3991	3079	3127
Rnpepl1	1	3872	1542	1303	1349	1204	1775	1517	1499	1402	1751	1445	1610	1435	1667	1438	1427
Rp1	1	9772	0	0	0	0	0	0	0	0	0	0	0	0	0	0	1
Rpe	1	6312	2037	1567	1709	1497	2053	2086	1833	1810	2393	1982	1727	1603	2068	2164	1720
Rpl31	1	1254	472	362	390	291	504	426	375	390	506	478	424	387	528	450	415
Rpl37a	1	588	753	580	575	449	803	710	669	706	771	619	668	585	704	636	601
Rpl7	1	934	13306	10449	10856	8836	13626	13179	11415	11528	14115	12711	12593	11128	12298	12220	11404
Rps6kc1	1	4479	1342	1067	1328	1121	1429	1459	1403	1345	1645	1634	1513	1226	1382	1511	1534
Rqcd1	1	3286	2576	2209	2366	1946	2907	2738	2528	2352	3338	2744	2507	2317	3140	2807	2568
Rrp15	1	1213	845	663	873	608	820	822	718	783	1050	1024	939	866	1077	834	915
Rrs1	1	2048	1719	1384	1738	1226	1729	1752	1688	1684	2166	2095	1827	1757	2193	2071	1963
Rufy4	1	3355	7	9	20	15	17	19	8	11	30	12	12	10	15	19	12
Rxrg	1	2363	5	1	5	1	4	0	2	4	7	3	5	0	1	1	6
Sag	1	1906	15	11	12	15	17	13	21	13	13	14	14	8	8	16	5
Satb2	1	6482	532	446	493	444	577	602	595	603	718	537	531	471	406	581	554
Sbspon	1	2748	382	262	48	298	378	376	300	305	320	54	68	67	12	150	116
Sccpdh	1	1922	1497	1230	1386	1130	1675	1468	1365	1302	1716	1586	1524	1303	1504	1502	1374
Scg2	1	2516	21	14	22	10	5	20	12	8	7	16	18	16	15	8	12
Scly	1	2400	318	241	231	251	325	351	326	300	371	295	307	255	290	257	289
Sctr	1	4835	4	0	2	1	1	0	0	0	1	1	1	2	4	0	0
Scyl3	1	9397	1492	1228	1037	1311	1672	1695	1624	1340	1869	1227	1177	1034	1193	1507	1220
Sdccag8	1	3319	566	478	544	431	555	628	561	541	726	628	483	461	595	647	591
Sde2	1	3189	1924	1568	1982	1555	1981	2009	2002	1939	2502	2311	2054	1847	1806	2155	1816
Sdhc	1	1179	3972	3173	2740	2739	4376	3953	3607	3748	4505	3327	3245	2791	3301	3210	2981
Sdpr	1	3055	17895	15438	10346	13257	15568	17926	17585	16583	25204	12781	9529	9421	19554	22109	22261
Sec16b	1	6802	729	529	506	591	853	804	646	529	618	498	599	515	423	340	320
Sele	1	4064	112	108	91	86	132	126	144	119	193	92	92	42	101	332	311
Sell	1	3398	0	0	0	0	0	0	0	0	0	0	0	0	0	1	0
Selp	1	3438	201	192	72	147	207	233	208	142	227	139	91	64	241	332	345
Sema4c	1	5037	914	713	812	813	1080	934	713	736	919	910	830	705	749	699	615
Serpinb10	1	5312	54	58	23	41	55	66	75	69	77	31	15	21	31	86	74
Serpinb11	1	1699	0	0	0	0	0	0	0	0	0	0	0	0	0	0	0
Serpinb12	1	1735	0	0	0	0	0	0	0	0	0	0	0	0	0	0	0
Serpinb13	1	1607	0	0	0	0	0	0	0	0	0	0	0	0	0	0	0
Serpinb2	1	2229	194	182	350	134	127	190	245	189	360	375	250	201	584	460	472
Serpinb3a	1	1629	0	0	0	0	0	0	0	0	0	0	0	0	0	0	0
Serpinb3b	1	1632	0	0	0	0	0	0	0	0	0	0	0	0	0	0	0
Serpinb3c	1	1659	0	0	0	0	0	0	0	0	0	0	0	0	0	0	0
Serpinb3d	1	1253	0	0	0	0	0	0	0	0	0	0	0	0	0	0	0
Serpinb5	1	2766	2	1	3	1	1	3	1	1	2	4	1	0	4	5	4
Serpinb7	1	2149	3	3	0	0	3	2	1	5	0	3	3	1	0	1	1
Serpinb8	1	4864	1775	1582	721	1620	2236	2216	1854	1711	2079	790	791	770	733	1504	1175
Serpinc1	1	2525	13	8	7	11	21	23	19	10	9	9	21	8	8	7	11
Serpine2	1	2271	13283	10224	10462	10476	15546	13117	11600	11527	13107	13975	13089	10173	9924	10480	9158
Sertad4	1	3723	2262	1844	1388	1878	2890	2470	2241	2091	2574	1337	1371	1388	1430	1695	1400
Sf3b1	1	7439	12958	10886	12486	10979	13681	13506	13911	12332	17211	14263	13273	11700	12044	13169	11753
Sft2d2	1	5526	1191	948	755	1048	1292	1278	1167	1042	1499	909	804	753	982	1177	1090
Sgk3	1	5622	606	468	294	443	610	579	600	547	705	332	395	307	285	498	434
Sgol2a	1	5416	1200	1001	927	961	1330	1350	1161	1069	1552	915	807	863	1306	1210	1017
Sgpp2	1	8466	4	4	8	7	1	17	6	6	7	5	6	7	0	3	9
Sh2d1b1	1	1433	113	142	50	130	169	192	176	155	237	81	57	45	116	309	315
Sh2d1b2	1	399	0	0	0	0	0	0	0	0	0	0	0	0	0	0	0
Sh3bp4	1	5214	3737	3035	2077	2909	3893	3946	3816	3660	4752	2481	2473	2192	2531	4382	4054
Shcbp1l	1	4663	8	19	17	24	12	17	21	28	26	25	26	11	13	23	19
Shisa4	1	1665	2180	1736	843	1601	2575	2295	2004	1875	2331	1129	1095	940	1342	1924	1719
Slamf1	1	2825	0	0	0	0	0	0	0	0	0	0	0	0	0	0	0
Slamf6	1	8116	0	0	0	0	0	0	0	0	0	0	0	0	0	0	0
Slamf7	1	6392	0	0	0	0	0	0	7	7	10	0	0	0	0	0	0
Slamf8	1	2663	1	0	0	3	0	4	0	3	0	2	4	2	0	2	0
Slamf9	1	1271	6	3	13	1	9	8	4	4	4	8	7	7	4	1	2
Slc11a1	1	2573	6	3	2	3	0	1	6	1	3	3	3	4	7	3	7
Slc16a14	1	3942	4	1	1	2	4	0	2	1	0	5	0	0	2	2	1
Slc19a2	1	3571	3046	2447	3143	2412	2869	3041	2811	2676	3710	3911	3266	2714	3094	2839	2763
Slc19a3	1	3543	16	12	22	13	18	10	22	17	30	14	11	19	10	15	8
Slc23a3	1	3396	77	49	65	66	60	70	61	84	60	67	77	55	36	56	62
Slc26a9	1	4856	0	0	0	0	0	0	0	0	0	0	0	0	0	0	0
Slc30a1	1	5372	603	475	534	517	618	569	577	572	728	712	583	477	472	630	539
Slc30a10	1	5836	0	1	0	1	1	1	0	1	2	1	1	0	0	0	0
Slc35f5	1	3314	2146	1711	1829	1671	2367	2133	1856	1799	2246	2325	2032	1885	1666	1674	1452
Slc39a10	1	6309	2875	2494	3020	2634	3067	3142	3068	2734	4034	3586	3036	2549	3295	3466	3134
Slc40a1	1	3492	104	53	61	57	106	94	79	72	75	77	104	89	71	96	57
Slc41a1	1	4660	1880	1577	1808	1570	2073	1947	1805	1641	2168	1919	1896	1596	1821	1910	1722
Slc45a3	1	3557	48	53	101	35	85	64	84	52	75	108	77	56	125	59	67
Slc4a3	1	5681	970	846	617	901	1231	1161	1046	849	1142	732	725	694	689	803	765
Slc9a2	1	3493	17	14	12	6	10	13	13	17	19	18	13	10	23	30	25
Slc9a4	1	4334	0	0	3	0	0	0	1	0	1	2	5	3	3	1	0
Slco4c1	1	2394	1	0	0	0	0	1	2	1	2	0	0	0	0	0	0
Slco5a1	1	10243	131	127	134	141	122	160	178	136	179	165	115	136	78	183	153
Slco6c1	1	2535	0	0	0	0	0	0	0	0	0	0	0	0	0	0	0
Slco6d1	1	3165	0	0	0	0	0	0	0	0	0	0	0	1	0	0	0
Smap1	1	3110	1613	1262	1427	1167	1610	1668	1520	1344	1821	1530	1543	1411	1366	1388	1258
Smarcal1	1	7859	1128	876	809	913	1181	1223	1096	1027	1277	934	895	717	960	1051	972
Smg7	1	6118	3332	2625	3605	2711	3172	3492	3470	2892	3914	4085	3685	3187	3602	3263	3035
Smyd2	1	1697	1877	1543	1637	1427	2187	2064	1814	1733	2213	1835	1967	1658	2003	1977	1872
Smyd3	1	10860	350	282	397	268	365	348	381	391	437	450	399	425	464	402	318
Sned1	1	9544	4179	3310	2091	6129	5677	6339	4119	2670	3984	2969	3281	2720	1981	3486	2701
Snrpe	1	492	1179	938	1004	770	1232	1141	1039	1102	1446	1075	1024	940	1142	1186	1016
Sntg1	1	8518	3	0	0	2	7	2	6	2	1	8	1	3	11	2	5
Soat1	1	4808	3571	2751	6525	2748	3505	3379	3670	3371	4423	6925	5911	5184	6572	3950	3389
Sox13	1	9265	117	58	69	78	92	116	90	96	125	88	95	82	90	101	106
Sox17	1	5641	0	0	0	0	0	0	0	1	0	0	0	0	0	0	0
Sp100	1	4634	231	162	923	163	232	268	239	212	248	851	801	946	965	162	118
Sp110	1	3263	13	11	89	13	16	16	26	42	33	60	64	59	65	6	7
Sp140	1	2554	39	36	96	35	72	33	54	45	63	122	110	147	116	29	19
Spag16	1	5559	3	2	1	5	4	5	11	5	11	1	1	4	2	5	9
Spata17	1	5463	1	5	1	10	7	4	9	0	7	3	8	9	5	3	1
Spata3	1	2709	0	0	0	0	0	0	0	0	0	0	0	0	0	0	0
Spata45	1	428	1	3	1	6	2	1	0	2	1	2	4	2	0	0	2
Spats2l	1	4701	1483	1119	1252	1020	1542	1487	1207	1233	1501	1356	1272	1215	981	976	835
Speg	1	13430	3171	2654	1963	2888	3467	3558	3502	3066	3727	2240	2265	1905	2082	2472	2224
Sphkap	1	7520	10	7	3	3	7	5	1	1	2	3	9	5	2	2	4
Spp2	1	979	0	0	0	0	0	0	0	0	0	1	0	0	0	0	0
Spta1	1	8606	21	13	29	13	19	34	23	12	24	19	22	26	24	15	10
Srgap2	1	11909	3150	2559	2990	2831	3208	3371	3132	2716	3867	3197	3114	2925	3152	2666	2506
Srp9	1	1388	1603	1226	1194	1050	1632	1467	1402	1403	1761	1496	1427	1279	1471	1515	1248
St18	1	8009	1	4	2	2	4	3	5	8	4	4	2	2	2	4	3
St8sia4	1	5732	25	32	7	47	41	39	32	35	47	16	11	6	5	33	35
Stat1	1	5356	6258	5189	6889	5483	7353	7682	6219	5725	7386	6354	6763	7010	7615	4704	4320
Stat4	1	3208	4	7	2	2	5	8	3	6	5	4	7	2	7	4	7
Stau2	1	5733	969	766	902	751	1071	1012	975	937	1255	987	962	842	977	1056	950
Steap3	1	3304	3096	2541	1228	2684	3855	3522	3029	3098	3589	1418	1487	1332	1741	2984	2628
Stk11ip	1	4513	980	713	805	804	1139	1008	955	753	1141	973	945	797	780	956	864
Stk16	1	3011	1525	1206	1223	1124	1605	1591	1346	1268	1695	1486	1459	1280	1481	1379	1293
Stk17b	1	3313	5158	4312	3467	4259	5408	5169	5715	5364	6758	4173	3912	3328	2721	5729	4434
Stk25	1	3590	3871	3157	3087	2971	4553	4096	3625	3514	4453	3291	3441	3037	3531	3427	3251
Stk36	1	5496	318	267	216	292	322	373	333	257	345	244	245	235	240	249	225
Stradb	1	2366	487	370	371	313	457	505	430	380	517	374	401	331	407	456	335
Stx6	1	4933	2199	1766	1931	1582	2286	2132	1943	1906	2237	2226	2265	1924	1975	1843	1696
Suco	1	6478	3183	2550	2953	2627	3117	3274	3429	3080	4168	3212	2943	2591	2981	3178	2713
Sulf1	1	7210	24164	20047	13952	19439	25114	24041	23590	21023	26658	14993	14362	13409	14355	19881	17410
Sumo1	1	1215	1814	1415	1632	1178	1844	1802	1604	1622	2108	1848	1740	1442	1761	1791	1561
Susd4	1	3539	31	23	18	29	41	42	28	30	37	21	26	23	16	30	23
Swt1	1	3695	555	448	571	452	546	547	488	424	613	613	489	496	564	390	364
Syt14	1	12106	84	71	134	63	92	66	70	80	79	102	88	80	96	65	48
Syt2	1	7940	2	1	1	1	2	3	5	1	0	5	1	1	2	3	4
Tada1	1	2145	870	785	734	699	998	994	869	802	1075	958	933	823	864	872	862
Taf1a	1	2475	423	372	365	321	425	429	383	317	460	445	465	365	426	352	335
Tagln2	1	1382	22172	18450	19046	15074	23997	22701	21914	20955	27406	21082	20794	19004	23281	22257	21570
Tatdn3	1	1336	175	117	106	110	152	167	164	158	197	122	116	111	153	101	142
Tbc1d8	1	5192	67	61	95	78	86	79	117	98	129	117	87	61	102	111	112
Tbx19	1	2820	0	0	0	0	0	0	0	0	0	0	1	0	0	0	0
Tcea1	1	3175	1992	1578	1774	1467	2012	2032	1820	1722	2386	2134	1989	1926	1907	1940	1727
Tceb1	1	2457	3003	2402	2813	2064	3256	3045	2955	2893	3790	3257	3202	2780	3286	2983	2618
Tcf24	1	4513	24	20	17	16	17	11	33	10	26	21	14	15	16	31	20
Tdrd5	1	8059	5	1	6	0	3	4	0	1	1	19	7	3	5	4	0
Teddm1a	1	1415	0	0	0	0	0	0	0	0	0	0	0	0	0	0	0
Teddm1b	1	2527	0	0	0	0	0	0	0	0	0	0	0	0	0	0	0
Teddm2	1	1654	0	0	1	0	0	1	0	0	0	0	0	2	1	0	1
Terf1	1	3276	607	480	533	494	598	648	612	540	803	549	546	508	660	594	526
Tex30	1	1462	380	350	417	266	397	383	362	345	502	416	363	358	533	438	403
Tex35	1	2092	18	10	14	12	14	17	36	47	52	16	21	18	8	39	33
Tfap2b	1	7443	2137	2064	219	2397	2687	2857	2703	2230	3391	422	396	326	423	2912	2294
Tfap2d	1	4968	0	0	0	0	0	0	1	0	0	0	0	0	0	0	0
Tfb2m	1	2641	395	349	346	312	432	398	422	368	477	448	393	355	394	500	415
Tfcp2l1	1	9292	28	20	26	24	40	33	24	23	48	22	24	18	23	27	21
Tgfb2	1	8249	2365	1612	1531	1632	2397	2194	1844	1671	2007	1760	1982	1884	1213	1120	970
Tgfbrap1	1	6121	1878	1517	1779	1649	1887	1957	2045	1843	2383	2178	1924	1653	1921	1794	1838
Thap4	1	2268	1549	1176	1190	994	1547	1521	1380	1379	1661	1599	1484	1260	1486	1288	1470
Thsd7b	1	15058	43	10	21	18	37	23	37	18	28	33	31	24	40	28	18
Timm17a	1	917	2123	1712	2078	1353	2114	2031	2056	2099	2607	2495	2241	1906	2527	2076	1925
Tiprl	1	5035	2089	1673	1766	1440	2126	1958	1828	1809	2336	2135	1929	1642	1882	1907	1652
Tlr5	1	3199	75	42	67	46	42	55	69	53	80	44	75	52	65	35	27
Tm4sf20	1	1503	0	0	3	3	2	4	0	2	0	3	1	0	1	3	0
Tmbim1	1	3639	5859	4920	5065	4349	6451	5843	5400	5252	6430	5812	5672	4983	5532	5218	4740
Tmcc2	1	4790	1183	944	1028	872	1271	1221	1035	1013	1273	1128	1103	1033	1248	1094	1066
Tmco1	1	4474	2210	1727	1801	1551	2419	2205	1940	2036	2551	1975	1793	1738	2109	1970	1687
Tmeff2	1	6573	1477	1083	1098	945	1370	1272	1215	1209	1616	1162	1238	1144	1350	1195	1177
Tmem131	1	7276	6095	4860	6474	5331	6116	6174	6500	5445	7554	7090	6639	5709	6429	6486	5890
Tmem14a	1	1467	174	130	104	129	223	184	188	130	182	97	107	100	139	143	136
Tmem163	1	3131	6	0	5	6	2	6	5	6	4	2	9	3	6	6	3
Tmem169	1	3067	39	33	26	33	32	51	38	40	30	28	20	21	19	25	13
Tmem177	1	3301	265	214	184	200	285	236	232	215	253	227	186	191	305	225	182
Tmem182	1	2716	1	0	2	2	0	2	4	0	3	1	1	1	5	4	2
Tmem183a	1	3331	2604	2118	2501	1978	2748	2684	2579	2432	3346	2949	2772	2373	2699	2784	2444
Tmem185b	1	2830	1012	801	965	769	1157	1104	991	1021	1188	1150	1051	892	926	1003	922
Tmem194b	1	3646	218	170	150	202	266	283	214	160	239	165	194	162	144	167	170
Tmem198	1	2185	43	49	39	53	68	53	68	42	66	63	50	30	57	38	58
Tmem206	1	4204	647	544	606	557	708	658	596	631	752	732	611	561	668	761	709
Tmem237	1	2365	856	700	680	596	920	944	840	754	1053	821	790	697	832	885	827
Tmem37	1	1306	371	309	243	218	336	336	300	341	353	298	315	247	358	297	311
Tmem63a	1	4671	3378	2729	2611	2680	3676	3317	3456	3139	3798	2758	2848	2665	2814	3004	2878
Tmem70	1	2081	1884	1429	1849	1283	2000	1731	1699	1742	2181	2062	1921	1773	2018	1529	1463
Tmem81	1	1742	118	91	97	94	132	139	82	124	130	123	111	96	91	87	70
Tmem9	1	1750	2172	1773	1499	1486	2469	2176	1979	1973	2328	1793	1648	1539	1797	1673	1731
Tnfrsf11a	1	5022	692	541	571	511	726	642	732	663	860	625	653	569	698	676	635
Tnfsf18	1	2064	9	6	6	5	10	9	9	10	7	11	11	8	5	7	8
Tnfsf4	1	1609	1	0	2	0	1	0	0	0	0	0	0	2	0	1	0
Tnn	1	5929	15506	10192	3951	12173	15997	13404	11643	10449	9866	4259	4827	4336	1447	5606	4415
Tnni1	1	1510	39	31	21	33	57	36	32	59	64	21	17	27	23	62	41
Tnnt2	1	1303	71	34	162	51	49	64	56	62	92	177	140	130	146	24	26
Tnp1	1	427	0	0	0	0	0	0	0	0	0	0	0	0	0	0	0
Tnr	1	12934	8	5	9	5	10	15	9	9	10	4	9	5	4	8	1
Tns1	1	13198	12321	9466	14506	9841	11644	11441	11451	9891	12809	14441	14291	13308	12197	9220	8023
Tomm40l	1	2921	1075	808	794	846	1190	1127	982	1002	1217	861	889	794	978	1008	984
Tor1aip1	1	4462	4077	3562	3955	3590	4771	4806	4439	4198	5515	3974	3836	4011	4689	4014	3829
Tor1aip2	1	8112	9708	7710	10819	7706	9674	9791	9840	9108	12336	11803	10876	9874	10948	8674	7736
Tor3a	1	3268	1859	1538	2076	1600	2331	2136	1734	1741	1985	2161	2227	2233	2324	1429	1427
Tpp2	1	4705	5899	4880	5928	4817	6034	6161	6261	5450	7562	6848	5877	5397	5983	6375	5651
Tpr	1	7550	10901	9342	10694	9761	11144	11976	12346	10156	15015	11460	10291	9912	10859	12462	11313
Traf3ip1	1	5002	574	473	560	464	649	631	607	559	722	691	561	499	596	620	511
Traf3ip3	1	2121	0	0	0	0	0	0	0	0	0	2	0	1	0	0	1
Traf5	1	2138	461	296	386	283	485	430	431	452	470	493	485	430	440	374	377
Trak2	1	6241	2621	2040	2690	2104	2579	2697	2549	2287	3104	2957	2701	2420	2478	2455	2186
Tram1	1	2943	7072	5805	5326	5479	8333	7372	7138	6663	8234	6226	5809	5416	5718	6709	5844
Tram2	1	1390	690	539	804	650	719	717	742	600	756	708	741	682	649	613	534
Trip12	1	12041	14073	11354	13650	12251	13863	14268	14529	12224	17844	14679	13396	12600	13828	13768	12348
Trmt1l	1	2794	1547	1288	1307	1275	1755	1691	1372	1366	1761	1420	1296	1264	1531	1495	1254
Trove2	1	8721	2626	2119	2428	2461	2597	2668	2619	2114	3146	2610	2173	2071	2547	2593	2246
Trp53bp2	1	4370	1411	1137	1393	1235	1529	1428	1553	1401	1921	1605	1368	1157	1318	1676	1615
Trpa1	1	4415	9	2	18	17	4	3	9	5	9	15	4	8	8	4	11
Trpm8	1	4299	0	2	1	0	2	0	1	0	0	0	3	1	0	0	0
Tsen15	1	1133	347	254	276	257	405	365	311	317	396	321	327	285	304	319	267
Tsga10	1	7310	114	94	71	128	133	120	145	111	150	99	89	86	83	98	83
Tsn	1	3040	3688	2983	3150	2698	3890	3775	3480	3279	4296	3502	3208	3087	3604	3986	3502
Tstd1	1	551	22	5	3	9	24	17	12	6	5	10	5	5	8	11	10
Ttll4	1	8333	1908	1709	1966	1872	1871	2270	2123	1798	2633	2241	2041	1830	2234	2161	2067
Tuba4a	1	2488	1808	1591	1608	1380	2042	1922	1783	1726	2363	1742	1588	1461	2332	2295	2217
Twist2	1	1312	1686	1416	2525	1115	1841	1687	1447	1464	1894	2959	2810	2349	2596	1466	1221
Txndc9	1	5329	2615	2123	2312	1814	2669	2642	2442	2523	3212	2716	2517	2150	2476	2530	2354
Tyw5	1	2220	511	438	478	388	523	528	496	476	636	511	492	449	468	452	442
Uap1	1	2557	3129	2661	2559	2282	3408	3316	2991	2814	3630	3084	2875	2607	2835	3020	2727
Ube2f	1	2359	1313	1022	1195	936	1414	1329	1247	1274	1623	1390	1212	1105	1345	1244	1174
Ube2t	1	1134	215	206	255	166	259	259	235	233	271	290	279	220	335	305	225
Ube2w	1	4767	1840	1526	1722	1348	1937	1751	1628	1660	2235	2095	1933	1732	1622	1570	1288
Ubxn4	1	4380	5290	4469	4879	4162	5841	5492	5373	4901	6541	5655	5348	4767	5229	5242	4754
Uchl5	1	2059	950	829	940	656	1025	1057	921	902	1294	1102	957	898	1277	1137	1006
Uck2	1	5294	4626	3889	5634	3414	4764	4540	4731	4529	6273	6291	5825	5578	6210	5749	5680
Ufc1	1	964	1519	1150	991	979	1728	1469	1391	1295	1592	1246	1252	1072	1359	1407	1292
Uggt1	1	9161	10966	8959	8642	9975	12227	11733	11176	9533	13240	9040	8361	7820	9220	11389	10452
Ugt1a1	1	3229	1	1	0	0	0	2	3	1	5	0	0	1	2	0	2
Ugt1a10	1	3242	0	0	0	0	0	0	0	0	0	0	0	0	0	0	0
Ugt1a2	1	3206	0	0	1	1	0	1	4	0	0	0	0	2	0	0	0
Ugt1a5	1	3208	0	0	0	0	0	0	0	0	0	1	0	0	0	0	0
Ugt1a6a	1	3302	224	194	97	227	312	255	193	178	244	103	102	115	119	222	194
Ugt1a6b	1	2293	27	11	6	23	36	27	18	24	26	11	6	16	8	12	24
Ugt1a7c	1	3294	176	210	165	172	242	268	181	146	198	208	188	167	228	289	296
Ugt1a9	1	3216	0	0	0	0	0	0	0	0	0	0	0	0	1	0	0
Uhmk1	1	2529	679	645	790	778	636	755	781	560	1026	857	596	672	838	859	702
Unc50	1	1440	1265	1088	1048	916	1485	1361	1210	1172	1475	1205	1134	1011	1129	1083	990
Unc80	1	27449	0	1	3	0	1	1	0	1	3	0	0	1	0	0	0
Usf1	1	2039	943	808	730	684	1014	979	818	814	909	946	923	782	856	824	681
Ush2a	1	16466	1	1	1	0	1	2	3	3	1	0	0	2	1	3	0
Usp21	1	2185	1272	992	885	1018	1486	1403	1112	976	1256	1055	988	874	1088	1000	949
Usp37	1	7454	1089	930	1117	968	1163	1125	1143	1009	1422	1361	1211	1019	1123	1210	950
Usp40	1	7206	1822	1547	1717	1662	2186	2187	1952	1635	2348	1778	1708	1622	2040	1949	1700
Utp14b	1	7959	185	116	165	121	158	168	154	148	187	125	139	131	155	141	148
Uxs1	1	3163	1804	1472	1161	1330	2056	1895	1632	1638	2125	1311	1174	1084	1377	1678	1530
Vamp4	1	5431	1196	953	938	980	1359	1304	1176	1079	1438	1038	935	819	997	1325	1118
Vangl2	1	3419	363	309	326	306	361	368	308	285	362	330	361	300	304	290	270
Vash2	1	4458	1306	970	1471	1008	1362	1247	1190	1181	1518	1693	1558	1330	1606	1315	1259
Vcpip1	1	9749	2538	2059	2603	2145	2574	2560	2617	2245	3133	3007	2448	2289	2352	2546	2129
Vil1	1	3392	2	2	2	3	3	3	0	4	2	0	4	1	3	0	3
Vmn1r1	1	921	0	0	0	0	1	0	0	0	0	1	0	0	0	0	0
Vps4b	1	3272	2807	2321	2617	2260	3032	2844	2848	2651	3767	2919	2727	2426	2704	3030	2599
Vsig8	1	2421	0	1	2	1	1	4	3	1	0	1	1	0	0	0	2
Vwa3b	1	5688	2	4	0	2	1	2	1	1	2	3	2	1	1	0	0
Vwc2l	1	7421	0	0	0	0	0	0	1	0	0	0	0	0	0	0	0
Wdfy1	1	5619	4078	3178	3929	3192	4219	4181	4200	3887	4963	4231	4109	3978	4008	3407	2969
Wdr12	1	3392	1162	1033	1212	815	1221	1226	1223	1124	1495	1496	1245	1169	1589	1364	1411
Wdr26	1	7428	7438	6202	6494	6262	8148	7795	7888	6848	9974	7261	6823	6151	6976	7518	6841
Wdr64	1	3861	1	0	0	0	0	0	0	0	0	0	1	0	0	0	0
Wdr75	1	3095	2947	2382	3460	2288	3036	3095	2883	2638	3564	3751	3401	3100	3322	3177	2774
Wnt10a	1	1962	454	386	86	354	524	526	460	453	569	131	128	88	151	446	356
Wnt6	1	2308	13	5	2	6	14	8	10	10	15	3	2	2	3	5	3
Xcl1	1	502	0	0	0	0	0	0	0	0	0	0	0	0	0	0	0
Xkr4	1	17314	17	13	8	23	18	20	30	24	15	4	5	7	4	13	11
Xkr9	1	2150	1	0	0	0	2	0	1	4	1	0	0	0	3	1	0
Xpr1	1	7651	3407	2902	2918	3040	3623	3568	3473	2906	4166	3316	2994	2796	3106	3412	2889
Xrcc5	1	2946	1237	1018	887	912	1291	1321	1259	1179	1563	1061	1008	814	1022	1298	1216
Yod1	1	3843	156	124	173	133	138	171	156	132	208	219	156	154	198	202	160
Zap70	1	2913	2	6	1	0	0	3	0	1	1	0	2	1	1	0	2
Zbed6	1	5007	2610	2019	2844	3413	2326	3011	3726	2250	4242	2574	2192	2328	2549	2900	2333
Zbtb18	1	5680	671	578	632	621	780	739	684	551	782	655	597	650	670	613	608
Zbtb37	1	6977	271	228	262	325	263	323	363	265	426	271	264	250	273	264	219
Zbtb41	1	9189	2142	1657	2009	1914	2122	2166	2158	1906	2582	2235	1987	1707	1857	2219	1857
Zc3h11a	1	4877	8884	7293	7375	7445	9645	9345	9564	8554	11317	7941	8079	7126	7423	8469	8260
Zcchc2	1	6676	2362	1906	2740	2024	2501	2568	2717	2398	3406	3245	2837	2537	3162	2702	2620
Zdbf2	1	13322	443	326	783	354	341	333	388	355	427	889	892	688	571	264	245
Zfand2b	1	1299	426	367	286	327	491	442	382	391	366	341	386	306	362	324	361
Zfp142	1	8847	1710	1324	1702	1514	1704	1822	1697	1491	1914	1926	1821	1503	1561	1517	1489
Zfp281	1	5275	1684	1294	1821	1528	1823	1819	1972	1750	2404	1883	1673	1562	1604	1835	1488
Zfp451	1	8494	1616	1232	1729	1478	1734	1770	1665	1439	2073	1945	1918	1493	1411	1590	1368
Zfp648	1	5895	0	0	0	0	0	0	0	0	0	0	0	0	0	0	0
Zp3r	1	7259	0	0	0	1	0	0	0	0	0	0	3	0	0	0	0
Zranb3	1	15790	391	294	469	344	341	456	371	337	423	479	555	514	399	328	317
March7	2	4373	2981	2437	2851	2553	2936	3082	3272	2833	4039	3410	2927	2645	2807	3281	2810
0610010B08Rik	2	4539	0	0	1	0	0	0	0	0	0	0	0	0	0	0	0
1110008F13Rik	2	1051	1054	800	985	720	1163	1040	913	949	1170	1137	1057	964	1159	952	915
1110008P14Rik	2	657	435	355	278	309	539	459	429	453	524	330	323	289	412	438	418
1110034G24Rik	2	5327	95	78	68	81	102	110	106	77	96	95	72	74	84	79	94
1110051M20Rik	2	7513	849	719	602	606	942	888	862	801	1061	755	774	640	739	777	652
1500012F01Rik	2	738	1100	825	823	708	1141	1000	869	825	988	906	920	871	1139	1028	950
1700001O22Rik	2	2330	10	12	12	13	15	16	17	26	20	15	15	22	23	12	9
1700003F12Rik	2	735	7	5	8	4	6	7	5	7	8	14	6	6	11	7	2
1700007K13Rik	2	804	114	85	99	96	123	98	105	125	147	145	132	88	111	99	65
1700010B08Rik	2	896	0	1	0	1	4	0	1	1	0	1	1	0	0	1	2
1700019L03Rik	2	1675	159	172	184	193	222	231	232	208	265	228	239	193	266	228	232
1700020A23Rik	2	733	3	6	3	6	1	11	8	7	4	4	4	4	2	1	3
1700021F07Rik	2	641	0	0	0	0	0	0	0	0	0	0	0	0	0	0	0
1700026L06Rik	2	671	11	7	7	5	8	6	4	12	11	6	10	3	6	4	9
1700029I15Rik	2	364	23	13	12	12	16	15	17	18	15	16	13	14	16	17	14
1700037H04Rik	2	1618	1140	940	1026	776	1229	1167	1086	1027	1234	1123	1194	1023	1404	1266	1202
1700101E01Rik	2	1342	7	6	2	2	5	5	3	10	5	5	4	0	7	1	1
1810024B03Rik	2	2003	27	9	16	10	20	26	17	14	23	17	18	14	26	23	12
2700094K13Rik	2	679	963	836	604	728	1159	1089	985	1039	1282	742	741	697	903	1077	975
2810408M09Rik	2	1868	457	342	357	299	433	410	313	303	395	420	400	346	450	267	296
3300002I08Rik	2	3244	56	43	57	47	48	46	49	46	51	39	53	30	62	42	28
4833423E24Rik	2	1685	1	1	0	1	0	0	0	0	3	0	0	0	0	0	0
4921504E06Rik	2	2004	0	0	0	0	0	0	0	0	0	0	0	0	0	0	0
4921509C19Rik	2	3878	0	0	0	0	0	0	0	0	0	0	0	0	0	0	0
4930402F06Rik	2	1371	1	0	0	0	2	1	0	1	0	4	1	0	0	2	0
4930402H24Rik	2	7856	3384	2663	3922	2800	3218	3329	3805	3033	4563	4157	3836	3458	4008	4263	4004
4930421P05Rik	2	2916	0	0	0	0	0	0	1	1	0	0	1	1	0	1	0
4930430A15Rik	2	4403	0	0	0	0	0	0	0	0	1	0	0	0	0	0	0
4930568D16Rik	2	1227	0	0	0	0	0	0	0	0	0	0	0	0	0	0	0
4930591A17Rik	2	735	0	0	0	0	0	2	0	0	0	0	0	0	0	0	0
4931423N10Rik	2	6877	10	1	7	6	4	5	7	3	5	2	7	6	2	7	5
4932414N04Rik	2	3952	0	0	0	0	0	0	0	0	0	0	0	0	0	2	0
4932418E24Rik	2	12857	5	1	1	1	0	0	1	0	1	1	1	0	0	0	0
4933406J08Rik	2	2111	0	0	0	0	0	0	0	0	1	0	0	1	0	0	0
4933409G03Rik	2	2703	0	0	0	0	0	0	0	0	0	0	0	0	0	0	0
4933433C11Rik	2	1894	1	1	2	0	0	2	0	1	3	1	2	0	1	0	2
6330409D20Rik	2	1119	0	1	0	0	0	1	1	0	0	0	3	0	0	0	0
6430550D23Rik	2	4256	38	32	19	29	24	57	30	28	40	32	44	19	34	24	28
6820408C15Rik	2	2842	9	8	8	4	4	11	9	6	11	8	7	4	9	11	12
8030411F24Rik	2	601	0	0	0	0	0	0	0	0	0	0	0	0	0	0	0
9230104L09Rik	2	2816	0	0	0	1	0	1	0	0	0	0	0	0	0	0	0
a	2	10727	9	9	13	4	6	6	6	11	8	27	16	13	14	2	2
A430105I19Rik	2	5598	1226	1046	1376	974	1279	1226	1208	1106	1582	1582	1624	1421	1370	843	899
A930018P22Rik	2	819	0	0	0	0	0	1	0	1	0	0	0	0	1	0	1
AA467197	2	1079	91	58	102	81	130	120	97	116	132	116	108	97	176	171	148
Aar2	2	3641	1245	1044	1122	871	1239	1103	1155	1117	1368	1255	1200	1044	1271	1171	1110
Abca2	2	10765	1647	1337	1130	1508	1853	1702	1783	1422	2056	1271	1118	983	1391	1925	1925
Abcb11	2	6085	6	6	7	6	7	3	4	7	12	17	7	5	8	2	6
Abhd12	2	2418	2304	1848	1616	1646	2505	2256	2074	2050	2680	1825	1914	1669	1876	2113	2029
Abhd16b	2	1775	2	0	3	1	8	2	3	3	4	1	6	3	4	3	6
Abi1	2	3505	4834	4005	4066	3873	5168	4868	4954	4651	6415	4913	4425	3847	4543	5327	4782
Abl1	2	8761	8030	6833	6534	6675	7930	8276	8906	7898	10777	7643	7010	6112	7888	9315	8972
Abo	2	2408	0	0	0	0	0	1	0	0	2	0	0	0	0	0	0
Abtb2	2	4558	753	667	701	596	776	777	765	734	878	698	823	617	681	788	681
Acbd5	2	4516	2378	2006	1876	1930	2391	2323	2430	2167	2992	2164	1899	1739	1830	2350	2006
Acbd7	2	535	0	1	1	0	0	4	0	0	1	0	0	2	1	0	0
Accs	2	7034	193	138	141	162	219	188	190	165	217	156	200	164	153	147	142
Accsl	2	3761	0	0	0	0	0	0	1	0	1	1	0	0	0	0	0
Acot8	2	1605	228	195	164	150	211	242	246	181	245	226	219	206	276	226	163
Acoxl	2	5637	5	2	0	6	1	6	4	2	2	5	4	7	7	0	5
Acp2	2	4834	2155	1674	1623	1681	2423	2166	2075	1848	2230	1776	1670	1614	1754	1888	1684
Acss1	2	3594	6	3	7	7	3	5	2	7	6	7	5	6	6	1	3
Acss2	2	3184	504	402	251	396	629	495	470	454	535	316	326	315	303	286	283
Actc1	2	1390	8	3	3	4	7	5	3	8	8	3	9	4	2	2	1
Actl10	2	1501	5	1	1	10	7	5	5	0	4	2	5	1	6	2	1
Actr5	2	2659	366	277	321	255	359	361	320	272	354	311	337	306	339	313	293
Acvr1	2	3754	2781	2209	3069	2121	2853	2854	2685	2447	3139	3311	3419	2759	2848	2668	2494
Acvr1c	2	10026	6	5	4	9	4	7	6	7	11	4	8	2	2	12	7
Acvr2a	2	5705	2003	1564	1829	1573	2108	1738	1771	1511	1941	1934	2172	2029	1231	1303	1056
Ada	2	1704	355	288	252	225	372	375	293	330	339	268	334	279	298	251	225
Adal	2	3265	187	187	164	174	246	196	214	185	245	186	183	164	190	204	166
Adam33	2	5368	867	614	1039	683	1016	888	704	636	706	1148	1314	1204	834	482	553
Adamts13	2	5681	0	0	0	0	0	0	0	1	0	0	0	0	0	0	2
Adamtsl2	2	3338	19	9	31	5	12	6	8	8	4	27	40	35	13	6	1
Adig	2	632	1	1	0	1	0	1	1	1	2	0	0	0	0	1	1
Adnp	2	4903	6161	4869	5149	5085	6486	6236	6041	5197	7380	5834	5315	4670	5464	5768	5449
Adra1d	2	2394	1546	1242	1091	1280	1966	1704	1623	1562	1718	1278	1547	1218	1147	1081	1004
Adra2b	2	3936	5	0	0	0	2	1	3	0	0	1	1	1	2	2	3
Adrm1	2	1530	1052	903	999	764	1203	1061	1183	1149	1316	1209	1221	987	1178	1120	1152
Agbl2	2	6509	66	63	51	57	103	81	79	71	76	53	69	71	73	45	36
Agpat2	2	1574	876	676	629	602	1009	967	785	870	1017	790	753	633	847	790	885
Agps	2	7359	5328	4353	5128	4194	5147	5251	5422	4704	7102	5710	4923	4582	5524	5761	5023
Ahcy	2	2543	675	527	484	473	709	713	681	617	868	647	567	526	767	623	691
AI182371	2	2358	5	9	6	3	7	5	5	8	3	10	4	7	5	9	6
Aif1l	2	2953	918	745	552	678	910	962	1095	1115	1598	658	547	518	963	977	1058
Ak1	2	2387	6896	5512	6408	4980	7056	6637	6212	6217	7988	7959	7376	5934	7152	6118	5514
Ak8	2	2398	8	7	2	8	9	7	6	2	2	8	9	2	1	5	1
Alkbh3	2	2677	795	612	644	590	913	909	763	735	905	758	785	696	735	662	717
Alx4	2	5205	453	395	608	329	485	408	379	365	443	647	681	642	457	216	187
Ambra1	2	5317	1847	1530	1645	1518	1874	1924	1931	1599	2186	1955	1963	1597	1640	1646	1731
Anapc1	2	10384	8993	7461	8385	7660	9402	9515	9488	7897	11451	8684	8301	7862	9255	9119	8642
Anapc2	2	3017	5830	4794	4555	4368	6276	6257	5370	5283	6484	5270	5115	4374	5115	5084	4967
Angpt4	2	1530	66	36	72	49	86	61	67	64	67	68	70	52	39	45	26
Angptl2	2	3524	32676	26847	26259	26590	36737	32355	33358	30141	36189	27619	27907	23802	27379	34427	30031
Ankef1	2	2723	4	2	1	5	10	12	6	5	6	2	1	2	7	7	6
Ankrd16	2	3127	614	488	543	571	731	648	617	632	707	602	595	469	514	420	416
Ankrd60	2	1167	0	2	0	0	0	0	0	0	0	1	0	0	0	0	0
Ankrd63	2	4861	3	8	3	3	4	9	8	2	7	9	2	6	2	2	6
Ano3	2	6824	1213	1080	1268	1251	1369	1258	1291	1183	1617	1500	1252	1095	1345	1107	1062
Ap4e1	2	6929	898	737	887	894	954	943	1022	862	1237	999	939	836	873	814	758
Ap5s1	2	1601	406	329	325	305	479	448	332	303	417	362	347	266	365	311	272
Apbb1ip	2	3339	2036	1598	2702	1618	2102	1870	1965	1892	2645	2969	2708	2463	2880	2113	2000
Api5	2	3792	5917	4812	5578	4545	6156	6253	5882	5600	7635	6457	5863	5176	5798	6527	5982
Apip	2	2198	565	481	385	382	688	595	511	507	637	437	417	395	455	482	432
Aplnr	2	3564	3	0	6	2	4	5	11	10	7	3	6	7	5	6	5
Apmap	2	3948	767	649	662	642	919	786	695	705	976	732	678	626	695	665	688
Aqr	2	5097	3619	2953	3545	3021	3787	3845	3536	3171	4422	3936	3557	3149	3604	3739	3479
Arfgap1	2	3023	4578	3835	3675	3553	5025	4723	4755	4489	5501	3953	4330	3708	3814	3910	3507
Arfgap2	2	3409	449	412	422	412	487	499	475	481	580	487	395	375	448	450	480
Arfgef2	2	8893	3544	2823	3231	3168	3399	3498	3803	3137	4508	3661	3429	3085	3158	3432	3117
Arfrp1	2	3122	962	805	886	729	1157	1090	970	920	1176	1074	943	844	985	945	908
Arhgap1	2	3589	6519	5460	5634	4719	6548	6273	6434	6142	7472	6410	6460	5628	5941	5874	5471
Arhgap11a	2	5017	2191	1939	1930	1938	2408	2542	2225	2023	3254	1897	1657	1820	2721	2534	2265
Arhgap15	2	8157	0	1	1	0	3	0	0	0	0	2	1	2	1	1	0
Arhgap21	2	12880	6605	5300	4918	5747	6177	7045	6880	6066	8562	5333	5260	4734	5056	6973	6662
Arhgap40	2	2028	0	0	0	0	0	2	2	1	1	5	2	0	0	1	0
Arl14ep	2	3441	2102	1521	1924	1493	2060	1970	1766	1661	1967	2041	2030	1934	1701	1728	1435
Arl5a	2	5517	5523	4304	5625	4215	5632	5260	5288	4514	6569	6019	5388	5558	5381	4155	3419
Arl5b	2	3594	764	574	750	796	755	758	926	703	930	804	734	624	590	843	658
Arl6ip6	2	2553	879	731	766	694	1009	922	856	787	1010	851	778	721	929	856	777
Armc3	2	3269	0	0	0	0	0	0	0	0	0	0	0	0	0	0	0
Arpc5l	2	2203	1446	1076	1094	955	1447	1265	1147	1171	1469	1196	1218	1112	1312	1350	1139
Arrdc1	2	1830	331	296	234	263	416	370	404	309	379	295	270	276	349	322	343
Asb6	2	2114	1544	1268	1457	1125	1580	1599	1395	1387	1662	1712	1510	1343	1785	1570	1450
Ass1	2	1631	1791	1436	1726	1489	2090	1925	1946	1944	2569	2018	1904	1425	1706	1943	1856
Astl	2	2545	0	0	0	0	1	0	0	0	0	0	0	3	0	0	0
Asxl1	2	7265	3249	2816	2930	2808	3566	3611	3546	3017	4169	3287	3294	2848	3092	3257	3074
Atf2	2	7036	2416	1995	2229	2076	2449	2449	2537	2216	2937	2483	2260	1972	2279	2492	2152
Atg13	2	3789	1379	1216	1241	1067	1519	1422	1289	1171	1587	1411	1484	1239	1306	1210	1199
Atp5c1	2	1801	6390	5080	4932	4534	6826	6539	5599	5784	7477	5894	5631	4896	5997	6247	5492
Atp5e	2	414	1734	1326	1204	1055	1810	1631	1442	1504	1834	1543	1598	1317	1421	1357	1253
Atp5g3	2	724	6342	5214	5103	4197	6905	6586	5837	6024	7744	6324	6434	5383	6468	5930	5594
Atp8b4	2	6734	94	76	275	69	89	97	76	70	102	222	224	219	287	105	97
Atp9a	2	4264	1108	758	1023	770	1030	954	850	857	997	1177	1381	1045	910	798	843
Atrn	2	8880	4841	3961	5106	4472	5058	4883	5562	4661	6854	5718	5068	4389	5259	6390	6024
AU015228	2	2982	0	1	0	1	0	0	1	3	2	0	0	0	0	0	0
Aurka	2	2055	1696	1520	1438	1218	2034	1945	1719	1643	2435	1413	1377	1378	2379	1825	1740
Aven	2	2275	540	422	478	339	570	562	441	465	628	473	456	442	632	562	535
Avp	2	507	1	0	0	0	0	0	1	0	0	0	0	0	0	0	0
B230118H07Rik	2	2532	286	228	210	218	291	277	231	268	296	288	209	217	299	270	223
B2m	2	858	64004	49721	59257	42848	67508	59256	53591	53884	62593	65965	64770	57179	62352	52880	45947
B3galt1	2	5819	308	245	259	234	277	268	296	277	323	303	267	246	305	257	241
B4galt5	2	4205	6000	4936	6047	5298	6475	6386	6320	5751	6727	7213	6453	5568	6344	7365	6698
Bahd1	2	4547	1891	1492	1619	1574	2065	1916	1794	1623	2138	1835	1708	1488	1693	1584	1535
Banf2	2	528	0	0	0	0	0	0	0	0	0	0	0	0	0	0	0
Barhl1	2	8593	1	0	2	1	1	3	3	0	2	6	0	1	0	3	0
Baz2b	2	13176	1374	1184	1273	1266	1318	1460	1614	1188	1778	1468	1349	1150	1065	1219	1172
Bbox1	2	3368	3	0	1	2	0	2	0	1	1	1	1	0	0	2	4
Bbs5	2	2613	317	245	273	266	335	337	278	298	350	322	285	247	283	292	264
BC005624	2	1328	970	806	742	723	1035	983	863	910	1091	969	974	749	925	852	793
BC029214	2	1947	331	236	173	232	384	390	238	252	322	195	205	186	154	201	169
BC051628	2	2199	2	1	1	3	3	0	1	2	1	0	3	1	3	1	0
BC052040	2	4993	294	247	308	217	330	298	339	256	452	272	269	231	312	347	275
BC061194	2	2843	8	6	4	7	7	7	5	5	6	4	5	7	4	4	4
Bcas1	2	3429	0	0	2	0	0	0	0	0	1	0	0	0	0	0	0
Bcl2l1	2	5896	4318	3691	3102	3229	4540	4565	4588	4218	5982	3924	3449	3003	4653	5056	5041
Bcl2l11	2	11217	986	769	742	862	1018	956	829	789	1011	959	843	782	709	764	652
Bdnf	2	6714	2494	2147	1624	1949	2529	2769	3260	3245	4619	2188	1844	1603	2485	5091	4954
Bend7	2	5324	19	21	12	19	16	26	26	25	27	15	18	14	18	23	34
Bfsp1	2	4191	67	40	33	35	42	54	44	41	50	28	35	29	34	46	31
Bhlhe23	2	2520	0	0	0	0	0	0	0	0	0	0	0	0	0	0	0
Birc7	2	3074	0	0	0	0	0	1	1	1	0	0	2	0	2	1	0
Blcap	2	2699	2041	1661	1970	1411	2144	1956	1743	1802	2330	2449	2169	1720	2080	1871	1674
Bloc1s6	2	3494	1137	911	751	813	1292	1170	1088	1125	1390	989	976	757	1047	1237	1149
Blvra	2	1513	708	593	500	482	715	711	659	693	760	608	587	559	635	614	650
Bmf	2	5368	114	82	40	90	109	88	59	57	89	47	66	50	42	35	25
Bmi1	2	5972	2619	2096	2089	2138	2725	2778	2546	2276	3415	2331	1997	1892	2216	2731	2274
Bmp2	2	3566	321	287	206	318	405	411	300	289	340	268	208	161	335	596	499
Bmp7	2	3670	5	3	2	0	6	2	0	1	2	3	1	1	10	2	5
Bmyc	2	843	296	256	271	200	415	283	257	301	343	279	310	272	341	264	234
Bpi	2	1931	0	0	0	0	0	0	0	1	0	0	0	0	0	0	0
Bpifa1	2	1104	0	0	0	0	0	0	0	0	0	0	0	0	0	0	0
Bpifa2	2	961	0	1	0	0	0	0	0	0	0	0	0	0	0	0	0
Bpifa3	2	1332	0	0	0	0	0	0	0	0	0	0	0	0	0	0	0
Bpifa5	2	1085	0	0	0	0	0	0	0	0	0	0	0	0	0	0	0
Bpifa6	2	1572	0	0	0	0	0	0	0	0	0	0	0	0	0	0	0
Bpifb1	2	1712	0	0	0	0	0	0	0	0	0	0	0	1	1	0	0
Bpifb2	2	1730	0	0	0	0	0	0	0	0	0	0	0	2	0	0	0
Bpifb3	2	1859	0	1	0	0	0	0	0	1	0	0	0	0	0	0	0
Bpifb4	2	2175	0	0	0	0	1	0	0	0	2	0	1	0	0	0	0
Bpifb5	2	1993	1	0	0	0	0	0	0	0	0	0	0	0	0	0	0
Bpifb6	2	1708	0	1	0	0	0	0	0	1	2	1	1	0	0	0	1
Bpifb9a	2	5940	1	0	0	3	0	1	0	0	0	1	0	0	0	0	0
Bpifb9b	2	2048	1	0	0	1	0	0	1	0	0	0	0	0	0	0	0
Brd3	2	8564	2832	2254	2769	2371	3102	2893	2626	2411	3124	2883	2589	2506	2657	2633	2265
Btbd18	2	3583	11	5	7	7	8	9	6	4	5	5	10	2	9	8	8
Btbd3	2	5113	2168	1754	2147	1815	2335	2136	2168	1941	2583	2332	2225	1926	1777	2454	2134
Bub1	2	4354	1620	1437	1471	1350	1995	1930	1724	1477	2388	1403	1324	1322	2369	2146	1750
Bub1b	2	3680	2022	1890	1728	1746	2516	2507	2201	2054	2917	1643	1577	1581	2533	2703	2208
C1ql3	2	3163	102	68	137	66	110	96	96	81	117	166	121	121	179	70	87
C1qtnf4	2	3818	29	17	5	11	30	17	21	18	17	16	10	15	15	19	17
C330006A16Rik	2	2683	1301	1097	887	953	1630	1541	1271	1199	1607	1010	1037	892	1213	1261	1253
C8g	2	1443	86	72	64	69	97	95	91	64	79	60	100	85	75	67	62
Cables2	2	3223	899	795	673	746	999	1024	950	829	1107	818	695	684	814	975	833
Cacfd1	2	4046	1543	1221	1113	1199	1737	1638	1301	1264	1480	1242	1290	1097	1117	1198	1097
Cacna1b	2	11988	204	205	180	220	257	272	218	195	282	212	190	195	166	161	146
Cacnb2	2	6290	343	320	277	326	424	398	408	353	550	332	286	271	500	578	543
Cacnb4	2	10972	94	62	42	46	125	98	54	62	88	51	52	39	51	31	28
Calcrl	2	4882	534	346	597	384	529	521	421	407	524	738	665	562	552	408	375
Camk1d	2	9810	884	640	557	806	908	893	910	835	1065	729	609	592	906	1428	1204
Camsap1	2	8243	2803	2329	2916	2364	2732	2759	2861	2519	3572	3352	2962	2658	2723	2689	2608
Capn3	2	3488	1	5	1	4	1	3	2	2	1	4	4	0	1	1	3
Caprin1	2	7659	21695	17801	20964	17241	23032	22019	21432	19163	27455	22769	20709	19613	23638	23237	21147
Card9	2	2026	5	2	1	2	5	4	1	2	2	4	3	3	1	2	1
Casc4	2	4367	3307	2596	3118	2696	3480	3167	3185	2875	3764	3758	3328	3048	2687	2726	2278
Casc5	2	7651	991	920	984	1008	1122	1205	1201	868	1525	835	768	839	1362	1164	982
Cass4	2	3822	46	20	49	28	33	36	33	40	26	58	116	93	32	31	20
Cat	2	2551	4038	3158	3208	3162	4232	4116	3723	3590	4633	3810	3480	2929	3552	3684	3333
Catsper2	2	4753	64	57	60	58	84	55	77	61	84	77	57	57	44	55	54
Cbfa2t2	2	6449	1910	1475	1745	1609	1994	1937	1969	1725	2196	2038	1970	1711	1542	1862	1560
Cbln4	2	2799	1	0	0	0	0	0	0	0	0	0	0	0	0	0	0
Ccbl1	2	2805	162	116	106	114	170	151	121	102	129	136	145	106	96	114	95
Ccdc141	2	9570	350	238	245	345	368	396	314	282	337	285	266	266	214	240	193
Ccdc148	2	3641	7	7	8	8	0	10	12	6	7	6	6	5	6	1	1
Ccdc173	2	4493	46	30	29	29	45	26	45	31	45	42	55	27	49	43	41
Ccdc183	2	1725	8	2	4	4	10	7	7	2	7	6	9	1	7	6	4
Ccdc3	2	2663	383	270	205	297	537	409	322	310	330	232	268	227	205	480	408
Ccdc32	2	1892	558	523	497	441	596	617	507	558	630	585	521	499	510	469	467
Ccdc34	2	4164	728	661	576	564	917	885	687	677	865	623	673	659	769	617	535
Ccdc73	2	3944	29	27	29	30	44	32	26	31	36	43	31	28	27	39	32
Ccm2l	2	3378	1	2	2	0	0	3	3	0	0	1	3	0	1	0	0
Ccndbp1	2	1776	884	687	716	620	983	842	793	831	1018	904	818	709	800	821	640
Cd302	2	1350	785	596	849	515	849	740	650	679	798	1055	1055	911	821	567	516
Cd40	2	1890	21	19	92	13	26	22	15	28	24	123	94	94	49	14	10
Cd44	2	5746	32282	26675	47031	24208	29400	30387	35171	32388	48317	53161	43556	37738	58079	42464	42596
Cd59a	2	2141	900	665	309	561	913	813	710	683	859	348	406	333	380	549	469
Cd59b	2	2714	50	51	51	37	54	50	50	43	50	32	30	30	27	29	42
Cd82	2	2134	1649	1238	788	1236	1931	1554	1352	1395	1521	964	1114	864	731	1110	1095
Cd93	2	6638	7	14	18	8	20	6	6	5	14	16	14	18	32	15	10
Cdan1	2	6384	967	811	793	771	1019	1086	842	756	952	870	853	762	897	693	712
Cdc123	2	2200	2435	2086	2026	1725	2748	2610	2343	2196	2897	2471	2189	2064	2390	2376	2225
Cdc25b	2	3663	1919	1602	1343	1423	2374	2203	1777	1639	2264	1504	1327	1428	1897	1870	1684
Cdca7	2	2586	620	499	605	456	649	595	432	413	608	701	663	633	828	596	511
Cdh22	2	5013	7	4	2	3	1	2	2	3	4	7	10	11	5	2	5
Cdh26	2	3564	86	61	20	62	89	88	85	86	148	33	32	33	47	132	125
Cdh4	2	6534	134	110	90	87	110	78	101	105	158	57	65	49	72	87	88
Cdk5rap1	2	3031	357	281	286	258	353	378	320	356	427	311	346	292	348	274	318
Cdk9	2	3613	2652	2234	2322	1990	2945	2691	2518	2585	3163	2854	2642	2420	2661	2572	2589
Cdnf	2	3075	61	39	31	31	61	45	37	35	54	48	37	32	31	31	25
Cds2	2	9626	4041	3235	3723	3482	3969	4093	4034	3809	5193	4509	4066	3602	3934	4049	3632
Cebpb	2	1518	553	525	697	478	850	738	528	549	760	781	815	733	768	448	396
Cel	2	2039	3	0	2	0	4	1	0	2	1	2	1	0	4	0	0
Celf1	2	7978	5903	4994	6104	5067	6009	6393	6640	5680	8215	6587	6087	5416	6870	6328	5993
Celf2	2	10943	2576	2132	1514	2275	2662	2817	2549	2251	3542	1636	1580	1516	1944	2667	2406
Cenpb	2	2724	6841	5425	5183	4923	7692	6831	6146	5664	7739	5856	5909	5315	6448	7003	6352
Cep152	2	5872	407	374	406	355	438	500	476	414	612	496	459	352	493	474	430
Cep250	2	8333	2851	2323	2512	2749	2916	3152	2943	2640	3766	2872	2714	2390	3036	3061	2846
Cercam	2	4248	2811	2294	1817	2158	3382	2670	2541	2466	2762	1954	2160	1971	1731	1903	1782
Cerkl	2	5532	12	5	4	12	16	8	8	10	12	13	10	7	7	9	2
Cers6	2	7366	3506	2866	3638	2879	3785	3474	3836	3177	4483	3473	3500	3106	3474	3531	3269
Cfap61	2	1561	0	0	2	1	1	2	1	1	1	1	3	0	2	0	2
Chac1	2	1569	1184	936	842	764	1470	1221	999	1112	1092	923	1162	1155	783	1341	1167
Chchd5	2	1303	315	249	262	201	390	348	292	283	341	277	283	253	272	266	242
Chd6	2	11646	2530	2022	2165	2423	2499	2789	2908	2216	3166	2523	2371	1979	1977	2151	1908
Chgb	2	2733	3	4	2	1	0	4	4	4	2	4	5	3	3	3	2
Chmp4b	2	1606	6774	5802	5925	4952	7498	7123	6611	6525	8147	7315	6991	6362	7145	6549	6048
Chn1	2	5151	698	598	589	626	758	756	783	711	952	627	587	505	663	863	722
Chp1	2	2596	6298	5321	5109	4849	6691	6425	5855	5666	7853	6102	5526	5040	5923	6394	5878
Chrm4	2	6260	9	11	15	8	11	11	18	30	19	28	17	19	19	15	15
Chrm5	2	5371	2	2	0	2	5	1	2	1	1	0	3	3	0	1	0
Chrna1	2	4320	17	19	104	8	44	19	29	28	30	99	95	97	141	61	60
Chrna4	2	4631	0	7	3	2	5	5	0	2	2	5	3	3	0	2	1
Chst1	2	3070	715	618	612	543	858	776	692	653	921	676	624	570	959	596	626
Chst14	2	2089	2373	2061	1994	1823	2810	2419	2093	2030	2421	2180	2108	1900	2168	1989	1901
Ciao1	2	3075	1420	1153	1303	958	1537	1472	1274	1271	1590	1439	1391	1220	1484	1225	1173
Cir1	2	1945	167	112	142	150	174	170	168	132	200	175	192	116	129	142	128
Ciz1	2	3385	1977	1591	1810	1735	2378	2149	2016	1914	2244	2034	2074	1820	2019	1936	1910
Ckap2l	2	3155	2100	1910	1757	1718	2536	2483	2159	1940	2978	1747	1677	1728	2690	2316	2077
Ckap5	2	6822	5909	5025	5279	5031	6308	6415	6441	5318	8085	5464	4911	4982	5554	6348	5702
Ckmt1	2	1717	0	0	0	1	8	1	6	1	5	2	4	1	3	3	2
Clic3	2	1543	24	30	12	26	28	34	23	23	21	20	25	5	15	15	14
Clp1	2	1830	461	391	376	343	448	476	395	389	536	502	421	325	462	344	343
Cnbd2	2	3924	91	50	61	63	68	78	94	70	127	71	82	58	65	72	64
Cntrl	2	11868	1010	825	935	950	1078	1127	1168	868	1340	953	926	862	980	1052	980
Cobll1	2	5862	2830	2500	1969	2470	2771	3257	3089	2634	4353	2394	1972	1832	3152	3820	3837
Col20a1	2	8341	393	325	365	337	411	388	394	393	427	393	396	322	337	309	290
Col5a1	2	8501	103153	79812	108624	83686	101750	99779	96766	86487	99392	110056	113093	108585	78112	67693	60153
Col9a3	2	3037	60	74	101	68	86	89	73	59	57	114	111	79	111	42	66
Commd3	2	881	3469	2866	2438	2391	3904	3634	3121	3421	4067	2930	2933	2463	2929	2958	2785
Commd7	2	4218	1406	1085	1217	935	1496	1353	1236	1205	1470	1493	1459	1167	1361	1322	1133
Commd9	2	1175	698	562	525	494	762	706	664	690	707	676	699	561	677	560	663
Cops2	2	3364	6185	5176	5716	4618	6458	6397	6148	5687	7782	6725	5969	5495	6333	6468	5651
Coq4	2	4469	338	313	335	245	418	411	331	352	439	315	338	302	446	401	405
Cox4i2	2	727	111	79	70	69	122	99	83	65	85	92	96	70	63	49	61
Cpne1	2	3520	6973	5677	6445	5334	6983	6657	6455	5871	8000	7706	6813	6042	6764	6067	5523
Cpxm1	2	2421	2627	1755	1436	1801	2775	2497	1928	1890	1963	1780	1979	1586	908	1516	1267
Crat	2	4739	1840	1536	1270	1357	2036	1935	1693	1616	2021	1471	1416	1238	1575	1608	1565
Crb2	2	6601	26	12	21	23	27	17	26	17	18	14	24	23	10	15	6
Creb3l1	2	2271	4019	3161	3829	2849	4034	3806	3347	3339	3601	3753	4485	4132	2722	2352	1962
Crls1	2	2099	785	626	743	572	783	870	718	754	1015	773	770	691	705	815	702
Crnkl1	2	3111	1445	1185	1324	958	1446	1445	1360	1396	1684	1584	1330	1220	1308	1413	1204
Cry2	2	4002	1143	915	771	946	1183	1193	986	926	1150	1041	1006	789	818	810	832
Cse1l	2	3649	4815	4155	4581	3897	5155	5363	5063	4509	6588	5007	4642	4411	6001	6022	5584
Csnk2a1	2	4477	2413	1937	1920	1814	2762	2457	2350	2279	2918	2266	2221	2018	2326	2386	2237
Csrnp3	2	11544	4	13	4	11	8	6	13	16	16	2	9	5	2	1	2
Csrp2bp	2	3751	1922	1474	1604	1474	1898	1924	1775	1595	2156	1841	1705	1492	1783	1806	1717
Cst10	2	789	0	0	0	0	0	0	0	0	0	0	0	0	0	0	0
Cst11	2	606	0	0	0	0	0	0	0	0	0	0	0	0	0	0	0
Cst12	2	546	0	0	0	0	0	0	0	0	0	0	0	0	0	0	0
Cst13	2	960	0	0	0	0	0	0	0	0	0	0	0	0	0	0	0
Cst3	2	742	18666	14646	8313	12163	18909	18002	14629	15919	16383	11161	11748	9364	7521	11371	10533
Cst7	2	986	0	0	0	0	0	0	1	0	0	1	0	0	0	0	0
Cst8	2	979	0	0	0	0	0	0	0	0	1	0	0	0	0	0	0
Cst9	2	686	0	0	0	0	0	0	0	0	0	0	0	0	0	0	0
Cstad	2	817	16	14	8	13	24	27	18	25	34	8	16	18	11	9	7
Cstf1	2	3337	1459	1218	1356	1107	1548	1583	1375	1320	1710	1468	1428	1304	1664	1411	1433
Cstf3	2	5190	1852	1399	1520	1404	1813	1861	1783	1569	2091	1704	1612	1340	1461	1565	1478
Cstl1	2	649	0	0	0	1	0	0	0	0	0	0	1	0	0	1	0
Ctcfl	2	3247	0	0	0	1	1	0	0	0	0	0	0	0	0	0	0
Ctdspl2	2	7248	1861	1450	1564	1520	1797	1944	1838	1580	2303	1620	1567	1469	1671	1839	1558
Ctnnbl1	2	2749	1167	1031	1002	873	1243	1306	1207	1151	1468	1312	1161	979	1173	1166	1095
Ctnnd1	2	7306	16137	13395	13875	13394	16818	16643	17628	15307	20470	14405	14183	13134	14038	13799	12568
Ctsa	2	3675	10681	8562	8143	8290	12757	11484	10371	10617	11954	8973	9302	7884	8774	9104	8755
Ctsz	2	1393	8453	6701	7067	5775	8734	8164	7668	7804	9227	8325	8239	6778	7489	7336	6940
Ctxn2	2	2266	0	0	0	0	0	0	0	0	0	1	0	0	0	0	0
Cubn	2	11325	218	177	201	179	190	237	219	202	294	183	161	145	233	183	203
Cutal	2	2383	15	12	3	8	15	15	10	14	9	17	9	5	8	19	5
Cwc22	2	3477	913	721	811	692	937	993	928	908	1116	960	858	748	903	895	823
Cybrd1	2	5208	526	439	93	448	659	553	439	370	475	85	114	84	75	279	208
Cyct	2	952	0	0	0	0	0	0	0	0	0	0	0	0	0	0	0
Cyp24a1	2	3296	4	3	2	4	1	1	7	3	6	4	6	2	3	0	2
Cysrt1	2	781	2	0	0	0	0	2	1	0	0	1	2	1	1	1	1
Cytip	2	6123	8	7	7	6	10	7	8	6	9	2	5	2	9	11	17
D2Wsu81e	2	1885	717	602	654	585	878	711	666	708	877	748	748	666	678	688	682
D430041D05Rik	2	14095	0	1	1	3	3	3	2	0	2	5	1	2	1	1	0
D630003M21Rik	2	5908	22	19	24	19	42	19	13	13	20	50	34	22	25	17	13
Dab2ip	2	7931	3967	3282	3481	3269	4225	4051	4159	3585	4707	3915	3813	3292	3386	3579	3267
Dapl1	2	573	0	0	0	0	0	0	0	0	0	0	0	0	0	0	0
Dbh	2	2282	2	0	2	1	0	0	1	1	0	5	0	1	0	0	1
Dbndd2	2	4157	900	682	531	576	834	869	847	872	1008	660	594	580	671	819	815
Dcaf17	2	10087	431	364	378	386	523	473	442	384	606	333	358	365	418	440	347
Dcdc5	2	9007	2	0	0	1	0	1	0	0	1	0	0	0	0	0	0
Dclre1c	2	8769	305	268	313	295	354	375	371	287	415	374	372	295	363	330	275
Ddb2	2	1984	113	60	99	93	103	110	96	88	98	104	102	113	82	71	64
Ddrgk1	2	3434	1307	970	830	830	1356	1193	1119	1143	1328	1068	1038	936	1094	1071	933
Ddx27	2	2739	2152	1809	2181	1621	2167	2193	2108	2067	2702	2623	2408	2146	2392	2407	2384
Ddx31	2	3437	715	561	819	532	741	752	700	673	866	1004	934	675	929	788	771
Defb19	2	394	0	0	0	0	0	0	0	0	0	0	0	0	0	0	0
Defb20	2	690	0	0	0	0	0	0	0	0	0	0	1	0	0	0	0
Defb21	2	587	0	0	0	0	0	0	0	0	0	0	0	0	0	0	0
Defb22	2	625	0	0	0	0	0	0	0	0	0	0	0	0	0	0	0
Defb23	2	624	0	0	0	0	0	0	0	0	0	0	0	0	0	0	0
Defb25	2	293	4	2	2	1	7	3	3	4	2	0	1	1	3	3	1
Defb26	2	647	0	0	0	0	0	0	0	0	0	0	0	0	0	0	0
Defb28	2	397	0	0	0	0	0	0	0	0	0	0	0	0	0	0	0
Defb29	2	466	0	0	0	0	0	0	0	0	0	0	0	0	0	0	0
Defb36	2	468	0	0	0	0	0	0	0	0	1	0	0	0	0	0	0
Defb45	2	388	0	0	0	0	0	0	0	0	0	0	0	0	0	0	0
Dennd1a	2	4646	1475	1188	1159	1324	1645	1660	1526	1380	1646	1185	1193	1119	1162	1338	1213
Depdc7	2	1724	181	159	90	135	179	175	173	146	239	96	86	86	105	99	103
Dfnb59	2	1990	2	1	3	0	7	1	2	2	1	3	0	2	0	2	1
Dgkz	2	10171	2000	1621	1681	1571	2038	1949	1906	1695	2302	1897	1830	1660	2032	1972	2066
Dhrs9	2	2817	1354	1303	595	1378	1780	1643	1475	1248	1821	623	510	537	890	1396	1306
Dhtkd1	2	3753	157	111	154	162	169	156	181	170	209	173	196	151	170	135	121
Dhx35	2	6070	776	554	569	604	758	782	756	681	868	745	761	597	684	669	639
Dido1	2	21754	2825	2251	2734	2715	2921	3165	3236	2683	3615	2902	2636	2412	2817	2918	2767
Disp2	2	6646	21	12	26	10	13	14	10	24	33	38	18	26	22	22	7
Dlgap4	2	12853	4668	3718	4449	3502	4551	4681	4562	4331	5200	5361	5498	4491	4431	4152	3947
Dll4	2	3451	2	7	0	4	3	9	2	4	4	11	10	5	3	4	4
Dlx1	2	4154	91	63	24	83	100	110	103	83	128	45	41	24	67	102	103
Dlx2	2	2473	757	684	418	606	820	943	720	710	1085	551	456	361	777	880	920
Dnajc1	2	8606	2338	1875	2206	1920	2558	2401	2338	2057	2630	2207	2118	1967	1920	1979	1770
Dnajc10	2	4054	9280	7327	7831	6868	9662	9269	8780	8129	11092	8718	7741	7439	8433	8292	7254
Dnajc17	2	1124	239	187	182	192	258	246	204	237	253	213	209	195	222	203	217
Dnajc24	2	1517	326	266	264	210	347	297	313	282	398	283	242	238	308	293	268
Dnajc5	2	4938	4832	3881	4800	3701	4964	4669	4788	4315	5979	5530	5247	4598	4971	4879	4212
Dnlz	2	2923	1218	1093	1120	955	1449	1339	1145	1129	1419	1157	1186	1125	1478	1389	1241
Dnm1	2	4456	3587	3046	2553	3432	5008	4524	4051	3574	4542	2737	2906	2726	3171	4132	3673
Dnmt3b	2	6031	91	78	62	107	81	114	80	90	124	98	82	96	66	77	80
Dnttip1	2	1268	950	860	856	792	1123	1073	1009	984	1206	1042	1024	857	1008	908	916
Dok5	2	1774	415	300	711	273	419	411	330	366	419	775	778	721	555	272	241
Dolk	2	2126	820	709	718	649	992	866	803	676	1015	790	714	673	865	794	754
Dolpp1	2	2588	581	511	411	441	670	654	595	545	733	480	443	420	524	523	542
Dph6	2	3766	885	763	823	733	991	945	935	838	1193	861	786	765	984	971	866
Dph7	2	3413	440	355	314	270	439	433	367	316	419	364	376	282	331	312	268
Dpm1	2	2293	919	816	742	665	1067	968	873	837	1171	889	822	760	816	832	779
Dpm2	2	861	1234	1041	946	857	1521	1351	1187	1180	1408	1087	1155	930	1186	1155	1073
Dpp4	2	7898	22	13	5	9	20	12	23	20	24	11	9	13	8	14	25
Dpp7	2	2636	1787	1318	1401	1421	2068	1880	1758	1827	2030	1813	1866	1487	1579	1435	1375
Dsn1	2	2283	643	546	557	495	772	692	657	619	852	569	519	481	694	715	570
Dstn	2	1900	33114	26955	21729	23091	33798	32576	34094	33221	44377	25410	23031	20968	24559	29720	25815
Dtd1	2	1283	385	261	197	266	412	326	322	365	425	237	238	235	266	285	287
Dtwd1	2	1734	371	304	351	277	411	412	328	373	460	425	395	335	450	392	371
Duox1	2	6626	52	42	32	51	64	42	49	44	52	35	32	26	44	46	42
Duox2	2	6083	5	0	2	6	15	8	7	7	7	3	5	3	3	2	2
Duoxa1	2	1675	42	32	16	37	48	40	42	39	55	17	22	15	34	28	27
Duoxa2	2	1592	0	1	0	0	0	0	0	0	0	1	0	0	0	0	0
Dusp15	2	4063	41	37	57	39	51	42	44	31	61	82	96	54	49	33	18
Dusp19	2	1463	300	257	249	251	347	340	287	249	328	299	297	274	320	271	260
Dusp2	2	1618	37	28	28	21	27	34	13	22	19	49	20	26	43	12	13
Dut	2	2512	1467	1267	1282	1084	1916	1743	1487	1448	1842	1402	1307	1330	1800	1715	1657
Dync1i2	2	3520	8734	7409	7230	6657	9250	9102	8801	8413	10751	8130	7601	6783	7731	8611	7976
Dynlrb1	2	1009	6754	5385	4455	4440	7603	6663	5993	6246	7459	5479	5583	4741	5151	5339	4887
Dzank1	2	6902	18	18	9	19	24	23	19	24	20	22	8	7	9	20	12
E2f1	2	3099	1836	1450	1477	1336	2178	1894	1617	1598	2060	1522	1642	1509	1983	1792	1740
Ebf4	2	3562	170	117	142	137	208	172	158	149	130	141	166	190	90	73	61
Echdc3	2	1812	58	50	36	54	71	56	81	69	112	35	34	37	47	68	73
Edem2	2	2706	998	868	751	733	1180	1056	973	864	1254	877	812	705	929	894	802
Edf1	2	747	2810	2271	2064	1839	3201	2890	2483	2553	3073	2575	2510	2140	2610	2455	2272
Edn3	2	2978	1	0	0	0	0	1	0	0	0	1	0	0	0	0	0
Eef1a2	2	2046	9	7	1	14	9	6	5	1	5	7	6	5	8	8	9
Egfl7	2	1965	261	223	181	207	286	282	228	261	325	230	235	201	244	238	209
Ehd4	2	3387	2248	1935	2212	1649	2258	2448	2448	2331	3246	2508	2104	2038	2811	2621	2516
Ehf	2	9472	3	5	2	3	1	1	5	4	7	0	0	0	0	2	0
Ehmt1	2	5184	2438	1942	2187	1880	2423	2320	2245	2062	2739	2405	2451	2080	2152	2135	2016
Eid1	2	2544	3926	3102	2233	2757	4589	3906	3338	3274	4238	2873	2655	2215	2422	3344	2836
Eif2ak4	2	5287	1867	1589	1681	1568	1870	2060	1932	1670	2241	1968	1895	1593	1643	1843	1624
Eif2s2	2	2513	3116	2473	2931	2145	3306	3265	2909	2837	3616	3173	3228	2964	2864	2986	2651
Eif3j1	2	2686	915	825	1002	688	1045	980	901	883	1214	1122	1045	913	1019	1015	914
Eif3m	2	1230	2906	2475	2464	1919	2988	3074	2681	2736	3617	2891	2782	2517	2637	2910	2572
Eif6	2	1495	4555	3720	4034	2915	4717	4417	4073	4248	5442	5026	4745	3981	5276	4836	4910
Elf5	2	2742	0	0	0	0	0	0	0	0	0	0	0	0	0	0	1
Ell3	2	2100	34	33	23	26	30	25	38	38	53	24	35	31	24	54	40
Elmo2	2	5051	5162	4053	3733	4030	5309	5375	4803	4500	5842	4375	4287	3651	4223	4634	4212
Elp4	2	3902	612	458	454	395	617	599	604	535	745	555	467	404	527	631	539
Emc4	2	975	1494	1213	1371	989	1592	1457	1342	1434	1736	1638	1607	1288	1504	1360	1284
Emc7	2	5802	3459	2636	2926	2359	3510	3350	3072	3216	3784	3683	3409	2949	3043	2954	2722
Emilin3	2	3558	8	2	0	1	7	1	4	1	4	0	4	3	0	1	3
Endog	2	1539	71	58	59	42	105	82	74	60	92	56	57	57	69	46	43
Eng	2	3707	1002	772	1251	740	964	962	803	772	868	1507	1464	1220	1113	634	624
Enkur	2	1199	18	11	13	6	18	8	26	19	18	13	15	14	19	14	14
Entpd2	2	1937	36	22	35	14	53	34	26	37	19	61	49	40	26	15	14
Entpd6	2	2609	718	565	654	595	817	702	686	586	874	750	711	645	753	637	658
Entpd8	2	2387	2	0	1	1	3	1	3	0	2	0	2	3	0	0	1
Epb4.1l1	2	9872	7067	6074	5454	5828	7459	7660	7085	6207	8887	6442	5619	5010	7459	8556	8270
Epb4.2	2	3707	0	0	0	0	0	0	0	0	0	0	0	0	0	0	0
Epc2	2	4691	1330	1051	1252	1116	1400	1379	1464	1331	1712	1398	1307	1227	1191	1580	1414
Eppin	2	755	0	0	0	0	0	0	0	0	0	0	0	0	0	0	0
Ergic3	2	1422	5443	4174	4165	3849	5878	5504	4847	4813	5638	4823	5050	4161	4276	4396	4211
Erich2	2	2476	3	11	13	4	15	5	10	10	13	13	21	12	16	14	17
Ermn	2	3521	2	0	0	1	2	2	0	2	0	1	0	0	0	0	0
Erv3	2	3501	0	1	7	9	4	0	2	1	2	6	8	8	15	1	4
Esf1	2	3476	1495	1205	1548	1124	1339	1458	1569	1305	1876	1801	1616	1430	1560	1582	1431
Etl4	2	16149	1443	1107	1066	1299	1569	1486	1612	1410	1847	1004	1094	1109	866	1140	994
Etohi1	2	4206	247	155	257	207	204	236	218	184	263	241	181	193	226	206	161
Evx2	2	3619	91	114	14	122	139	149	135	112	149	23	32	20	33	92	66
Exd1	2	6047	56	32	38	44	47	31	38	39	44	33	42	23	32	27	25
Exosc2	2	1677	839	680	812	567	906	922	790	781	1048	1000	881	830	1078	1048	1006
Ext2	2	3083	8364	6958	6274	6102	8882	8518	7663	7291	9051	7380	7262	6142	7092	7347	7047
Eya2	2	2857	71	52	29	52	80	50	64	52	73	38	34	48	73	49	60
F2	2	2299	6	5	2	3	5	6	9	3	8	2	2	3	1	3	2
F830045P16Rik	2	2951	0	0	0	0	0	0	0	0	0	0	0	0	0	0	0
Fahd2a	2	1226	116	75	62	60	106	108	97	86	125	62	85	54	76	90	61
Fam102a	2	4217	439	336	262	382	434	431	404	373	451	341	335	266	278	353	317
Fam107b	2	3617	3171	2698	2643	2234	2943	3169	3369	3153	4546	3473	2958	2597	3309	3710	3604
Fam110a	2	3805	732	620	584	501	818	808	646	613	777	618	604	525	705	604	505
Fam129b	2	3693	19752	15904	22309	14294	19288	19085	18447	17536	22955	26078	23474	20323	23106	19219	18688
Fam163b	2	2946	2	0	2	0	2	2	0	0	0	0	2	1	0	0	0
Fam166a	2	2107	3	0	0	2	1	4	0	0	2	2	5	3	4	2	1
Fam171a1	2	4211	3300	2706	2864	2437	3368	3377	3044	2844	4030	3458	2966	2663	3717	3962	3949
Fam171b	2	5704	1088	935	1023	892	1288	1111	1110	977	1296	1118	1059	1028	1248	1193	938
Fam188a	2	6433	2566	2237	1458	2133	2896	2940	2934	2578	3664	1608	1562	1436	1835	2502	2340
Fam209	2	649	21	11	18	14	9	21	16	32	22	16	16	14	13	15	24
Fam210b	2	3612	557	442	476	479	715	572	449	450	568	493	451	434	451	498	432
Fam217b	2	2302	234	210	246	209	273	235	263	200	304	239	206	234	259	277	251
Fam227b	2	1945	4	1	1	2	5	0	1	1	2	4	3	0	0	1	1
Fam65c	2	5580	249	195	131	194	261	260	191	175	228	161	168	129	144	140	186
Fam69b	2	1719	612	471	413	393	575	583	481	496	626	452	473	397	487	539	517
Fam73b	2	4179	909	817	876	743	1088	1000	897	877	1111	979	981	843	1122	976	1002
Fam78a	2	5744	1	0	2	0	1	0	0	0	1	1	1	2	1	0	0
Fam83c	2	2337	6	7	11	8	16	10	8	6	9	17	6	7	15	12	16
Fam83d	2	2468	1092	877	685	785	1373	1260	1081	962	1328	733	698	774	1140	1023	915
Fam98b	2	1889	2408	2088	2036	1731	2431	2320	2222	2219	2956	2318	2154	1909	2237	2495	2167
Fap	2	2797	193	121	305	137	204	162	123	120	125	296	336	298	190	116	79
Fastkd1	2	2860	516	407	451	419	506	481	455	407	607	594	521	407	446	521	420
Fastkd5	2	3164	498	384	550	466	558	549	515	485	678	628	584	495	685	651	547
Fbln7	2	2979	70	61	55	91	114	104	65	94	96	69	68	72	59	66	86
Fbn1	2	10176	58249	46691	51651	55400	62208	61080	57099	46828	59298	52322	52151	51159	42520	47397	42482
Fbxo18	2	6216	3194	2644	2687	2602	3458	3430	3004	2757	3514	3020	3006	2598	2657	2619	2355
Fbxo3	2	6260	2529	1982	2122	1965	2670	2522	2375	2082	3008	2375	2119	1889	2024	2327	1944
Fbxw2	2	6018	1946	1570	1746	1499	2226	2005	2062	1879	2482	1923	1869	1730	1953	2002	1876
Fbxw5	2	2385	1597	1331	1188	1190	1839	1674	1552	1434	1815	1368	1447	1337	1471	1415	1320
Fcna	2	1657	12	18	9	13	14	15	13	25	16	14	17	10	28	18	19
Fcnb	2	1958	0	0	2	0	0	0	0	0	0	0	0	0	0	0	0
Fer1l4	2	6878	1	1	3	3	2	6	3	0	2	1	2	2	0	1	3
Fermt1	2	5257	0	0	2	0	0	0	0	0	0	1	1	0	1	1	0
Fgf7	2	4947	2582	2162	3014	1954	2445	2718	2791	2580	3812	3903	3568	2852	3285	3448	2987
Fibcd1	2	5393	62	37	39	18	52	54	65	36	60	82	61	52	85	28	35
Fibin	2	2069	574	348	1073	324	548	450	386	394	406	889	1118	1078	481	277	209
Fign	2	9968	110	88	79	96	157	131	133	133	124	84	85	79	82	107	121
Fitm2	2	1643	489	400	523	409	541	550	459	441	615	547	496	454	585	477	493
Fjx1	2	2427	208	159	304	111	177	192	181	180	200	291	296	270	323	212	253
Fkbp1a	2	1944	18775	15090	15296	12897	20695	18867	17835	17987	23149	18186	17561	16000	19252	18195	16355
Fkbp7	2	1055	1467	1110	1180	834	1499	1333	1121	1097	1268	1416	1473	1216	946	843	746
Flrt3	2	4537	1381	1188	1100	1268	1560	1548	1691	1706	2171	1159	1149	892	1001	2108	2045
Fmn1	2	22238	2869	2441	2353	2529	2802	2977	3107	2601	4057	2381	2148	2132	3163	3673	3390
Fmnl2	2	6377	4210	3350	3140	3686	4660	4564	4178	3474	4834	3407	2914	2741	3310	4628	3760
Fnbp1	2	9720	2529	1938	2479	2077	2795	2674	2460	2340	2934	2720	2788	2519	2476	2404	2142
Fnbp4	2	5204	2733	2200	2543	2397	2769	2903	2920	2543	3353	2990	2844	2474	2638	2562	2584
Foxa2	2	2370	0	2	0	3	3	0	0	0	0	3	0	0	0	3	1
Foxs1	2	1311	374	268	599	221	349	328	313	301	376	557	563	540	732	312	251
Fpgs	2	2915	1302	1041	1267	1005	1414	1301	1245	1148	1488	1468	1370	1267	1489	1110	1091
Frmd4a	2	9473	3927	3276	4981	3292	3924	3994	4265	3863	5207	5725	4905	4275	4994	4232	3986
Frmd5	2	6881	706	595	79	681	862	873	704	635	774	104	123	73	97	409	297
Frzb	2	2920	279	183	376	170	258	187	210	256	287	526	457	321	285	187	180
Fshb	2	1595	0	0	0	0	0	0	0	0	0	0	0	0	0	0	0
Fsip1	2	3729	38	23	31	39	31	37	33	34	34	47	44	40	37	34	27
Fsip2	2	21132	0	1	0	0	0	0	0	0	0	0	0	0	0	0	0
Fubp3	2	3954	3559	2874	3271	2738	3808	3718	3587	3353	4461	3764	3331	2947	3539	3723	3140
Fut7	2	2965	1	1	0	2	4	0	2	8	2	1	0	4	1	6	2
G6pc2	2	2148	0	0	0	0	0	1	0	0	0	1	0	1	0	1	0
Gabpb1	2	7260	1371	1141	1178	1053	1558	1407	1389	1348	1723	1462	1283	1117	1251	1361	1238
Gad1	2	4222	0	0	0	1	0	0	0	1	0	0	0	1	0	0	0
Gad2	2	9459	0	1	6	5	4	0	4	1	3	9	0	8	3	0	1
Galk2	2	3498	1732	1410	1695	1356	1804	1769	1640	1516	2019	2086	1933	1679	1862	1528	1346
Galnt13	2	9991	792	543	364	558	783	706	651	644	709	407	348	337	373	480	433
Galnt3	2	3684	335	304	210	250	303	352	351	323	402	241	211	197	266	368	361
Galnt5	2	5753	82	81	39	81	99	93	72	75	104	38	34	38	35	47	42
Ganc	2	4818	234	189	194	215	225	206	225	193	263	227	182	179	187	173	147
Gapvd1	2	6986	4345	3493	4271	3386	4159	4194	4530	3768	5505	4801	4269	3883	4495	4429	4142
Garnl3	2	4798	338	257	281	264	370	340	339	312	429	276	277	246	295	299	298
Gata3	2	4458	1058	988	399	973	1298	1215	1262	1059	1625	553	408	349	705	1692	1405
Gata5	2	3381	0	0	3	0	1	2	2	0	4	4	5	6	1	1	0
Gatm	2	2357	144	180	104	117	182	160	174	188	310	95	93	88	195	229	205
Gbgt1	2	2763	2	4	10	2	6	1	5	3	7	3	7	3	0	3	0
Gca	2	3288	289	275	172	237	271	278	304	263	375	171	200	162	210	265	215
Gcg	2	1097	2	1	6	0	1	1	3	0	1	3	0	2	2	7	2
Gchfr	2	629	121	140	31	121	186	183	130	141	178	50	35	23	109	237	233
Gcnt7	2	5541	5	7	10	3	1	8	9	2	15	11	3	2	4	3	7
Gdap1l1	2	2681	10	5	18	16	7	10	14	10	12	18	13	20	15	21	25
Gdf5	2	2317	68	61	16	45	68	84	48	59	62	36	19	18	79	61	67
Gfi1b	2	1822	0	0	0	0	0	0	0	0	0	0	0	0	0	0	0
Gfra4	2	1993	112	74	83	71	142	131	96	94	104	97	141	119	78	95	100
Ggt7	2	2727	677	527	743	552	793	794	655	626	753	832	874	738	646	519	508
Ggta1	2	4752	3528	2890	3760	2798	3563	3601	3249	3082	4320	4198	3944	3381	3753	3332	3062
Ghrh	2	669	0	1	0	0	0	2	0	0	0	0	0	0	0	0	3
Gid8	2	5193	2348	1953	1889	1766	2716	2405	2256	2058	2667	2179	2096	2041	2120	2038	1839
Gins1	2	1609	236	223	160	165	292	259	269	246	317	194	176	203	292	288	272
Gjd2	2	2879	0	0	0	0	0	0	0	0	0	0	0	0	0	0	0
Gle1	2	3108	1569	1319	1271	1201	1778	1713	1425	1522	1840	1386	1387	1273	1495	1504	1367
Glt6d1	2	1690	0	0	0	0	0	0	1	0	0	0	0	0	0	0	0
Gm11007	2	5158	0	0	0	0	0	0	0	0	0	0	0	0	0	0	0
Gm13194	2	3693	2	3	1	6	4	4	3	3	7	4	3	0	0	4	0
Gm1322	2	1966	0	0	0	0	0	0	0	0	0	0	0	0	0	0	0
Gm13420	2	3793	3	6	4	3	4	5	3	7	6	5	4	4	4	1	9
Gm13486	2	4401	95	74	13	75	119	90	76	81	73	10	19	16	10	26	27
Gm13547	2	854	0	0	2	1	2	0	1	0	1	1	2	0	0	1	1
Gm13570	2	3339	1	0	0	7	2	2	3	1	1	1	2	1	1	0	1
Gm13669	2	1121	7	12	15	5	18	15	7	11	17	12	11	14	5	15	10
Gm13769	2	1084	0	0	0	0	0	0	0	0	0	0	0	0	0	0	0
Gm13889	2	1291	12	11	10	9	18	17	5	11	16	16	13	16	17	17	10
Gm13941	2	1685	0	0	0	0	0	0	0	0	0	0	0	0	0	0	0
Gm14025	2	10365	10	17	3	9	18	13	15	19	14	17	11	6	9	12	16
Gm14085	2	3740	0	0	0	0	0	0	0	0	0	0	0	0	1	0	0
Gm14092	2	1814	1	0	0	0	0	0	0	0	0	0	0	0	0	0	1
Gm14114	2	3577	0	0	0	0	0	0	0	0	0	0	0	0	0	0	0
Gm14124	2	3018	1	1	1	1	1	3	1	0	1	3	5	6	1	3	3
Gm14129	2	345	0	0	0	0	0	0	0	0	0	0	0	0	0	0	0
Gm14137	2	3067	74	69	32	60	95	96	86	95	137	40	49	35	105	151	189
Gm14139	2	1728	1	1	2	0	1	1	1	1	1	2	5	2	6	0	2
Gm14147	2	4005	0	0	0	0	0	0	0	0	0	0	0	0	0	0	0
Gm14149	2	1465	0	0	0	0	0	0	0	1	0	0	0	0	1	0	1
Gm14151	2	3709	0	0	0	0	0	0	0	0	0	0	0	0	0	0	0
Gm14197	2	1184	0	2	7	2	7	1	4	3	6	4	5	2	1	0	2
Gm14288	2	428	1	0	0	0	0	0	0	0	0	1	0	0	0	0	0
Gm14295	2	1311	73	54	63	45	70	65	64	54	86	62	44	56	87	49	52
Gm14305	2	8494	149	139	137	137	174	160	148	130	181	139	146	113	177	150	131
Gm14306	2	1295	0	0	0	0	0	0	1	0	0	0	0	0	0	0	0
Gm14308	2	4538	0	0	0	0	0	0	0	0	0	0	0	0	0	0	0
Gm14322	2	4423	64	73	73	66	77	88	72	65	62	78	49	55	83	91	69
Gm14325	2	4376	421	317	343	316	462	431	369	302	429	360	358	303	363	308	244
Gm14326	2	4622	269	222	251	239	238	246	245	224	295	251	192	195	242	215	167
Gm14391	2	3055	0	3	2	0	0	0	5	1	3	1	0	1	0	0	0
Gm14393	2	1831	6	6	9	4	13	4	9	8	10	5	5	7	10	3	5
Gm14409	2	943	0	0	0	0	1	0	1	0	1	0	0	0	0	1	0
Gm14420	2	4664	290	257	245	256	366	324	285	250	297	269	260	242	241	230	212
Gm14431	2	3586	0	0	0	0	0	0	0	0	0	0	0	0	0	0	0
Gm14434	2	4538	0	0	0	0	0	0	0	0	0	0	0	0	0	0	0
Gm14440	2	3382	0	0	0	1	0	0	0	0	0	0	0	0	0	0	0
Gm14461	2	1780	0	0	0	1	0	0	0	0	1	0	0	0	0	0	1
Gm14486	2	9001	7	4	1	2	3	3	3	1	2	3	4	4	2	2	1
Gm14496	2	2550	0	0	0	0	0	0	0	0	0	0	0	0	0	0	0
Gm20267	2	4185	42	37	35	20	45	55	23	32	51	41	37	26	82	42	52
Gm21596	2	801	13	9	20	13	12	14	17	10	24	19	15	9	16	14	20
Gm21994	2	1396	0	0	0	2	0	0	0	0	0	1	0	0	0	0	0
Gm2240	2	1629	1	0	0	0	2	1	0	0	1	0	0	1	0	0	2
Gm29720	2	365	2	0	1	1	0	1	1	0	2	2	0	0	0	2	2
Gm29797	2	3573	3	1	1	4	0	2	0	1	1	4	1	0	0	1	3
Gm30260	2	974	0	0	0	0	0	0	0	0	0	0	0	0	0	0	0
Gm30672	2	868	0	0	0	0	0	0	0	1	1	0	0	0	0	0	0
Gm31558	2	3828	4	0	1	2	0	1	3	1	1	1	4	0	3	0	4
Gm31567	2	837	0	0	0	2	1	0	2	0	3	1	1	0	1	0	1
Gm32137	2	739	1	0	0	0	0	0	0	0	0	0	0	1	0	0	2
Gm32204	2	511	0	0	0	0	0	0	1	0	2	0	0	0	0	0	0
Gm32211	2	1405	5	2	4	0	1	2	6	4	2	3	4	2	4	0	0
Gm32289	2	2985	7	3	5	2	7	7	10	5	2	3	4	5	8	8	3
Gm32514	2	592	0	0	0	0	3	0	0	0	1	0	0	0	0	0	0
Gm32929	2	326	0	1	0	2	0	2	0	3	0	0	0	0	0	0	0
Gm33161	2	1013	0	1	0	1	3	0	0	0	3	0	1	0	1	1	0
Gm33749	2	626	0	0	0	0	0	0	0	0	0	0	0	0	0	0	0
Gm34003	2	477	5	5	7	5	5	10	6	5	11	4	16	11	6	10	4
Gm34653	2	1364	0	0	0	1	1	1	2	0	5	0	4	3	1	1	0
Gm34768	2	921	0	0	0	0	0	0	0	0	0	0	0	0	0	0	0
Gm355	2	2301	2	3	3	4	2	3	4	5	9	6	2	1	1	2	9
Gm4724	2	4538	0	0	0	0	0	0	0	0	0	0	0	0	0	0	0
Gm5535	2	2344	2	0	0	0	0	0	0	0	2	1	3	2	1	0	0
Gm561	2	459	121	81	109	83	160	129	122	110	123	117	102	92	108	129	117
Gm6306	2	994	1	1	0	5	3	1	2	1	1	1	0	3	0	1	0
Gm6710	2	3788	0	0	4	1	0	1	2	1	0	1	0	1	0	0	1
Gm826	2	1364	1	0	0	2	6	0	1	2	0	0	1	1	0	0	1
Gm8898	2	3586	0	1	0	0	3	1	0	1	0	0	0	0	1	0	1
Gm996	2	4684	9	10	8	10	16	10	13	9	12	8	7	7	2	9	6
Gmeb2	2	5038	1199	1031	1059	1040	1297	1294	1283	1205	1641	1274	1223	1106	1153	1281	1238
Gnas	2	12665	52531	41584	40662	35793	56494	51296	46025	45346	55059	48528	48835	41503	44420	42990	38606
Golga1	2	5407	1080	907	932	835	1237	1152	1021	871	1343	998	874	856	1036	1032	875
Golga2	2	4474	4566	3788	3264	3648	5087	4890	4597	4061	5175	3723	3724	3457	3539	3846	3588
Gorasp2	2	2504	8118	6902	7093	5958	9014	8617	8113	7770	9598	7815	8036	7345	7379	7448	6818
Gpat2	2	3088	4	10	7	9	10	6	4	5	12	5	4	11	2	3	2
Gpcpd1	2	5397	1057	827	701	760	1008	1022	968	878	1200	819	737	688	526	790	679
Gpd2	2	5931	3219	2888	2401	2920	3460	3526	3445	3031	4411	2754	2453	2264	3003	4033	3646
Gpr107	2	4245	3304	2711	2763	2591	3573	3399	3177	2986	3681	3057	2817	2639	2854	2767	2490
Gpr155	2	8343	192	138	87	193	253	206	174	178	183	96	128	88	93	124	111
Gpr158	2	7143	2	0	1	1	1	0	0	0	0	1	1	0	1	0	0
Gpr176	2	4848	4691	3779	5051	3485	4509	4638	4361	4157	5244	5702	5466	4796	4720	4304	4179
Gpr21	2	2297	7	5	2	9	6	11	12	9	14	11	6	8	3	7	6
Gpsm1	2	5664	1411	1081	1097	1073	1466	1464	1358	1323	1596	1272	1275	1086	1146	1114	1074
Grb14	2	2213	3078	2749	1974	2210	3425	3151	2875	2619	3711	2167	2131	1936	2970	3333	2879
Grem1	2	1780	11877	9650	13761	10804	12390	11669	12050	9845	13855	15394	12847	11678	14321	18202	14758
Grin1	2	4383	20	22	23	22	30	15	16	18	37	22	20	14	20	7	13
Grin1os	2	2894	1	0	0	0	0	1	2	2	1	0	1	0	0	0	0
Gsn	2	3075	37954	29489	25041	26204	37810	36021	32949	32465	38719	29882	29535	25866	28287	29238	27047
Gss	2	2022	1969	1728	1473	1494	1893	2042	2115	2107	2555	1910	1731	1450	1864	2187	2147
Gtdc1	2	3365	301	264	208	202	304	312	246	225	298	229	223	226	223	274	191
Gtf3c4	2	7230	2432	1758	2410	2043	2396	2337	2112	1734	2582	2825	2293	2093	2339	2045	2011
Gtf3c5	2	3143	996	880	856	758	1130	1104	951	936	1126	1012	944	882	1051	1027	907
Gtsf1l	2	880	1	0	0	0	0	0	0	0	0	0	0	0	1	0	0
Gyltl1b	2	2905	8	3	3	4	4	3	6	2	2	1	0	3	3	3	4
Gzf1	2	4398	1077	925	963	915	1178	1049	993	936	1296	1142	908	859	1083	964	875
H13	2	9961	9801	8096	7337	7399	11165	10152	9050	9420	10950	8746	8830	7621	8526	8877	8374
H2afb1	2	525	0	0	0	0	0	0	0	0	0	0	0	0	0	0	0
H3f3c	2	556	515	372	299	297	557	459	465	448	571	363	342	280	375	419	334
Hao1	2	2029	4	7	15	3	13	12	11	5	19	34	18	28	28	27	33
Harbi1	2	2539	255	200	206	178	256	276	210	160	209	262	200	195	199	178	155
Hat1	2	1576	1737	1565	1550	1373	1998	1944	1815	1795	2582	1806	1504	1547	2146	2068	1971
Haus2	2	3219	1004	842	955	752	1026	1138	1031	960	1322	1177	1041	974	1151	1148	1011
Hc	2	5448	3	2	1	1	0	2	0	0	6	3	1	0	0	2	3
Hck	2	2092	233	218	234	150	207	230	228	218	312	236	257	190	252	192	194
Hdc	2	2647	86	40	43	53	105	71	74	60	88	60	62	69	58	41	31
Helz2	2	10294	4316	3525	6622	4200	4321	5109	4938	4086	5590	6561	6003	6145	6926	4097	3639
Hipk3	2	7497	5310	4188	4781	4845	5831	5879	5453	4869	6678	5037	4992	4426	4501	5515	4924
Hmcn2	2	16357	86	62	72	72	60	59	95	90	109	109	109	77	83	73	79
Hnf4a	2	4701	0	0	0	0	0	1	0	0	0	0	0	0	0	0	0
Hnmt	2	1901	10	9	6	3	10	16	6	2	14	7	12	9	8	2	5
Hnrnpa3	2	5253	1560	1419	1249	1381	1947	1753	1937	1663	2311	1617	1595	1343	1550	1934	1611
Hoxd1	2	1862	2	0	0	2	0	1	0	3	0	2	1	2	1	1	0
Hoxd10	2	2785	671	625	210	688	896	830	756	641	892	351	291	231	411	518	541
Hoxd11	2	4211	848	787	256	848	1085	1074	973	860	1138	328	296	263	424	870	774
Hoxd12	2	2534	529	529	83	484	730	636	546	506	672	104	110	100	189	604	449
Hoxd13	2	2483	5454	4963	1057	4573	6727	6449	5508	5063	6802	1276	1105	1116	1842	5074	4343
Hoxd3	2	2902	36	31	53	33	54	46	24	36	30	48	78	49	40	27	22
Hoxd4	2	2560	55	27	58	29	54	30	33	34	33	47	81	53	66	18	20
Hoxd8	2	2160	455	256	389	276	433	386	322	329	452	448	439	420	421	281	302
Hoxd9	2	2100	155	134	124	142	234	205	182	144	217	133	149	103	150	173	122
Hrh3	2	2625	0	0	0	0	2	1	1	1	1	2	1	0	0	0	0
Hsd17b12	2	1839	6831	5876	6294	5129	7496	7105	6766	6595	8594	6956	6414	5854	6955	6907	6281
Hspa12b	2	4133	736	593	526	646	872	804	705	652	854	729	602	552	712	815	681
Hspa14	2	5944	1893	1508	1790	1373	1885	1978	1851	1676	2286	2058	1832	1704	2112	1934	1688
Hspa5	2	2616	50981	44351	42212	41873	59591	56460	54598	53857	66794	44545	41884	41715	44886	52165	52606
Hypk	2	604	1370	1146	1081	958	1635	1542	1290	1356	1733	1333	1292	1047	1353	1261	1158
Id1	2	953	3616	3422	1713	2616	4117	4280	3215	2912	4669	2732	2162	1822	3527	3149	2696
Idh3b	2	1611	3137	2629	2714	2339	3531	3303	2871	2861	3711	3082	2932	2661	3152	3114	2929
Ier5l	2	1569	1242	1301	1036	987	1785	1416	968	986	1349	1266	1165	1025	1508	708	593
Ifih1	2	5817	4518	3566	5136	4083	5025	5214	5119	4414	6262	5628	4924	4951	5715	4963	4191
Ift52	2	2441	1134	875	867	778	1138	1144	986	975	1267	976	916	828	981	1024	856
Il15ra	2	2555	281	209	346	231	293	347	274	243	301	407	429	344	299	274	265
Il1a	2	4280	4	3	7	4	6	16	4	13	12	6	7	10	8	12	2
Il1b	2	2649	0	0	0	0	0	0	0	0	0	0	0	0	0	0	0
Il1f10	2	571	0	0	1	0	0	0	0	2	0	0	0	0	0	0	0
Il1f5	2	1951	0	0	0	0	0	0	0	0	0	0	0	0	0	0	0
Il1f6	2	883	0	0	0	0	0	0	0	0	0	0	0	0	0	1	0
Il1f8	2	790	0	0	0	0	0	0	0	0	0	0	0	0	0	0	0
Il1f9	2	1647	0	2	0	1	0	0	2	1	0	0	0	1	0	0	0
Il1rn	2	2818	3692	2993	1464	2799	4402	3755	4230	3847	4863	1573	1817	1806	1215	2100	1537
Il2ra	2	4428	0	2	0	0	0	0	0	0	0	0	0	1	0	0	0
Immp1l	2	955	271	232	240	214	322	301	248	294	319	274	264	220	226	257	207
Inafm2	2	3053	607	526	622	440	728	646	521	451	672	649	576	526	635	532	447
Ino80	2	6296	2035	1691	1969	1795	2186	2308	2245	1990	2584	2300	2209	1917	1949	2139	1931
Inpp5e	2	4253	990	728	770	809	1113	1055	894	863	1110	800	848	796	926	902	824
Insm1	2	3024	0	0	0	0	2	0	1	0	1	0	1	2	0	0	0
Ism1	2	6136	526	413	92	433	594	542	436	367	426	149	136	108	167	345	321
Itch	2	5536	3912	3190	3503	3273	4144	4030	4109	3542	4938	3809	3349	3269	3314	3760	3168
Itga4	2	9832	1270	932	1179	1017	1164	1048	1295	997	1433	1058	958	961	881	937	828
Itga6	2	6189	3664	3339	2578	3383	3832	4131	4863	4106	7146	3236	2286	2209	5579	8476	8505
Itga8	2	6557	2095	1609	888	1642	2072	1853	1827	1639	2066	840	917	914	655	1213	1057
Itgav	2	7633	19991	16269	20107	17119	19900	19244	22270	18496	26347	20994	18047	16963	20767	21928	19152
Itgb6	2	5352	5	5	4	1	3	1	2	6	12	7	3	1	16	2	0
Itih2	2	3122	1062	908	414	889	1294	1297	965	970	1319	472	396	450	675	1134	1042
Itih5	2	7935	1450	1275	691	1460	1896	1884	1709	1498	2068	792	649	611	646	1451	1170
Itpa	2	1159	689	584	603	512	837	791	666	732	814	713	700	604	789	730	705
Itpka	2	1939	8	3	2	1	4	2	2	3	6	3	1	4	4	3	4
Itpripl1	2	4386	796	640	657	653	855	815	717	663	918	832	735	620	823	749	738
Ivd	2	3658	1202	1014	771	915	1368	1302	1141	1035	1397	881	968	828	961	1086	936
Jag1	2	11721	3235	2442	4069	2567	2987	3008	2967	2707	2978	3566	4273	4118	2361	1806	1511
Jmjd7	2	1383	281	207	206	198	245	295	303	249	323	278	231	183	281	291	239
Jph2	2	4765	2403	1902	1464	1459	2391	2147	2417	2424	2886	1516	1633	1510	1765	1395	1360
Katnbl1	2	3813	1427	1122	1214	940	1275	1327	1337	1230	1733	1449	1339	1089	1341	1465	1273
Kbtbd4	2	2456	698	612	682	533	789	721	584	602	793	738	637	636	741	704	581
Kcna4	2	10285	48	36	41	48	59	62	45	32	43	52	39	44	62	51	61
Kcnb1	2	11153	10	8	6	7	5	5	6	8	10	9	7	15	8	4	4
Kcng1	2	6236	8	4	23	8	3	12	9	5	7	29	20	27	18	3	8
Kcnh7	2	10241	8	3	1	8	8	8	7	4	13	4	7	1	2	1	2
Kcnip3	2	7083	86	56	153	58	114	76	69	75	72	172	191	151	116	57	45
Kcnj3	2	6742	0	0	0	0	0	0	0	1	1	1	0	0	0	0	0
Kcnk15	2	1032	1	2	0	0	0	0	0	0	0	0	0	0	0	0	0
Kcnq2	2	10393	0	0	0	0	0	0	0	0	0	0	0	0	0	0	0
Kcns1	2	2712	14	9	8	7	19	9	9	11	16	3	5	5	2	11	5
Kcnt1	2	6793	0	0	1	2	3	1	0	2	0	1	1	1	1	0	0
Kif16b	2	9957	1091	910	944	944	1126	1181	1073	977	1347	932	929	890	843	1153	959
Kif18a	2	3371	603	528	480	501	633	678	611	539	885	433	404	371	651	725	653
Kif3b	2	6000	2117	1756	2192	1819	2211	2181	2157	1953	2743	2344	2128	1990	2000	2195	1940
Kif5c	2	6840	771	652	600	590	730	662	780	664	913	602	582	530	632	855	677
Kin	2	1477	503	392	406	404	526	532	438	456	553	565	469	389	503	450	384
Kiz	2	3835	402	353	308	320	462	449	359	395	539	379	308	302	364	427	366
Klhl23	2	5053	789	645	496	603	853	825	763	712	922	530	487	474	564	856	747
Klhl41	2	2538	12	4	3	8	10	11	5	10	9	8	5	4	4	4	10
Knstrn	2	3639	1005	853	769	737	1187	1207	1098	917	1358	688	625	733	1177	1105	1113
Kynu	2	5178	1	0	0	1	1	3	1	0	2	0	1	0	0	0	0
L3mbtl1	2	10169	2	3	6	2	2	5	3	7	7	7	12	5	2	10	5
Lama5	2	11541	15967	14552	2813	16672	17071	18825	20540	16160	22109	3619	3598	3184	4269	15743	14430
Lamc3	2	5930	15	5	21	12	19	9	16	15	17	22	20	13	20	11	15
Lamp5	2	2369	2	0	0	0	0	0	0	0	0	0	0	0	0	0	0
Lbp	2	2525	24	14	28	11	32	25	20	16	27	31	39	18	5	5	3
Lcmt2	2	3407	319	246	268	224	336	316	270	304	358	280	338	266	275	316	292
Lcn10	2	1106	0	0	0	0	0	0	0	0	0	0	0	0	0	0	0
Lcn11	2	652	0	0	0	0	0	0	0	0	0	0	0	0	0	0	0
Lcn12	2	1921	0	0	0	0	0	0	0	0	0	0	0	0	0	0	0
Lcn2	2	853	3	6	20	3	3	3	1	8	4	23	21	12	6	2	0
Lcn3	2	684	0	0	0	0	0	0	0	0	0	0	0	0	0	0	0
Lcn4	2	774	0	0	0	0	0	0	0	0	0	0	0	0	0	0	0
Lcn5	2	1453	0	0	0	0	0	0	0	0	0	0	0	0	0	0	0
Lcn6	2	1435	0	0	0	0	0	0	0	0	0	0	1	0	0	0	0
Lcn8	2	653	0	0	0	0	0	0	0	0	0	0	0	0	0	0	0
Lcn9	2	905	0	0	0	0	0	0	0	0	0	0	0	0	0	0	0
Ldlrad3	2	3992	855	643	905	686	863	844	792	682	808	978	1017	843	793	792	672
Lgr4	2	5060	4181	3118	3465	3101	4391	3694	4067	3644	4587	3665	4306	3851	2529	2140	1837
Lhx2	2	3572	513	475	62	445	706	641	531	513	684	104	95	102	148	550	448
Lhx3	2	3427	0	0	1	1	6	3	0	0	0	2	1	1	0	0	0
Lhx6	2	4682	46	24	54	24	37	38	29	34	41	63	47	28	48	35	35
Lime1	2	1959	574	449	484	492	659	665	503	462	604	593	623	468	510	364	388
Lin7c	2	4137	3074	2394	2759	2466	2732	3036	3427	3006	4455	3312	2721	2511	2670	3618	3239
Lkaaear1	2	1376	1	0	1	0	2	2	1	1	0	1	2	0	0	0	1
Lmo2	2	2023	0	0	10	3	6	3	6	1	3	2	4	2	4	0	1
Lmx1b	2	5501	871	719	289	737	1049	999	930	795	1032	385	356	359	453	808	737
Lnp	2	9624	2412	2067	2027	2229	2738	2696	2594	2275	3221	2139	1962	1752	2150	2354	2223
LOC100502777	2	2174	43	40	31	36	44	49	44	57	45	47	46	29	41	46	26
LOC101055837	2	2794	27	14	28	18	19	18	39	18	27	43	51	23	8	17	18
LOC101055915	2	913	0	1	1	0	0	0	1	0	2	1	0	1	2	2	0
LOC102632821	2	3854	35	38	35	35	34	36	28	36	52	45	36	37	29	26	34
LOC102633156	2	4675	0	0	0	0	0	0	0	0	0	0	0	0	0	0	0
LOC102633363	2	935	0	0	0	0	0	0	0	0	0	0	0	0	0	0	0
LOC102635127	2	1314	117	81	81	102	119	142	104	107	125	99	88	70	78	64	92
LOC102635781	2	2485	752	582	636	585	747	718	722	678	883	564	541	572	649	481	398
LOC102636124	2	965	5	3	5	4	8	8	4	1	8	3	5	3	5	4	2
LOC102636379	2	475	0	0	0	0	0	0	0	0	0	0	0	0	0	0	0
LOC102638515	2	1237	12	5	9	6	6	14	9	6	14	5	11	5	4	9	6
LOC102638674	2	855	0	0	2	0	0	0	0	0	0	0	0	0	0	0	1
LOC102639505	2	1260	0	0	0	0	0	0	0	0	0	0	0	0	0	0	0
LOC102639598	2	3714	2	0	3	1	0	2	2	1	3	0	0	1	4	5	2
LOC102639653	2	4676	0	0	0	0	0	0	0	0	0	0	0	0	0	0	0
LOC102639713	2	4312	1	1	4	2	2	1	2	1	3	2	2	3	1	0	1
LOC105244076	2	796	0	0	0	0	0	0	0	0	0	0	0	0	0	0	0
LOC105244079	2	2655	0	0	0	0	0	0	0	0	0	0	0	0	0	0	0
LOC105244086	2	2308	5	2	1	1	0	1	3	0	0	1	0	1	3	3	0
LOC105244099	2	721	0	0	0	0	0	0	0	0	0	0	2	0	0	2	0
LOC105244100	2	821	0	0	0	0	0	0	0	0	0	0	0	0	0	0	0
LOC105244133	2	2079	0	0	0	0	0	0	0	0	0	0	0	0	0	0	0
LOC105244150	2	955	24	17	17	11	10	13	20	23	10	13	15	18	21	28	19
LOC105244208	2	813	9762	7855	8290	6786	10501	10124	8952	9294	11607	9635	9832	8627	9862	9376	8835
LOC105244343	2	2293	12	10	7	15	12	12	9	13	10	6	14	9	11	10	11
LOC105244345	2	787	250	208	190	164	253	276	229	225	318	245	208	185	234	246	232
LOC105244392	2	4203	0	0	0	0	0	0	0	0	0	0	0	0	0	0	0
LOC105244401	2	962	0	0	0	0	0	0	1	0	0	0	0	0	0	1	0
LOC105244408	2	774	4	2	1	1	5	4	3	2	2	2	3	1	1	2	1
LOC105244409	2	5624	1	3	3	0	0	5	0	0	3	2	0	1	3	4	4
LOC105244410	2	5130	0	0	0	0	0	0	0	0	0	0	0	0	0	0	0
LOC105244412	2	135	0	0	0	0	0	0	0	0	0	0	0	0	0	0	0
LOC105244413	2	1929	35	29	28	58	49	49	46	31	44	37	38	40	35	43	42
LOC105244426	2	451	0	0	0	0	0	0	0	0	0	0	0	0	0	0	0
[truncated: 20,064 more rows]
