# Supplementary material for: Mouse Obox and Crxos modulate preimplantation transcriptional profiles revealing similarity between paralogous mouse and human homeobox genes
Source: EvoDevo. 2018 Jan 27;9:2. doi: 10.1186/s13227-018-0091-4 (PMC5787275; doi:10.1186/s13227-018-0091-4)
Supplement: Supplementary file 11 — Additional file 11. Average FPKM values for experimental datasets. [file 13227_2018_91_MOESM11_ESM.xlsx]

## Sheet: Sheet1
	Average FPKM following ectopic expression
Gene	OboxA1	OboxA4	OboxA7	CrxOS	Control
0610007P14Rik	36.337	36.4542	34.8684	28.7768	31.3818
0610009B22Rik	12.5467	12.2964	12.4958	13.5749	10.9342
0610009O20Rik	10.2195	10.6059	9.92097	9.41175	11.3976
0610010B08Rik	0.996197	1.05229	0.960789	0.933133	0.955553
0610010F05Rik	6.24922	6.05101	6.35193	5.3819	7.42925
0610010K14Rik	26.5291	29.8071	24.6617	23.989	24.6225
0610010K14Rik	0	0	0	0	0
0610011F06Rik	8.18179	8.86012	7.94221	6.58819	8.84714
0610030E20Rik	3.08597	3.37591	2.38285	2.37506	2.18431
0610030E20Rik	0	0	0	0	0
0610037L13Rik	27.6746	24.4745	23.1601	21.4029	23.513
0610040J01Rik	0.0435273	0.0960026	0.0822744	0.0379282	0.0389627
1110001J03Rik	12.0385	11.1582	11.512	9.85333	12.3813
1110004E09Rik	9.08135	9.67671	9.31717	9.65267	12.7083
1110004F10Rik	80.9715	76.4156	81.3354	78.4458	83.2771
1110007C09Rik	35.007	36.4485	36.4423	31.2941	39.2687
1110008F13Rik	65.1276	59.8445	61.5828	69.7501	65.8087
1110008L16Rik	3.62195	3.47662	3.48688	3.97009	4.41369
1110008P14Rik	20.2887	20.5435	21.1202	15.7199	22.4076
1110012L19Rik	16.6734	16.557	16.5303	15.7049	16.3097
1110017D15Rik	0.854811	0.496381	0.4486	0.528934	0.242554
1110025L11Rik	0	0	0	0	0
1110032A03Rik	7.6331	6.8208	6.93838	6.28052	5.1161
1110032F04Rik	0.0057888	0	0.0202241	0.0197336	0.00508035
1110034G24Rik	2.7057	2.61006	2.35252	2.64711	2.3131
1110037F02Rik	17.7123	17.9643	18.2526	17.6027	18.082
1110038F14Rik	18.7752	18.6649	19.3252	16.3973	17.645
1110051M20Rik	11.9931	13.2892	13.0998	11.2068	11.5764
1110057K04Rik	19.1036	18.4271	19.149	18.8676	21.2996
1110058L19Rik	17.0103	15.6847	15.6741	15.0336	14.2763
1110059E24Rik	16.5865	15.1459	17.2944	17.434	17.7478
1110059G10Rik	10.2986	9.14968	10.5672	9.70605	8.87694
1110065P20Rik	18.3109	17.0326	15.503	12.9362	15.0409
1190002N15Rik	18.9307	20.0515	17.6691	10.9035	16.1419
1190003K10Rik	0	0	0	0.000922757	0
1190005I06Rik	1.40548	1.3362	1.0795	0.90202	1.23115
1190007I07Rik	5.13559	3.18722	4.49106	2.8407	4.55536
1200014J11Rik	10.8248	10.266	10.2074	10.6395	11.0466
1200014J11Rik	0	0	0	0	0
1300017J02Rik	0.065153	0.0520185	0.0416431	0.0289045	0.0122785
1500009L16Rik	5.39607	5.63524	4.90231	3.72752	5.16968
1500012F01Rik	40.1764	38.7697	35.1491	38.572	47.9798
1500015O10Rik	9.00843	8.79738	6.74222	5.7327	4.63633
1520401A03Rik	0.0340319	0.0192786	0.0676514	0.060909	0.035736
1600002H07Rik	4.69693	4.9451	4.90947	5.05054	6.10133
1600002K03Rik	8.506	8.87755	8.62951	8.09362	7.73106
1600012H06Rik	16.6516	16.3631	15.5786	15.9895	16.6443
1600014C10Rik	11.7729	11.3787	10.3771	10.6635	9.11316
1600014C23Rik	0.179879	0.0502847	0.220677	0.278713	0
1600014K23Rik	0	0	0.026073	0.00042843	0
1600015I10Rik	0	0	0	0	0
1700001C02Rik	0.0178284	0.0462859	0.0202488	0.00490631	0.01139
1700001C19Rik	0.222018	0.114195	0.12927	0.0699879	0.215929
1700001F09Rik	0	0	0	0	0
1700001J03Rik	0	0.00354607	0.0174285	0.00871477	0.052416
1700001K19Rik	0.270693	0.430949	0.253572	0.271274	0.388464
1700001L19Rik	0.0342043	0.0894145	0.0660788	0.0627499	0.0970922
1700001O22Rik	0.201518	0.290575	0.386471	0.34158	0.26391
1700001P01Rik	0.0329902	0.0585958	0.0799865	0.0628668	0.211253
1700003E16Rik	0.518029	0.614518	0.603882	0.593445	0.563462
1700003F12Rik	0.0339962	0.136631	0.0866013	0.189019	0.0225426
1700003M02Rik	0	0.00577056	0.0383528	0.0066147	0.00132492
1700006A11Rik	0	0	0	0	0
1700006E09Rik	0	0.0014374	0.00226575	0	0.00129444
1700007B14Rik	0.184227	0.1802	0.158536	0.215643	0.242046
1700007G11Rik	0.365814	0.395212	0.269251	0.188382	0.0240751
1700007K09Rik	0.0920248	0.140619	0.216989	0.104306	0.186995
1700007K13Rik	3.98641	4.32844	4.36743	4.6327	3.30117
1700008F21Rik	0.00200531	0.00736397	0.00993679	0.003253	0.00253453
1700008I05Rik	0.0170601	0.00907547	0.0396487	0.0172162	0.0295712
1700008O03Rik	0.101158	0.100997	0.0943277	0.115187	0.0432484
1700008P02Rik	0	0	0	0	0
1700009N14Rik	0.948381	0.896333	1.36962	1.93799	0.727548
1700010B08Rik	0.0090711	0.0500565	0.00251292	0.0140439	0.0282958
1700010D01Rik	0	0	0	0	0
1700010I14Rik	0.526815	0.42034	0.31766	0.44674	0.345272
1700011A15Rik	0.0873747	0.00478873	0.0237004	0.0040188	0.0171638
1700011E24Rik	0.00902539	0.0329768	0.0321582	0.0707146	0.0525948
1700011H14Rik	0.00470051	0.0152407	0.00172236	0.00580942	0.00297551
1700011I03Rik	0.0144834	0.0148238	0.0169734	0.0204135	0.0104316
1700011L22Rik	0.0231085	0.035689	0.0162425	0.00250562	0.00201123
1700012A03Rik	0	0	0	0	0
1700012B07Rik	0.00056717	0.000420443	0.00058848	0.0312816	0.000610255
1700012B09Rik	0.641018	0.548229	0.550328	1.66243	1.61994
1700012L04Rik	0.0372634	0.0244141	0.0730364	0	0.052339
1700012P22Rik	0	0	0.000705672	0	0
1700013D24Rik	0.00120817	0.0403097	0.0237717	0	0
1700013F07Rik	0.080851	0.00272726	0.0755441	0.00109063	0.00187608
1700013G24Rik	0	0	0.0113613	0	0
1700013H16Rik	0.00168533	0	0.000209677	0	0
1700015E13Rik	0.0191347	0.0595856	0.0681497	0.0163703	0.17917
1700015F17Rik	0.045558	0.04228	0.0165507	0.0620973	0.147688
1700015G11Rik	0	0	0.00162161	0	0
1700016C15Rik	0.0079222	0.020104	0.0191502	0.0121687	0.0080967
1700016D06Rik	0.000950695	0.00208692	0.00884201	0.00208405	0
1700016G14Rik	0.0315719	0.0607991	0.0217795	0.046185	0.0351419
1700016H13Rik	0	0.226053	0.000879897	0.0688339	0.0231449
1700016K19Rik	0	0.0528881	0.0154683	0.0821096	0
1700017B05Rik	17.9693	18.1597	16.5137	17.5475	16.0421
1700017D01Rik	1.24925	1.26288	1.33316	1.28685	1.51055
1700017N19Rik	0.0184167	0	0	0	0
1700018B08Rik	0.0610728	0.0191295	0.0120827	0.0312824	0.0377632
1700018C11Rik	0.00074064	0.00157364	0.00302443	0.00201429	0
1700018F24Rik	0	0.006281	0	0	0
1700019A02Rik	0.00804271	0.0130527	0.0560504	0.0518325	0.0106035
1700019B03Rik	0.0405162	0.019375	0.0394596	0.0359766	0.0759285
1700019D03Rik	0.116486	0.204958	0.166902	0.103109	0.0569256
1700019G17Rik	0.260522	0.293066	0.266556	0.386462	0.171909
1700019L03Rik	1.06837	1.23612	1.33253	1.26601	1.43432
1700019N19Rik	0.00985839	0.0265858	0.0153006	0.0163829	0.0228666
1700019O17Rik	0	0	0	0	0
1700020A23Rik	0.0762701	0.154321	0.158375	0.08174	0.0896335
1700020D05Rik	0.286762	0.294498	0.126706	0.190555	0.0442498
1700020L24Rik	2.35701	2.75588	2.0201	1.7594	1.73603
1700020N15Rik	0	0	0	0	0
1700021F05Rik	18.0125	17.4042	17.5185	18.9793	18.7708
1700021F07Rik	0	0	0	0	0
1700021K19Rik	11.1016	10.5968	10.1968	8.88644	10.8489
1700022I11Rik	0.0132061	0.0196933	0.0138735	0.014059	0.022413
1700023E05Rik	0.0266882	0.0119146	0.00904117	0.0101749	0.0100271
1700023F06Rik	0.337193	0.0939008	0.127276	0.174572	0.0655484
1700024G13Rik	0	0	0	0	0
1700024P04Rik	0.126451	0.038402	0	0	0
1700024P16Rik	0.480083	0.445035	0.564962	0.689175	0.441227
1700025F22Rik	0.000565987	0.000402172	0.000316794	0.000300066	0.00050366
1700025G04Rik	14.0274	12.0471	14.037	12.5081	15.576
1700026D08Rik	0.100071	0.111891	0.0592252	0.137065	0.0614166
1700026L06Rik	0.370161	0.15967	0.374233	0.304559	0.4081
1700028K03Rik	0.182437	0.149842	0.202891	0.192853	0.10372
1700028P14Rik	1.68499	1.64306	1.59354	1.77906	1.69048
1700029F12Rik	0	0	0.000618623	0	0
1700029H14Rik	0.0242623	0.0377998	0.0248669	0.0174262	0.0440885
1700029I15Rik	0.977348	0.513878	0.422414	0.659617	0.719222
1700029J07Rik	0.241121	0.281008	0.285538	0.172436	0.153315
1700029P11Rik	0	0	0.0235965	0.0673993	0
1700030F18Rik	0.0062541	0.00359064	0.0641259	0.0041609	0.00166184
1700030J22Rik	0.249686	0.286233	0.356361	0.321394	0.399192
1700030K09Rik	3.35533	3.7096	3.05709	3.31128	3.00863
1700031F05Rik	0.0018089	0	0	0.00101146	0
1700034E13Rik	0	0	0.000829857	0.00094966	0
1700034J05Rik	0	0	0	0	0
1700034J05Rik	0	0	0	0	0
1700034O15Rik	0	0	0	0	0
1700037C18Rik	0.896469	0.957182	1.12516	0.662782	1.06089
1700037H04Rik	21.8023	20.3479	20.5475	22.5229	26.1879
1700039E15Rik	0	0.00246768	0	0.000674083	0.00105406
1700040F15Rik	0.000149812	0.000204476	0.00043253	0.000523914	0.000116328
1700040L02Rik	0.0422302	0.0571707	0.0195358	0.0413138	0.000983349
1700042B14Rik	0.00024705	0	0.000333118	0	0
1700042G07Rik	0	0	0	0	0
1700047I17Rik2	30.4797	29.0624	30.3325	30.3702	29.7553
1700049G17Rik	1.00738	1.19256	0.852408	0.932181	0.649849
1700052N19Rik	8.61191	8.35917	7.87125	8.08171	8.51465
1700055N04Rik	0.0110398	0.000826637	0.000331776	0	0
1700056E22Rik	0.378058	0.212498	0.447355	0.251593	0.324481
1700057G04Rik	0.000661655	0.000195146	0.000285686	0.000660735	0.015571
1700061G19Rik	0.243627	0.232945	0.321522	0.458078	0.210584
1700065D16Rik	0	0.00931943	0.102848	0.0169407	0.0106673
1700066B19Rik	0.0108376	0.0119569	0.0418117	0.0506553	0.00524265
1700066C05Rik	0	0	0	0.00797003	0
1700066M21Rik	4.35374	4.2691	3.803	3.91946	4.21164
1700067K01Rik	0.223852	0.186673	0.177823	0.120485	0.122045
1700067P10Rik	0	0	0.00882437	0	0
1700071K01Rik	0	0	0	0	0
1700074P13Rik	0	0	0	0	0
1700080E11Rik	0	0	0	0	0
1700080G18Rik	0.0238654	0.0538517	0.0599398	0.0545305	0.0308179
1700080O16Rik	0	0	0	0	0
1700084C01Rik	0.0872024	0.0139889	0.00310048	0.0211389	0.00185294
1700088E04Rik	0.450764	0.698128	0.527841	0.454506	0.608467
1700092M07Rik	0.323143	0.193005	0.256227	0.339322	0.315151
1700093K21Rik	0.0434967	0.017948	0.0191372	0.0638606	0.00857318
1700094D03Rik	2.45745	4.04976	1.53046	3.11031	3.20484
1700101E01Rik	5.3907	5.08567	5.46532	5.54405	5.44904
1700102P08Rik	0.528942	0.619668	0.564845	0.539128	0.39807
1700106J16Rik	0	0	0	0	0
1700106J16Rik	0	0	0	0	0
1700106J16Rik	0	0	0	0	0
1700109H08Rik	0.600168	1.2367	0.890355	0.957591	0.595715
1700112E06Rik	0.150147	0.0869548	0.174777	0.130689	0.38507
1700113H08Rik	0.000157009	0.000392068	0.000477411	0.000218919	0.00038611
1700122O11Rik	0	0	0	0	0
1700123I01Rik	0.00525423	0.00788639	0.00274679	0.00112607	0.000853577
1700123K08Rik	0	0	0	0.00219502	0
1700123O20Rik	27.3538	27.4761	27.6097	30.9055	26.0283
1700125H20Rik	0.2195	0.243359	0.133677	0.08272	0.103467
1700129C05Rik	0	0	0	0	0
1810009A15Rik	53.5775	51.6574	52.3726	52.0388	60.1591
1810009J06Rik	0	0	0	0	0
1810010H24Rik	0.166377	0.400825	0.286293	0.320222	0.262719
1810011H11Rik	0	0.000226403	0.00510003	0.000236559	0
1810011O10Rik	3.85236	5.13996	4.74134	6.28449	6.38185
1810013L24Rik	28.4354	28.1964	28.4272	29.5287	23.9195
1810022K09Rik	27.9911	21.2268	24.711	28.3773	26.1227
1810024B03Rik	0.0211444	0.0768076	0.0644195	0.0416443	0.0297752
1810026J23Rik	13.6077	12.7353	13.4235	15.3132	14.6651
1810030O07Rik	12.5768	12.7917	13.191	12.4243	12.2576
1810037I17Rik	123.752	118.569	122.511	139.458	117.945
1810041L15Rik	0.00921665	0.0921465	0.0232145	0.00692425	0.028196
1810043G02Rik	5.9706	6.57781	5.66844	5.73779	6.02119
1810043H04Rik	13.9736	13.2157	10.7805	11.2278	12.287
1810046K07Rik	0.000642197	0.00109862	0.00109166	0.000422149	0.000332453
1810055G02Rik	41.3981	39.1253	38.3518	41.7362	40.4284
1810062G17Rik	0.584133	0.703094	0.769207	0.474425	0.555651
1810065E05Rik	0	0	0	0	0
2010001E11Rik	0.00177009	0.0139748	0.0128953	0.0164673	0.00190552
2010002M12Rik	1.17291	1.28916	1.41047	1.44088	1.22395
2010003K11Rik	0.0398017	0.0143018	0	0.00482353	0.0258406
2010005H15Rik	0.000702442	0.0013103	0.079127	0.0759996	0.127678
2010012O05Rik	4.66944	4.54032	4.10171	3.30589	3.88327
2010106E10Rik	0.000382839	0.0265618	0.000392049	0	0
2010107E04Rik	155.974	134.447	148.439	139.157	142.325
2010107G12Rik	0.112533	0.0841288	0.0593499	0.0618	0.152687
2010107G23Rik	0.489519	1.11646	1.16661	0.79619	0.932614
2010109A12Rik	0.146959	0.115685	0.0526854	0.108519	0.00767855
2010109I03Rik	0.00663965	0	0.00734877	0	0.00767225
2010111I01Rik	54.9939	52.8488	51.3659	38.006	43.7795
2010300C02Rik	0.197355	0.188218	0.472014	0.134994	0.331522
2010315B03Rik	2.18181	2.19399	1.90617	1.97807	2.16948
2010315B03Rik	0	0	0	0	0
2200002D01Rik	39.2642	33.0826	45.0484	11.5722	51.9269
2200002J24Rik	0.00323658	0.048698	0.000727797	0	0.00269507
2210010C04Rik	0	0.0084284	0.019766	0.00561242	0.00666735
2210011C24Rik	0.0318815	0.026465	0.00627397	0.0204639	0.0535376
2210013O21Rik	37.04	35.0011	34.3653	33.4204	30.1178
2210016F16Rik	21.0903	20.0411	19.67	16.404	22.7665
2210016L21Rik	19.5377	19.9171	19.4075	19.7176	19.5553
2210018M11Rik	8.90167	9.55883	9.57167	9.81195	10.1415
2210404O09Rik	2.7896	2.97828	3.06622	2.77316	3.1276
2210407C18Rik	0	0	0	0	0
2210408I21Rik	1.84731	1.90695	1.98077	1.99212	2.00829
2300002M23Rik	0.061247	0	0.0460657	0	0
2300002M23Rik	0	0	0	0	0
2300002M23Rik	0	0	0	0	0
2300002M23Rik	0	0	0	0	0
2300003K06Rik	0	0	0	0	0
2300005B03Rik	0.235884	0.0921291	0.150098	0.044405	0.0165568
2300009A05Rik	5.59879	5.53527	4.77683	6.49508	5.64119
2310002L09Rik	0	0	0	0.018605	0
2310003H01Rik	4.21816	4.23319	3.99899	3.90518	4.30107
2310007B03Rik	0.0190294	0.021458	0.00340176	0.0411773	0.00763445
2310007L24Rik	0.001209	0	0	0.00152924	0
2310009B15Rik	21.8366	20.868	19.3469	17.5594	22.0439
2310011J03Rik	16.8362	14.9701	13.9166	14.7607	15.3155
2310014L17Rik	1.00463	0.946271	1.01712	1.16879	1.23011
2310022A10Rik	7.311	7.28118	7.07432	8.66339	7.36296
2310022B05Rik	63.3515	61.6903	58.072	45.7623	58.438
2310030G06Rik	1.53561	1.46041	1.73205	1.43605	2.13477
2310033P09Rik	3.61657	3.87365	3.49905	3.8084	4.30375
2310034C09Rik	0	0	0	0	0
2310034P14Rik	0.45305	0.63582	0.587116	0.323242	0.455852
2310035C23Rik	9.11505	9.02144	9.4807	9.00048	9.27077
2310036O22Rik	68.4868	71.9475	70.7405	68.7243	70.2028
2310039H08Rik	9.6868	9.28847	11.6597	9.81003	7.63703
2310045N01Rik	25.7601	27.9714	27.7859	24.3257	23.1854
2310047M10Rik	5.78775	5.84597	5.03878	5.61852	5.25289
2310050C09Rik	0	0	0	0	0
2310057J18Rik	0	0	0	0	0
2310057M21Rik	8.26389	8.37894	8.70144	9.58651	8.81354
2310057N15Rik	0	0	0	0	0
2310061I04Rik	15.2322	15.0361	14.2861	13.7843	16.6237
2310061I04Rik	0	0	0	0	0
2310061I04Rik	0	0	0	0	0
2310061N02Rik	0	0	0	0	0
2310067B10Rik	5.58806	5.92507	5.4895	4.60972	5.57384
2310079G19Rik	0	0	0	0	0
2410002F23Rik	21.9388	22.4028	22.0018	25.0693	24.673
2410004B18Rik	11.0467	11.3352	11.2953	13.2759	11.9276
2410004P03Rik	0.225672	0.186728	0.193988	0.228793	0.211579
2410012M07Rik	0	0	0	0	0
2410015M20Rik	63.4774	61.6507	62.9959	51.8526	56.0566
2410016O06Rik	4.41059	4.20945	4.14649	4.9111	4.8099
2410089E03Rik	4.01401	4.20141	4.15389	4.01303	4.02606
2410124H12Rik	0.000419742	0	0.000233098	0.163183	0.000242478
2410127L17Rik	8.23902	8.09133	7.76881	8.37544	9.23971
2410131K14Rik	6.76094	6.35687	5.88913	7.02133	6.12824
2410137M14Rik	0.020411	0.0043085	0.034416	0.0045177	0
2410137M14Rik	0	0	0	0	0
2410137M14Rik	0	0	0	0	0
2410137M14Rik	0	0	0	0	0
2410141K09Rik	0	0	0.000664133	0	0
2510002D24Rik	3.43548	3.92091	3.58653	3.01502	3.52919
2510002D24Rik	0	0	0	0	0
2510003E04Rik	13.7295	13.4027	12.9977	12.9175	13.1125
2510009E07Rik	3.85693	4.1574	3.91078	3.9806	3.36304
2510039O18Rik	24.9539	24.6713	23.4287	23.9561	26.7076
2510039O18Rik	0	0	0	0	0
2610002J02Rik	19.3647	18.5881	16.5689	15.7016	15.2406
2610002M06Rik	11.3017	9.33519	10.0639	10.2347	11.7431
2610008E11Rik	6.35395	6.03495	5.68066	5.84043	4.44252
2610015P09Rik	1.50341	1.39708	1.38829	1.18053	1.38367
2610020H08Rik	2.10545	2.49804	2.4024	2.29176	2.39649
2610028H24Rik	3.7784e-262	0.0044245	0.00282143	0.00348404	0.00123923
2610034B18Rik	19.1776	18.0695	16.7805	16.2557	19.8729
2610036A22Rik	0	0	0	0	0
2610044O15Rik8	2.51136	2.88298	3.21756	4.0439	4.85377
2610301B20Rik	6.49726	6.34261	5.72115	8.83151	5.76481
2610305D13Rik	0.414844	0.460925	0.427161	0.830399	0.455696
2610305D13Rik	0	0	0	0	0
2610318N02Rik	1.78624	1.346	1.48574	2.10222	1.27052
2610507B11Rik	24.5851	24.8557	25.1857	24.6902	31.2953
2610524H06Rik	9.27473	9.39562	8.85018	7.77361	10.3574
2610528A11Rik	0.178755	0.241994	0.333622	0.52956	0.298154
2610528J11Rik	0	0	0	0.053502	0
2700029M09Rik	24.6649	22.9204	24.0285	22.7519	26.6783
2700049A03Rik	2.71644	2.73125	2.5899	2.45228	2.99295
2700060E02Rik	83.2844	77.2182	80.0929	79.7441	86.7343
2700062C07Rik	8.55771	7.92246	7.94721	8.95008	7.98239
2700081O15Rik	13.1294	14.2279	12.0103	12.4927	10.6733
2700089E24Rik	20.499	19.77	19.0853	19.5583	19.369
2700094K13Rik	42.6949	43.9728	46.0874	33.5479	50.0314
2700097O09Rik	3.50656	3.77675	3.59766	3.77752	3.83222
2810004N23Rik	19.1932	17.6481	18.5814	18.9308	22.5221
2810006K23Rik	5.439	4.25659	4.50826	4.47206	4.62707
2810007J24Rik	0.000104348	0	0	0	0.00018084
2810021J22Rik	2.08867	2.18731	2.11054	1.96409	1.97084
2810403A07Rik	18.1346	17.9404	16.473	19.739	15.9781
2810408A11Rik	0.549162	0.545663	0.522361	0.346244	0.339648
2810408A11Rik	0	0	0	0	0
2810408M09Rik	6.63441	5.84188	5.0372	6.17954	4.81581
2810416G20Rik	0.50892	0.482337	0.383689	0.250217	0.35304
2810417H13Rik	29.4618	30.8453	29.8095	23.6649	36.8704
2810428I15Rik	29.4132	30.3317	27.0555	21.4553	25.3298
2810459M11Rik	0.0105593	0.00200314	0.00282402	0.00751256	0.0026203
2810474O19Rik	5.80849	6.1497	5.53848	6.15708	6.32471
2810474O19Rik	0	0	0	0	0
2900011O08Rik	0.659023	0.593247	0.560597	0.592337	1.09164
2900026A02Rik	11.6307	11.326	11.1128	10.7391	11.0092
2900092C05Rik	0.0234789	0.0185366	0.0252666	0.0503539	0.00316429
3010026O09Rik	2.95138	2.55755	2.45141	2.35643	2.23409
3110001I22Rik	1.25111	1.50309	1.45747	1.52318	1.83953
3110002H16Rik	14.3272	14.2827	14.1105	15.3988	14.6516
3110007F17Rik	0.915121	1.07928	1.00226	0.863943	1.00273
3110009E18Rik	2.7745	3.12052	2.83115	2.55829	2.96592
3110021N24Rik	0.221143	0.127014	0.15373	0.21393	0.249966
3110035E14Rik	0.00537958	0.00719562	0.0327673	0.00634546	0.00289382
3110040M04Rik	0.022203	0.0045923	0.0378005	0.03267	0.0196084
3110040N11Rik	11.9337	12.536	12.4505	10.8207	11.5168
3110043O21Rik	9.04645	8.61019	8.70868	9.79737	9.19445
3110052M02Rik	0.977868	1.22985	1.05758	1.16874	0.806683
3110057O12Rik	1.37628	1.39456	1.31756	1.20435	0.81089
3110062M04Rik	2.37087	3.32381	2.3957	2.63703	2.75087
3110079O15Rik	0	0	0	0	0.0482919
3110082I17Rik	10.2591	11.3934	11.2065	12.7123	13.4606
3110082J24Rik	0.0434977	0.12154	0.174897	0.223832	0.0296477
3300002I08Rik	2.46407	1.31626	1.36179	1.63645	1.52077
3425401B19Rik	0.00277801	0.00518833	0.00365052	0.00792145	0
3632451O06Rik	3.01796	3.13977	2.87078	2.47003	1.67576
3830403N18Rik	0.361833	0.609582	0.558166	0.329134	0.488921
3830406C13Rik	5.65153	5.79731	4.91693	4.94186	4.99878
3830417A13Rik	0.0509802	0.0748868	0.0542652	0.157117	0.0283715
4430402I18Rik	0.337608	0.299911	0.269779	0.202296	0.240373
4632428N05Rik	1.6525	1.79314	1.76766	1.56496	1.04736
4732456N10Rik	0	0	0	0	0
4833403I15Rik	0.175853	0.143771	0.198034	0.493142	0.079729
4833420G17Rik	7.6265	7.89768	7.16736	7.62204	6.73965
4833423E24Rik	0.0088524	0.00632843	0.00516023	0	0
4833427G06Rik	2.60705	2.68712	2.60654	1.94371	1.55256
4833439L19Rik	37.8342	37.6013	39.3202	40.094	36.4866
4921501E09Rik	0	0	0	0	0
4921504E06Rik	0.000247249	0.000860368	0.000642231	8.30057e-05	0.000541853
4921506M07Rik	0.000462869	0.00673875	0.000620286	0.000203901	0.000356489
4921507P07Rik	0.0252891	0.080827	0.0584363	0.0857753	0.0811292
4921509C19Rik	0.0021476	0.000392597	0.00052018	0.000739087	0.00019259
4921511H03Rik	0	0	1.31612e-07	0	0
4921511M17Rik	0.00121429	0.00518387	0.00101575	0.00023742	0.00507726
4921517D22Rik	0	0	0	0	0
4921524J17Rik	28.3982	31.1933	30.2092	29.8484	26.2555
4921524L21Rik	0.000306896	0	0	0.00371033	0.0179428
4921528I07Rik	0.000550842	0.000622807	0.0251526	0.000428293	0.000279896
4921530L21Rik	0	0	0	0	0
4921536K21Rik	0.557384	0.45643	0.488082	0.610582	0.494324
4921539E11Rik	0.000369173	0.000788256	0.00756536	0.000489949	5.3803e-05
4922502D21Rik	0	0	0	0	0
4930401G09Rik	0.0050415	0.0298832	0.0264634	0.00987381	0.0158734
4930402F06Rik	0.00052455	0.0132227	0.00292608	0.014065	0.0391308
4930402H24Rik	10.2721	10.1748	11.2103	12.6161	14.3988
4930402K13Rik	0	0	0	0	0
4930404N11Rik	0.875882	1.13178	0.936751	0.86692	0.545857
4930407I10Rik	0	0	0.0018776	0.00355827	0
4930412D23Rik	0.00252379	0.00151349	0.000706586	0.00147082	0.000427408
4930415F15Rik	0.169185	0.170031	0.166448	0.430066	0.168093
4930415L06Rik	0	0	0	0	0
4930415O20Rik	0.0729129	0.169723	0.148992	0.0676858	0.0844151
4930421P05Rik	0	0.00254413	0.00638223	0.00668437	0.00491307
4930426D05Rik	0	0.00610523	0	0	0
4930427A07Rik	4.70344	5.20422	4.47556	4.01673	5.15224
4930427A07Rik	0	0	0	0	0
4930427A07Rik	0	0	0	0	0
4930428D18Rik	0	0	0	0	0
4930430A15Rik	0.0360215	0.0343311	0.0414625	0.0380312	0.0347116
4930430F08Rik	5.72586	5.16499	4.9652	5.13255	5.50947
4930431P22Rik	0.0294527	0.0424352	0.0137505	0.0216834	0.00107923
4930432K21Rik	0.209123	0.182366	0.31489	0.164805	0.215503
4930432M17Rik	0	0.00176484	0.000629873	0	0
4930433I11Rik	0	0	0	0	0
4930435E12Rik	0	0	0	0	0
4930438A08Rik	0.00864822	0	0.0136682	0.0154608	0.0066063
4930438A08Rik	0	0	0	0	0
4930444G20Rik	0	0	0.00240113	0.00597013	0.00468752
4930444P10Rik	0.248909	0.14053	0.135565	0.0784254	0.132824
4930447A16Rik	0	0	8.01463e-05	0.000334707	0
4930447C04Rik	0.0971449	0.137577	0.244694	0.200776	0.053951
4930449I24Rik	0	0	0	0	0
4930451I11Rik	0	0	0	0	0
4930452B06Rik	2.61001	2.59273	2.45696	1.96693	2.73583
4930453H23Rik	0	0	0	0	0
4930453N24Rik	22.1223	19.9616	22.1233	22.4692	23.0179
4930467E23Rik	0.00877265	0.0156732	0.0179775	0.00760191	0.0125995
4930468A15Rik	0.000337467	0.000328961	0.000611546	0.000799229	0.0014034
4930469G21Rik	0	0.0747923	0.00734084	0	0
4930474N05Rik	0	0	0	0	0
4930480E11Rik	0	0	0	0	0
4930486L24Rik	0.27856	0.280674	0.15351	0.524318	0.182268
4930488N24Rik	0	0	0	0	0
4930500A05Rik	0.0624995	0.0875791	0.0836317	0.0957983	0.0471215
4930502E18Rik	0.0334364	0.0838207	0.0829706	0.0970682	0.0137686
4930503B20Rik	0.328101	0.300649	0.352857	0.430192	0.450292
4930503E14Rik	0.000400655	0	0	0	0
4930503L19Rik	11.1267	12.2202	11.9336	11.8198	12.8015
4930504O13Rik	0	0	0	0	0
4930505A04Rik	0.0540272	0.12321	0.119122	0.133402	0.0789842
4930506M07Rik	0.9143	0.973575	1.00876	0.452833	1.48037
4930513O06Rik	0.000422187	0.000263261	3.9076e-05	0	0
4930519F16Rik	0.0216727	0.0142444	0.00777698	0.0127949	0.0243106
4930519G04Rik	0.0025761	0.00166385	0.000798649	0.00216738	0.00771439
4930521O11Rik	0.000156811	0.00160988	0.00202894	0.00251075	0.000142465
4930522H14Rik	0	0	0	0.000300077	0
4930522L14Rik	1.21998	1.13355	1.05585	0.896485	1.04172
4930523C07Rik	7.21249	6.41093	8.15419	6.52062	6.62728
4930524B15Rik	0.0897724	0.000518937	0.00460657	0	0
4930524N10Rik	0	0	0	0	0
4930538K18Rik	0.199541	0.241851	0.277133	0.239195	0.159563
4930539E08Rik	0.0525951	0.0632951	0.0401617	0.0420711	0.036958
4930539E08Rik	0	0	0	0	0
4930544D05Rik	0.00153461	0.00531573	0.00214843	0.0313501	0
4930544D05Rik	0	0	0	0	0
4930544G11Rik	0	0	0	0	0
4930548H24Rik	0.0287681	0.0645339	0.0457728	0.0658251	0.0477948
4930549C01Rik	0.00300236	0	0.00726414	0.00284966	0.00076355
4930550C14Rik	0.644271	0.633583	0.695548	0.803842	0.722804
4930550L24Rik	0	0.000545453	0.000334696	0.00119195	0
4930555G01Rik	0	0.0041068	0.00238931	0	0.00185053
4930557A04Rik	0	0	0	0	0
4930558K02Rik	0.00434213	0.0344137	0.00431721	0.0107235	0.000671015
4930562C15Rik	0.0608327	0.0983805	0.116242	0.0919259	0.0674809
4930563D23Rik	0.0055542	0.0086855	0.00250586	0.0070401	0
4930563E22Rik	0.656533	0.235086	0.302082	0.269546	0.081796
4930564B18Rik	0.00056058	0.000382277	0.000484184	0	0.00210344
4930564C03Rik	0	0	0	0.0077548	0
4930564D02Rik	0.00330554	0.00120826	0.00263757	0.00172102	0.00110303
4930567H17Rik	0	0.0279048	0	0	0
4930568D16Rik	0	0	0.000568767	0	0.000974725
4930571K23Rik	0	0	0	0	0
4930578C19Rik	0	0	0	3.7182e-05	0.000275824
4930578I06Rik	0.000840275	0	0.00125358	0.00138608	0
4930579F01Rik	0	0.000157427	0.000298992	0.00965203	0.00010084
4930579G24Rik	6.59708	6.58767	6.48025	5.89793	7.6928
4930583I09Rik	0	0	0	0	0.00356953
4930590J08Rik	0.0332979	0.0533471	0.0597265	0.0535721	0.0385096
4930591A17Rik	0	0	0	0	0
4930595M18Rik	0	6.98663e-05	0.000245883	0.000221931	0.000258865
4930596D02Rik	0	0	0	0	0
4931406B18Rik	0.000818205	0	0	0.00960883	0
4931406C07Rik	12.4963	11.838	11.1302	9.35767	9.99282
4931406P16Rik	12.8517	12.9661	14.4985	16.6419	13.9502
4931408C20Rik	0.00271625	0	0	0	0
4931409K22Rik	0.0060407	0.00260708	0.00860203	0.0116804	0
4931414P19Rik	1.70473	1.96617	1.86171	1.79511	1.88804
4931417E11Rik	0	0	0	0	0
4931423N10Rik	0.196979	0.190695	0.190814	0.214762	0.259481
4931428F04Rik	2.73429	2.48183	2.45963	1.78758	2.78835
4931429I11Rik	0.00110046	0.000330987	0.000317127	0.00408842	0.0126072
4931429L15Rik	0.00915804	0.00851479	0.00997909	0.0239032	0.00742155
4931431F19Rik	0	0	0	0	0
4931440F15Rik	0.0377905	0.0583431	0.0311813	0.0396935	0.0313341
4932411E22Rik	0	0	0	0.00743593	0
4932411E22Rik	0	0	0	0	0
4932411N23Rik	0	0.00139451	0.000633183	0.00144897	0.000141574
4932414N04Rik	0.000151198	0.000271028	0.000235128	5.52834e-05	0.0161172
4932416K20Rik	0	0	0	0	0
4932418E24Rik	0.00536487	0.00243741	0.00243283	0.00501079	0.000228393
4932429P05Rik	0	0	0	0	0
4932438A13Rik	3.34983	3.78062	3.58344	3.42306	3.01806
4932438A13Rik	0	0	0	0	0
4932438H23Rik	0.578411	0.541581	0.524911	0.437681	0.512525
4932442L08Rik	0	0.000537967	0.00149371	0.000281073	0
4932443I19Rik	0.00735313	0.00617462	0.00499106	0.00640531	0.00600533
4933402D24Rik	0.0719961	0.0965203	0.0939196	0.0206612	0.0266764
4933402E13Rik	0	0.00542983	0.00459127	0.00503323	0
4933402J07Rik	0.000447674	0.00123048	0	0.000649214	0
4933402N03Rik	0	0	0	0	0
4933402N22Rik	0.0150267	0.00364348	0.00234059	0	0
4933402P03Rik	0	0.00663863	0.005755	0	0
4933403O08Rik	0.0342107	0.00861351	0.00430906	0.00118425	0.00317255
4933405L10Rik	0.116105	0.0312099	0.0582778	0.0575388	0.0781123
4933405O20Rik	0	0	0	0	0
4933406J08Rik	0	0.000871622	0.00145339	0.00260052	0
4933406M09Rik	0.0109345	0.0342363	0.0207526	0.0341567	0.0097381
4933408B17Rik	0.624449	0.578734	0.694339	0.609968	0.436274
4933409G03Rik	0	0.000151211	0	0.000203776	0
4933411G11Rik	0.0353743	0.000502357	0.0978399	0.00111523	0.0132252
4933411K16Rik	0.0967104	0.0845911	0.115232	0.098569	0.154563
4933412E24Rik	0	0	0	0	0.00899825
4933413G19Rik	5.0123e-107	1.6125e-159	0	1.5267e-259	5.5734e-87
4933415F23Rik	0	0	0	0	0
4933416C03Rik	0	0	0	0	0
4933416I08Rik	0	0	0	0.0182665	0.0308438
4933417A18Rik	0.00039975	0.00147444	0.000429173	2.71757e-05	1.33396e-14
4933421I07Rik	0	0	0	0	0
4933425L06Rik	0	0.000177528	0	0	0
4933427D06Rik	0.0856207	0.0245515	0.0467892	0.030045	0.0346038
4933427D14Rik	3.68228	3.62227	3.59464	3.74154	3.64053
4933427G17Rik	0.124093	0.0623067	0.101677	0.0709628	0.0574332
4933428G20Rik	0.33668	0.422845	0.546253	0.436484	0.27296
4933430I17Rik	0.131201	0.170571	0.12733	0.0741095	0.267778
4933433C11Rik	0.0176671	0.00585285	0.0202611	0.0109901	0.0105432
4933434E20Rik	25.187	23.2953	20.5	26.9489	20.6597
4933436I01Rik	0	0	0	0	0
5031410I06Rik	0	0	0.00125699	0	0.00235848
5031414D18Rik	0.504651	0.517924	0.55113	0.359576	0.444737
5031439G07Rik	24.8385	23.6224	23.4685	23.5187	28.1867
5330417C22Rik	0.0120577	0.0132186	0.0161691	0.0287586	0.0114518
5430401F13Rik	0.0037556	0.00430644	0.0154043	0.0194883	0.00121255
5430402E10Rik	0	0	0	0	0
5430419D17Rik	0.00020883	0.00914328	0.00295023	0.00348349	0.000232976
5430421N21Rik	0	0.0131651	0.0135066	0.000416453	0
5430427O19Rik	0.0350049	0.00875513	0.0449121	0.0281653	0.0976942
5430435G22Rik	3.60442	3.11063	2.65404	4.75068	2.64375
5530400C23Rik	0.068697	0	0.00368567	0	0
5730409E04Rik	7.67337	7.2665	6.50011	6.80403	6.55448
5730455P16Rik	6.87062	6.20634	6.71744	5.83341	6.3088
5730507C01Rik	0.998209	1.05038	0.984968	0.983567	0.945249
5730508B09Rik	1.26625	1.34709	1.21065	0.858262	0.972614
5730559C18Rik	1.263	1.24779	1.2602	3.05183	0.893169
5830411N06Rik	0.000216542	0	0	0	0
5830415F09Rik	2.04162	1.70403	1.70087	1.56361	1.63414
5830433I10Rik	1.49866e-73	0.0334076	0.0614811	0.026643	0.0454259
5830473C10Rik	0.0265964	0.0466081	0.0307314	0.0644991	0.0265605
6030419C18Rik	20.9821	20.8999	18.5967	21.091	22.4637
6030458C11Rik	7.69374	8.20499	7.43682	6.43872	7.7501
6030468B19Rik	0.0014578	0.0162623	0.00442921	0.0338927	0.00410471
6030498E09Rik	0.000826807	0.000772981	0.000679578	0.000790004	0.000821033
6330403A02Rik	0	0.000275029	0.00191279	0.00311887	0
6330403K07Rik	4.06353	4.74848	3.85168	3.70686	2.07788
6330403K07Rik	0	0	0	0	0
6330408A02Rik	1.49005	1.71676	1.62402	1.38134	1.54733
6330409D20Rik	1.95416e-33	0.00262812	0.00184688	0.0217916	7.71855e-29
6330416G13Rik	1.81625	1.95116	1.98069	2.91005	2.18552
6430531B16Rik	0.355012	0.241329	0.193725	0.129562	0.100281
6430548M08Rik	1.36463	1.55043	1.37544	1.23626	1.28042
6430550D23Rik	0.379347	0.211266	0.279849	0.205853	0.177423
6430571L13Rik	0.271139	0.243461	0.382258	0.235094	0.232571
6430573F11Rik	0.146322	0.118365	0.15747	0.151721	0.0782517
6430590A07Rik	0.0999943	0.166629	0.228522	0.219725	0.105008
6430628N08Rik	0	0	0	0	0
6720489N17Rik	1.76116	1.85428	2.2287	1.51192	2.24444
6820408C15Rik	0.18209	0.088199	0.113907	0.122648	0.182823
7420426K07Rik	0	0	0	0	0
7420461P10Rik	0.00230928	0.00607002	0.00496383	0.0056832	0.0511226
7530416G11Rik	0.0258299	0.0379689	0.0381689	0.0218091	0.0183881
8030411F24Rik	0	0	0	0	0
8030423J24Rik	0	0	0	0	0
8030462N17Rik	5.68168	5.94528	6.0659	6.52417	7.17005
8030474K03Rik	0.0273345	0.0499676	0.0269999	0.0258031	0.0385272
8430408G22Rik	0.0122478	0.0158894	0.00315915	0	0
8430419L09Rik	6.41913	6.7192	6.30286	6.35933	6.56535
9030025P20Rik	3.12181	3.17987	2.91435	2.7339	2.75589
9030617O03Rik	12.8695	12.9015	13.5064	9.32683	13.9626
9030624G23Rik	0.523559	0.929711	0.358519	0.646581	0.862952
9030624J02Rik	30.1406	30.506	29.8259	29.3245	31.4941
9130008F23Rik	7.07167	5.47896	6.10096	5.8227	7.51769
9130011E15Rik	4.76715	4.38222	4.20231	4.2947	4.56592
9130019O22Rik	1.1782	1.06592	0.849788	1.06164	0.903807
9130023H24Rik	2.35514	2.34413	2.05022	2.17927	1.97773
9130204L05Rik	0.000814697	0.0472672	0.00259534	0.000470752	0.00125393
9130401M01Rik	18.8777	17.9466	18.4385	21.0714	20.2593
9130409I23Rik	0.0196204	0.0105227	0.0275405	0.0298228	0.0379627
9230104L09Rik	0	0.00634321	0	0.00268023	0.00211136
9230110C19Rik	3.67016	3.71189	3.79417	3.43015	4.23173
9230110F15Rik	0	0	0	0	0
9230112D13Rik	0.00228167	0.0043255	0.0108657	0.00137357	0.00944153
9230113P08Rik	0	0	0	0	0
9330159F19Rik	0.057547	0.0637365	0.0891128	0.107393	0.0213302
9330182L06Rik	1.23855	1.52315	1.30035	0.714432	1.40325
9330182O14Rik	0	0	0	0	0
9430007A20Rik	0.0101056	0.0112752	0.0108263	0.0136386	0.0152255
9430015G10Rik	5.10333	5.51644	4.86413	4.70208	5.18623
9430016H08Rik	15.4666	13.0411	14.7572	13.6867	14.4423
9430020K01Rik	13.8496	14.3922	14.0538	12.8043	14.2036
9430038I01Rik	2.36228	2.17242	2.02029	1.90416	2.46625
9430069I07Rik	0	0	0	0	4.4353e-245
9530002B09Rik	0	0.000535452	0.00136377	0	0
9530003J23Rik	0.0054669	0	0.0106788	0	0
9530053A07Rik	0.180934	0.146771	0.179417	0.174994	0.218825
9530057J20Rik	0.0203463	0.0256364	0.0223125	0.0423276	0.0182757
9530068E07Rik	147.378	142.099	136.873	133.035	139.619
9530077C05Rik	1.4481	1.36753	1.20055	0.726465	1.35014
9630033F20Rik	5.05631	4.49226	4.95124	5.646	5.63431
9830107B12Rik	0	0	0.00017239	0	0
9830147E19Rik	1.2568	1.13171	1.08851	1.43331	0.97306
9930012K11Rik	2.01125	1.90493	1.68092	1.7563	1.45186
9930021J03Rik	6.63728	7.15783	6.83663	6.95953	6.69596
9930104L06Rik	4.46073	4.4285	4.19852	4.51713	3.90687
9930111J21Rik1	0.856704	0.760976	0.862651	1.41365	0.857522
9930111J21Rik2	0.972862	0.740441	0.847347	1.29153	0.961862
a	0.0675815	0.0677121	0.090536	0.144948	0.0395435
A130010J15Rik	2.50748	2.54124	2.3576	2.41527	2.37405
A1bg	0	0	0	0.00650213	0
A1cf	0.00104189	0.00346913	0.00225012	0.00250511	0.00221909
A230046K03Rik	18.4095	18.9288	18.4819	18.7838	17.7979
A230050P20Rik	6.58408	6.80739	5.61313	9.19425	4.73803
A230065H16Rik	0.124212	0.177871	0.149602	0.16699	0.331114
A2m	0.0239147	0.0267639	0.177909	0.0400375	0
A330050F15Rik	0.000218373	0	0.000268512	0.0036815	0
A330070K13Rik	0	0	0	0	0
A3galt2	0.644483	0.675215	0.858387	0.967482	0.916395
A3galt2	0	0	0	0	0
A430005L14Rik	9.82908	9.05654	8.71701	9.36511	9.11904
A430033K04Rik	1.80163	1.83045	1.21788	1.4561	1.15043
A430078G23Rik	0	0	0.00224611	0.00314998	0
A430089I19Rik	0.00467878	0	0	0.000616217	0
A430105I19Rik	5.87786	5.54559	5.81451	7.53876	4.545
A4galt	8.28868	10.1598	6.64068	4.35732	5.32712
A4gnt	0.000808864	0.000847119	0.0171495	0.00603187	0.000389979
A530016L24Rik	0.0687833	0.0593973	0.0202893	0.00313497	0.101968
A530032D15Rik	0.021424	0.0212786	0.0458028	0.0982886	0.00850041
A530054K11Rik	2.40076	2.28849	2.13941	2.30205	2.11592
A530064D06Rik	0	0	0.0152811	0	0
A530099J19Rik	0	0	0	0	0
A630001G21Rik	0.286394	0.162988	0.244428	0.301087	0.262674
A630023A22Rik	0.188087	0.178818	0.0899954	0.112353	0.0326154
A630033H20Rik	4.5871	3.62869	4.43828	4.56503	4.40452
A630073D07Rik	0	0	0	0	0
A630076J17Rik	0.0096581	0	0.0134715	0.00128143	0.00750935
A630081J09Rik	0.0182659	0	0.0166833	0.0074052	0
A630095E13Rik	0.0146321	0.0162227	0.0909889	0.0421	0
A630095N17Rik	0.00231623	0.00139414	0.0184088	0.138472	0.0286633
A730017C20Rik	0.150727	0.0261223	0.0558677	0.0655039	0.00165858
A730067D02Rik	0.00662473	0.0189764	0.0197156	0.0127059	0.0204246
A830005F24Rik	0.455929	0.507241	0.367353	0.327217	0.37336
A830010M20Rik	0.95958	1.06429	1.00903	0.657994	0.901008
A830018L16Rik	0.244633	0.31447	0.208838	0.0386514	0.149157
A830021F12Rik	0.000129711	9.49412e-05	0.000275937	7.9945e-05	0.0102301
A830080D01Rik	4.48076	4.73531	4.45978	4.76578	4.61687
A930009A15Rik	0.00226927	0.0310752	0.00381147	0.0275742	0.00808394
A930018P22Rik	0.00772795	0.00402667	0.0243756	0.0086637	0
AA414768	4.74246	4.61282	4.9669	5.34345	4.16972
AA415398	0.918631	0.891003	0.838675	0.903917	0.697755
AA467197	5.69294	5.10928	4.67702	4.53488	8.25901
AA623943	0.00080328	0.000515227	0	0	0
AA792892	0.000593812	0.00146371	0.0434594	0.000427064	0.000665951
AA986860	0.681705	0.700454	0.65965	0.628091	0.550398
AA987161	2.15558	2.19861	2.08781	2.22872	1.75482
Aaas	28.9505	29.3124	30.2165	27.9259	30.9
Aacs	26.5332	25.5761	24.7384	26.5967	24.3203
Aadac	0	0	0	0	0
Aadacl2	6.8052e-05	0	0.000439974	5.91657e-05	0.0020931
Aadacl3	0	0	0	0	0
Aadat	0.754257	0.561298	0.649813	0.337745	0.671364
Aaed1	7.60408	7.99785	6.92636	8.50315	7.5549
Aagab	10.2614	9.83164	10.0799	10.138	10.6007
Aak1	6.33471	7.20097	7.25937	7.07451	7.48366
Aamdc	7.65451	7.9329	7.76006	6.2592	7.55802
Aamp	53.7912	49.937	49.0327	52.2876	53.5498
Aanat	0.0322344	0.0440405	0.0089448	0.0338155	0.0067549
Aar2	10.0904	8.72032	9.37989	9.85671	9.97845
Aard	0.0649284	0.0693863	0.0494526	0.149586	0.0885929
Aars	94.561	91.1277	79.8913	107.338	88.1591
Aars2	5.14513	5.08112	4.76179	4.59105	5.2366
Aarsd1	13.9416	13.7144	13.2642	11.4559	14.7029
Aasdh	1.77614	2.02559	1.86434	1.8199	1.67543
Aasdhppt	16.7563	16.6714	17.0213	19.7321	19.1495
Aass	0.0963196	0.152257	0.0974081	0.109651	0.058958
Aatf	16.7038	16.5302	16.8932	20.424	20.5272
Aatk	0.0738142	0.0588347	0.0507527	0.0495449	0.100506
AB124611	0.0402272	0.130686	0.0679467	0.103349	0.0879213
Abat	2.24717	2.04124	2.21655	2.3115	1.17633
Abca1	1.16297	1.24296	1.1054	1.1136	0.931956
Abca12	0.00528253	0.00390418	0.00230542	0.00133583	0.00014606
Abca13	0.0449673	0.0418026	0.0400677	0.0382819	0.0351636
Abca14	0	0.000483372	0.000296353	0.000151353	0.000296666
Abca15	0	0	2.06695e-05	0	0.000164293
Abca16	0.011934	0.014113	0.0139833	0.0154568	0.0165354
Abca17	0.015813	0.00887118	0.00875715	0.00855879	0.00350365
Abca2	4.45801	4.77232	4.60008	3.22567	5.86801
Abca3	4.76502	4.90942	5.2172	4.38081	5.83158
Abca4	0.0814156	0.0804152	0.0765984	0.0777317	0.103672
Abca5	2.70593	2.60808	2.83347	2.75307	2.60742
Abca6	0.247797	0.353386	0.358578	0.546054	0.179909
Abca7	4.20299	4.23239	4.1509	3.79903	4.06578
Abca8a	0.0246576	0.0162689	0.0223237	0.0156027	0.0185519
Abca8b	0.481164	0.638321	0.601419	0.416186	0.603643
Abca9	0.24978	0.195482	0.202029	0.205407	0.145237
Abcb10	13.4551	13.3115	13.2936	10.0873	15.4963
Abcb11	0.044595	0.0368205	0.0375331	0.0388005	0.0257541
Abcb1a	1.74269	1.64439	1.58938	1.41406	2.57816
Abcb1b	6.45475	7.10372	6.80632	6.15251	8.8799
Abcb4	0.225855	0.19442	0.211791	0.227558	0.22702
Abcb5	0.00745067	9.462e-05	0.0356772	2.21516e-05	0.00341469
Abcb6	3.20528	3.00863	2.70658	3.54196	3.10167
Abcb7	6.29127	6.44768	6.66041	5.59229	6.64276
Abcb8	5.94846	6.33401	5.95177	4.92204	6.02747
Abcb9	0.902654	0.902054	0.746388	0.499576	0.591259
Abcc1	28.0897	26.9321	27.9757	33.9792	32.773
Abcc10	1.79067	1.96687	1.79359	1.51675	1.5995
Abcc12	0.128489	0.198453	0.196145	0.0580947	0.185115
Abcc2	0.00564453	0.00530103	0.0023042	0.00505533	0.0037043
Abcc3	0.590847	0.65803	0.623048	0.922082	0.618683
Abcc4	3.98525	3.8801	3.83753	3.70447	4.86714
Abcc5	20.8266	23.6016	21.0419	14.2146	17.2042
Abcc6	0.0275803	0.0210873	0.0205461	0.000427689	0.00287302
Abcc8	0.0184502	0.00454729	0.0196589	0.00371598	0.0196188
Abcc9	0.0783726	0.100308	0.064429	0.161877	0.0220806
Abcd1	7.19301	7.56633	6.48312	5.31561	5.79303
Abcd2	0.60572	0.595686	0.536511	0.337026	0.529705
Abcd3	18.5156	18.4396	18.5478	18.2998	19.6732
Abcd4	10.4533	11.4392	10.4479	9.42807	10.9869
Abce1	55.772	53.8734	56.5442	59.908	66.4209
Abcf1	33.5755	32.7447	33.112	37.4314	37.9757
Abcf1	0	0	0	0	0
Abcf1	0	0	0	0	0
Abcf2	40.688	38.1944	39.0194	47.6112	47.8941
Abcf3	14.7746	14.2557	14.08	14.2938	14.6546
Abcg1	0.078002	0.155304	0.151951	0.559306	0.221547
Abcg2	42.264	38.3678	40.3107	31.5566	48.4411
Abcg3	0.00779034	0.0137571	0.00860864	0.00549871	0.00216504
Abcg4	0.202066	0.263752	0.288222	0.192078	0.176558
Abcg5	0.0118104	0.0395244	0.00184581	0.025561	0.0142634
Abcg8	0.00834945	0.00579273	0.00118373	0.0035467	0.000507155
Abhd10	6.75216	8.19583	7.89922	6.61868	7.8111
Abhd11	12.4876	12.9661	11.1991	13.7816	12.159
Abhd12	29.243	26.8924	27.5179	23.8368	29.7074
Abhd12b	0	0.0212982	0.00726353	0.00986897	0.000450065
Abhd13	10.0393	10.9391	10.8186	12.1939	11.4388
Abhd14a	17.492	16.772	15.5487	18.6237	17.0182
Abhd14b	12.7371	12.2767	10.1524	8.76044	9.27027
Abhd15	0.113537	0.138946	0.121418	0.131331	0.130278
Abhd16a	18.2902	18.1066	16.6871	16.258	15.9771
Abhd16a	0	0	0	0	0
Abhd16a	0	0	0	0	0
Abhd16a	0	0	0	0	0
Abhd16b	0.0182667	0.0533365	0.0378746	0.0391805	0.0624644
Abhd17a	38.9203	37.3938	38.8719	40.7135	41.134
Abhd17b	11.7073	11.6228	12.4789	13.3686	13.2805
Abhd17c	13.3575	13.1013	12.6438	11.5219	15.1654
Abhd2	12.122	12.6582	12.6189	13.848	14.6643
Abhd3	0.277602	0.403676	0.36758	0.269755	0.298488
Abhd4	40.4708	38.1414	36.8671	37.6472	35.798
Abhd5	27.0736	25.973	24.9765	30.2108	28.5336
Abhd6	4.16287	3.429	3.97879	3.71034	4.27492
Abhd8	17.7568	16.6877	15.4052	18.5817	16.525
Abi1	40.6951	38.7387	40.2679	37.9738	46.6444
Abi2	6.20566	6.36575	6.59434	5.93714	6.97649
Abi3	0.527431	0.388886	0.325455	0.655965	0.165409
Abi3bp	15.1996	17.1216	12.0734	4.2568	8.18962
Abl1	35.9832	35.2081	39.0501	32.7263	45.3064
Abl2	7.88399	8.37103	9.97868	10.7329	12.7531
Ablim1	2.51781	2.84612	2.28166	2.27255	1.71819
Ablim2	0.0722343	0.0490483	0.0446275	0.0772483	0.0410064
Ablim3	0.218914	0.214908	0.183794	0.2077	0.14951
Abo	0.0147401	0.0244801	0.0145775	0.0140905	0.0151192
Abr	11.0069	10.8471	11.1615	12.4848	12.6242
Abra	0.14799	0.0420424	0.0578336	0.0275738	0.0337543
Abracl	137.4	128.265	132.354	112.269	129.792
Abt1	9.32925	8.50761	8.23513	9.92385	10.8739
Abtb1	2.94605	2.89024	2.57524	3.09392	1.98696
Abtb2	4.16352	3.97912	4.13594	4.0382	4.61728
Acaa1a	27.6802	28.5864	26.0309	22.5087	25.8601
Acaa1b	4.00197	4.03759	3.73785	3.30724	3.43333
Acaa2	32.2353	30.7243	29.1039	24.963	31.9307
Acaca	7.52792	7.52591	7.07194	6.65895	7.2173
Acacb	0.36844	0.349499	0.32813	0.449159	0.255721
Acad10	1.08793	1.07728	0.970348	0.933623	1.00014
Acad11	5.45992	5.41995	5.32886	5.05382	4.24457
Acad12	0.786056	0.775223	0.764874	0.783293	0.712357
Acad8	15.673	15.0693	15.3537	12.868	13.0277
Acad9	14.2035	14.7277	14.4796	13.5645	16.68
Acadl	48.2525	46.3029	45.3126	37.2044	48.0139
Acadl	0	0	0	0	0
Acadm	16.7212	18.9179	17.6875	11.8056	18.0377
Acads	14.0915	13.4741	13.5365	12.856	14.1922
Acadsb	15.9521	16.1313	14.7913	13.9745	13.0822
Acadvl	29.2356	27.4485	25.588	24.2822	26.6824
Acadvl	0	0	0	0	0
Acan	1.06251	1.12967	0.81908	1.01111	0.86668
Acap1	0.0308349	0.0316077	0.0233275	0.0270318	0.032078
Acap2	16.5647	17.3957	17.213	15.9001	18.2377
Acap3	12.8738	12.5196	11.6471	13.3106	12.676
Acat1	37.2247	36.9009	34.3795	27.4461	33.754
Acat2	25.3426	24.7727	23.5571	21.1966	19.2552
Acat3	4.91301	5.3431	4.68726	4.04801	3.98297
Acbd3	28.4039	27.9397	28.4464	30.6756	26.9887
Acbd4	5.48467	5.59701	5.08828	4.59604	4.08443
Acbd5	15.4006	14.5762	15.3422	13.1289	15.4285
Acbd6	23.2758	21.8503	22.0179	25.3235	25.6556
Acbd7	0.0446045	0.0446812	0.00326798	0.00685087	0.00280058
Accs	1.18996	1.49255	1.29598	1.49004	1.30543
Accsl	0.00738414	0.00652494	0.013713	0.00767461	0.00466077
Acd	22.2869	24.5711	21.0129	21.8466	22.8631
Ace	1.88158	2.64924	2.85764	0.64228	2.3767
Ace2	0.0213189	0.0324554	0.0156616	0.0204725	0.0172773
Ace3	0	0.00073196	0	0	0
Acer1	0.00231546	0.00472035	0.00304127	0.00363753	0.00201419
Acer2	0.768073	0.676684	0.556382	0.989863	0.630401
Acer3	18.0186	17.3542	17.5314	12.4318	21.7024
Ache	0.0478649	0.112796	0.19966	0.123096	0.0625855
Acin1	53.3004	53.1192	52.6599	58.78	52.6034
Ackr1	0.32986	0.270158	0.268939	0.342748	0.0848218
Ackr2	0.0437039	0	0.0119261	0.0424909	0
Ackr3	16.0398	15.5223	11.9712	12.3299	11.7305
Ackr4	0.202825	0.213184	0.150495	0.0947313	0.0718701
Acly	46.7873	46.6925	45.0482	47.9527	46.09
Acmsd	0.00781633	0.00518117	0.0051588	0.0103106	0.00243555
Acn9	7.23135	7.50636	6.6631	7.48865	9.19524
Acnat1	0.000935333	0.000571917	0.0011026	0.00201978	0.000321618
Acnat2	0.00119932	0.00191812	0.00116331	0.000270635	0
Aco1	19.2686	18.9873	18.3916	17.1784	18.986
Aco2	62.6647	62.4833	62.2571	58.2523	65.713
Acot1	2.86018	3.2818	2.60384	2.71355	2.84348
Acot10	12.7615	11.8847	12.8618	11.3706	14.5563
Acot11	1.78756	1.97545	1.32262	1.76682	0.981415
Acot12	0.00975869	0.00832574	0.00886093	0.0254511	0.0207521
Acot13	32.7308	30.3499	30.8596	35.9743	28.8926
Acot2	5.79031	5.52089	4.78719	6.55417	4.81077
Acot3	0	0.00324513	0	0	0
Acot4	0.163311	0.103327	0.165895	0.370682	0.17085
Acot5	0.0858306	0.132617	0.0651442	0.100793	0.147624
Acot6	0.841871	0.851586	0.582718	0.975706	0.861909
Acot7	91.8109	83.2994	87.6747	86.8206	108.823
Acot8	5.65904	5.06456	5.30787	5.24003	5.11182
Acot9	40.9091	37.8955	42.4112	37.191	46.5089
Acox1	20.5383	21.3508	22.0295	21.1322	20.4597
Acox2	0.00067448	0	0.000490163	0.000226447	0.0210393
Acox3	5.13614	5.00437	4.49918	3.92149	3.94924
Acoxl	0.0180434	0.0278719	0.0211143	0.0363764	0.0195722
Acp1	15.6842	14.5832	15.7416	15.5709	17.8961
Acp2	16.1734	16.686	16.1141	15.6939	16.2199
Acp5	1.8183	2.07023	1.67134	1.59518	1.6643
Acp6	10.4816	10.2733	9.79749	8.19679	9.63656
Acpp	0.166009	0.151277	0.124964	0.237409	0.136902
Acpt	0.0197269	0.0289743	0.0681154	0.0640909	0.0224131
Acr	0.046635	0.00692893	0.00212813	0.000784713	0.0452416
Acrbp	1.17762	1.37694	0.819696	0.876043	0.518745
Acrv1	0.0159326	0.0345669	0.0192125	0.032532	0.0092481
Acsbg1	0.0808766	0.0698117	0.111399	0.804693	0.305928
Acsbg2	0.000180005	0	0.0005998	2.19761e-05	0
Acsf2	5.52202	5.98159	5.70605	4.16598	4.84183
Acsf3	4.85324	4.12724	4.23441	3.26279	5.00784
Acsl1	4.67471	5.06293	4.82564	3.44053	5.0565
Acsl3	10.6446	11.5813	11.3307	10.6064	9.67001
Acsl3	0	0	0	0	0
Acsl4	14.4468	14.6143	15.324	20.1833	18.565
Acsl5	26.7804	27.3984	26.6374	26.653	30.3444
Acsl6	0.273486	0.210376	0.322928	0.264544	0.313783
Acsm1	0	0	0	0	0.000582535
Acsm2	0.000243389	0.000204425	0	0.000167539	0
Acsm3	0.0531828	0.0514438	0.0507774	0.0496968	0.0468997
Acsm4	0.00205966	0.00116854	0.00098181	0.000676986	0.00308912
Acsm5	0.000812175	0	0	0	0
Acss1	0.0320986	0.0354197	0.0235295	0.0425387	0.0175728
Acss2	3.99108	4.17603	3.78187	2.79427	2.6045
Acss3	0.179481	0.22551	0.115871	0.162829	0.148798
Acta1	31.3976	24.9567	29.7689	33.2506	24.559
Acta2	2852.62	2543.21	2821.06	2320.5	1588.51
Actb	2897.83	2758.54	3038.45	2623.72	3056.87
Actbl2	0	0	0	0	0
Actc1	0.107994	0.115748	0.124777	0.111607	0.0396746
Actg1	2140.51	1972.31	2115.28	1795.56	2196.73
Actg2	62.9238	51.7402	56.2647	98.8165	25.4054
Actl10	0	5.0305e-87	7.3921e-303	1.6642e-271	0
Actl11	0	0	0	0	0
Actl6a	22.4769	22.1254	23.5614	23.0209	26.5387
Actl6b	0	0.000441543	0.00051464	0.000951207	0.00081828
Actl7a	0	0.0378554	0.0602539	0.00774533	0.0222596
Actl7b	0.0897255	0.0342355	0.0795546	0.0534508	0.0809009
Actl9	0	0.0398142	0.00772827	0	0
Actn1	323.668	293.66	332.529	282.338	311.647
Actn2	0.0695762	0.105349	0.0903071	0.0674448	0.072247
Actn3	0.683329	0.589362	0.584294	1.07097	0.482249
Actn4	317.549	297.567	332.217	274.442	332.356
Actr10	67.3967	60.3619	63.1615	64.394	66.1469
Actr1a	65.3811	62.5675	64.7338	61.1174	68.073
Actr1b	53.9711	51.4232	49.3499	57.0153	57.7828
Actr2	77.4702	74.9772	79.8741	78.5588	87.7363
Actr3	136.852	130.351	142.787	127.311	152.325
Actr3b	1.31157	1.04809	1.20192	1.03709	0.893242
Actr5	4.09026	3.94617	3.32849	3.79467	4.17862
Actr6	6.87937	6.9705	7.09114	7.48185	7.15814
Actr8	10.4979	10.5637	10.2616	10.5342	9.96992
Actrt1	0	0	0	0	0
Actrt2	0	0	0	0	0
Actrt3	0.014994	0.0187554	0.0355501	0	0.0283774
Acvr1	22.3503	22.001	21.8203	27.7085	23.792
Acvr1b	4.64508	5.13139	4.73087	5.44112	4.4641
Acvr1c	0.0376149	0.0311336	0.0425282	0.0278861	0.026382
Acvr2a	10.0656	9.75856	8.36539	11.3446	6.81343
Acvr2b	0.225866	0.309475	0.257859	0.285056	0.382276
Acvrl1	7.98707	8.21046	7.9819	9.29765	7.5464
Acy1	8.65115	9.33779	8.20803	7.95622	9.37855
Acy3	3.48923	3.23025	3.14004	3.10896	3.05899
Acyp1	9.15133	9.66395	9.79223	7.28433	8.72244
Acyp2	11.3345	11.9022	9.5647	11.8282	11.4117
Ada	5.07095	4.80323	4.45438	4.50911	3.79176
Adad1	0.0810581	0.073736	0.0807351	0.0895164	0.0913467
Adad1	0	0	0	0	0
Adad1	0	0	0	0	0
Adad1	0	0	0	0	0
Adad2	0	0.0131099	0	0	0
Adal	2.42521	2.20974	2.31772	1.88855	2.25118
Adam10	41.3882	40.7529	41.3396	37.9987	41.8994
Adam11	0.230805	0.255141	0.200453	0.255851	0.244428
Adam12	12.9983	12.9097	12.5596	27.2893	10.1323
Adam15	38.8653	36.1144	35.8305	41.1988	37.151
Adam17	21.074	21.9498	21.3913	20.8439	22.5619
Adam18	0.00774393	0.0339158	0.0018368	0.0135295	0.00107226
Adam19	26.453	24.1768	27.0618	29.5374	30.6337
Adam1a	0.557084	0.617381	0.59856	0.600984	0.64971
Adam1b	0.136633	0.146939	0.158168	0.160468	0.14439
Adam2	0.993383	0.892393	0.955783	1.07523	1.07606
Adam20	0.00330132	0	0	0	0
Adam21	0.0210582	0.039001	0.0409995	0.0280986	0.0191288
Adam22	0.759077	0.760579	0.713132	0.464285	0.875085
Adam23	7.77239	7.34363	6.42001	14.4305	5.16433
Adam23	0	0	0	0	0
Adam24	0	0	0	0	0
Adam25	0.00330134	0	0	0	0
Adam26a	0	0	0	0	0
Adam26b	0	0	0	0.000957017	0
Adam28	0.000221599	0.000266509	0.00365165	0.0044682	0.00120973
Adam29	0.000385935	7.81547e-05	0.000711109	0.000618277	0.000361992
Adam3	0.116191	0.135457	0.0759932	0.118731	0.0897814
Adam30	0	0.0117728	0	0.0164334	0.0125193
Adam32	0.168574	0.196908	0.166311	0.24938	0.0758921
Adam33	4.11035	4.31177	3.20516	6.17068	2.95164
Adam34	0	0	0	0	0
Adam39	0	0	0	0	0
Adam4	0.186045	0.11027	0.176249	0.122035	0.114076
Adam5	0.622764	0.713592	0.552972	0.450534	0.520802
Adam6a	0	0	0	0	0
Adam6a	0	0	0	0	0
Adam6b	0	0	0	0	0
Adam6b	0	0	0	0	0
Adam7	0.0018416	9.98407e-05	0.000570914	0.000213875	0.000334311
Adam8	18.3412	21.9882	21.9072	12.3257	38.6091
Adam9	79.0059	79.7053	83.0256	79.5608	81.1876
Adamdec1	0.0265745	0.0395286	0.0105111	0.0323367	0.0280948
Adamts1	46.3484	52.1319	41.0318	21.9808	29.8788
Adamts10	12.4682	13.8679	12.7329	13.7951	9.82167
Adamts12	4.81548	4.79203	4.36472	4.41776	2.83983
Adamts13	0.0114403	0.00918773	0.0127717	0.00950855	0.0114735
Adamts14	2.67713	2.82074	2.12804	3.14409	1.92373
Adamts15	0.0411788	0.021056	0.0423635	0.0775221	0.00455394
Adamts16	0.0546883	0.0555946	0.0367578	0.0930539	0.0500271
Adamts17	0.105733	0.0662372	0.0524472	0.0810484	0.0645164
Adamts18	0.118267	0.0567385	0.106996	0.0144205	0.0430358
Adamts19	0.0238804	0.00923124	0.0215568	0.0235198	0.00034037
Adamts2	9.20478	9.42928	7.16483	15.2804	6.75774
Adamts20	0.279405	0.305981	0.20776	0.129692	0.0612463
Adamts3	0.865987	0.879815	0.556806	0.577827	0.332056
Adamts4	6.0602	6.26661	5.83442	6.09014	3.47171
Adamts5	10.6107	9.85152	8.50474	6.38067	4.41711
Adamts6	4.76924	4.64397	4.85712	8.13432	2.98135
Adamts7	2.29434	2.70807	2.4074	2.87955	2.33541
Adamts8	0.0685232	0.0354828	0.0294546	0.0446429	0.0333304
Adamts9	2.39002	2.3789	1.7932	2.67545	1.37064
Adamtsl1	3.36983	3.37419	2.5595	3.27398	1.21935
Adamtsl2	0.105168	0.0505273	0.0443704	0.261678	0.0313976
Adamtsl3	8.3772	9.66086	7.73938	4.28418	6.31984
Adamtsl4	13.7583	15.0892	12.9296	8.18307	11.1313
Adamtsl5	20.3486	20.286	20.001	21.2848	19.9571
Adap1	0.144121	0.110727	0.15111	0.243897	0.0955119
Adap2	0.0304129	0.0248788	0.0278931	0.0456407	0.000524735
Adar	17.103	18.1818	16.7303	22.2388	15.1019
Adarb1	1.48496	1.51708	1.55529	1.8868	1.91128
Adarb2	0.0316181	0.0326189	0.0307667	0.0247493	0.0320847
Adat1	1.19835	1.36975	1.1382	1.2512	1.40439
Adat2	5.20686	4.76403	5.28773	5.772	6.99352
Adat3	1.95059	2.23909	2.55709	2.08247	2.18924
Adck1	6.26816	5.67699	5.38386	5.96419	5.57965
Adck2	5.43644	5.43954	5.10269	3.80444	4.48883
Adck3	0.345293	0.303616	0.273311	0.262477	0.263136
Adck4	12.359	12.4133	11.8683	12.7918	9.60953
Adck5	6.46938	6.63852	6.15056	6.87334	6.43757
Adcy1	0.438679	0.51905	0.395103	0.568641	0.545891
Adcy10	0.0175322	0.00491523	0.00466303	0.0116336	0.00192268
Adcy2	2.2542	2.26346	2.19938	3.36584	2.05033
Adcy3	13.2896	12.893	12.8502	12.1969	14.6626
Adcy4	3.67274	3.712	3.33641	3.7048	2.99713
Adcy5	0.51557	0.477428	0.495466	0.911515	0.187341
Adcy6	18.1079	18.0111	16.1915	17.0382	16.0416
Adcy7	6.02458	5.61271	5.71923	9.28388	5.34252
Adcy8	0.0865351	0.0850363	0.0811186	0.0584552	0.107609
Adcy9	1.54963	1.62562	1.41836	1.16827	1.52845
Adcyap1	1.052	1.31603	1.13604	0.169261	1.55105
Adcyap1r1	3.87431	3.43541	3.75975	6.91846	3.88068
Add1	68.433	67.1652	65.7982	64.6066	66.344
Add2	0.103816	0.0968337	0.115259	0.0556217	0.148053
Add3	11.1803	12.4326	10.9235	5.81162	9.88622
Adgb	0.0456592	0.0283998	0.0126439	0.056101	0.00482509
Adh1	0.819528	0.947001	0.566943	1.33965	0.342085
Adh4	0.0153525	0	0	0.0103068	0.00119302
Adh5	63.3569	62.1353	63.7044	62.5574	64.7896
Adh6a	0	0	8.83417e-05	0.00049555	0
Adh6b	0.0146266	0.000390687	0.000455347	0.00048795	0
Adh7	4.45598	4.24337	3.41223	4.712	3.7441
Adhfe1	2.69085	2.53913	2.60041	1.98782	2.69082
Adi1	11.5245	12.2146	10.8031	11.7886	13.838
Adig	0.0635295	0.0303067	0.0362716	0.0113675	0.0343656
Adipoq	0.0400454	0.0219954	0	0.029668	0.0236509
Adipor1	94.4024	87.3854	91.7789	87.6514	88.8434
Adipor2	15.6567	15.3094	14.75	17.3192	16.6398
Adk	98.4793	96.7922	99.0619	77.824	100.218
Adm	61.5001	59.6617	62.8194	30.1671	87.3143
Adm2	2.72435	2.7599	1.29434	3.44309	1.67864
Adnp	29.8427	31.0341	29.7756	27.9041	31.2844
Adnp2	7.99626	8.13323	7.61742	7.23569	8.12407
Ado	9.10761	9.0729	8.47625	11.4198	9.89219
Adora1	0.273012	0.219462	0.303694	0.145356	0.261758
Adora2a	0.275326	0.288149	0.278673	0.420828	0.433459
Adora2b	4.47165	3.74078	3.62961	6.42824	3.7325
Adora3	0	0	0	0	0
Adpgk	27.195	27.0709	25.456	27.5156	29.7643
Adprh	43.489	40.2785	40.6887	45.7926	40.8636
Adprhl1	5.00295e-05	0.000276729	0.00114556	0.0078729	0.000655725
Adprhl2	11.1528	11.2757	10.4743	11.1158	11.4957
Adprm	10.1007	8.84623	9.05565	8.76368	8.74196
Adra1a	0.0274537	0.00701874	0.0120271	0.0157561	0.0571769
Adra1b	11.4284	11.0931	12.2006	10.9334	9.61365
Adra1d	15.0861	16.5822	15.5636	13.9279	11.4039
Adra2a	1.41869	1.24996	1.22513	5.28517	1.54798
Adra2b	0.0150156	0.0056636	0.0129074	0.00642158	0.0438989
Adra2c	0	0	0	0	0
Adrb1	0.155275	0.210998	0.239081	0.319555	0.125854
Adrb2	1.63486	1.59951	1.3996	0.979512	1.22106
Adrb3	0.263748	0.216126	0.262589	0.28865	0.156282
Adrbk1	26.4279	25.6772	24.1208	25.8882	29.8634
Adrbk2	0.312101	0.271413	0.296286	0.199151	0.285492
Adrm1	31.9475	29.5689	31.5357	33.9273	34.2009
Adsl	28.1836	26.0626	27.3556	29.0831	34.8672
Adss	37.5584	35.6351	38.1654	38.4615	45.7468
Adssl1	2.68802	2.20811	2.32358	2.93794	3.05353
Adtrp	0.202573	0.11597	0.147339	0.195802	0.2472
Aebp1	210.718	232.859	216.33	222.651	222.065
Aebp2	45.042	45.6917	46.1879	44.4631	51.6988
Aen	47.6828	45.8297	45.7698	50.1573	48.4355
Aes	263.2	255.579	242.107	214.002	270.88
AF067061	0.00814865	0	0.0186657	0	0
AF067063	0.0252463	0	0.062304	0	0
AF251705	0	0	0	0	0
AF366264	0	0	0	0	0
AF529169	0.028395	0.0134514	0.0230429	0.0137654	0.0145851
Afap1	17.3761	18.0844	17.4458	15.2459	14.6585
Afap1l1	0.204256	0.236639	0.228725	0.466685	0.280373
Afap1l2	0.436512	0.458733	0.409712	0.594625	0.182061
Aff1	17.3399	16.9518	19.8242	22.2904	18.6431
Aff2	3.5299	3.72346	3.53215	1.92762	3.53818
Aff3	4.51764	4.1603	3.91006	4.06904	2.58173
Aff4	21.2802	21.9183	22.8821	23.5518	22.0624
Afg3l1	20.9941	20.2394	19.8272	18.6866	21.9617
Afg3l2	18.8855	19.5885	19.2929	21.8841	22.2743
Afm	0.0018531	0.00486991	0.000761277	0.000406576	0.00111156
Afmid	2.81964	2.41769	2.92688	2.0074	2.45084
Afp	0.0237645	0	0.00425059	0.0101434	0.0208077
Aftph	12.0721	11.5284	12.1513	11.7362	13.8677
Aga	80.489	76.2595	74.4395	76.2792	68.4401
Agap1	6.35006	6.6258	6.07256	7.85197	6.69365
Agap2	0.115888	0.0982052	0.073154	0.117513	0.0409144
Agap3	19.5535	19.2101	18.2852	19.4205	20.2905
Agbl1	0.013953	0.0134231	0.0155067	0.0145173	0.0159671
Agbl2	0.711026	0.713763	0.705077	0.70912	0.571021
Agbl3	2.60821	2.23024	2.44886	1.91078	2.40495
Agbl4	0.0594739	0.0292218	0.0209793	0.0188283	0.00570447
Agbl5	1.99689	2.39101	1.84483	1.50094	1.86671
Ager	1.06068	1.15525	1.06889	1.18216	0.67135
Ager	0	0	0	0	0
Ager	0	0	0	0	0
Ager	0	0	0	0	0
Agfg1	33.7341	35.2441	35.3069	41.4505	42.0889
Agfg2	7.43544	7.01456	7.02897	6.25105	6.68916
Aggf1	10.2515	10.2265	10.4259	10.2318	11.8222
Agk	3.89391	3.91399	3.75685	3.77666	3.81161
Agl	9.05822	9.26541	9.02437	8.82137	8.64582
Agmat	0.00202257	0.00228392	0.0251621	0.000705837	0.0147146
Agmo	0.031044	0.0473066	0.0123202	0.0226408	0.0223693
Ago1	8.57963	8.89323	8.17987	8.3068	8.74375
Ago2	11.257	12.5979	12.0445	14.6561	13.6872
Ago3	4.21091	4.93941	4.96646	4.96894	4.56872
Ago4	0.635401	0.618252	0.535522	0.50828	0.440141
Agpat1	50.3817	47.9487	45.5919	48.9415	54.7084
Agpat1	0	0	0	0	0
Agpat1	0	0	0	0	0
Agpat1	0	0	0	0	0
Agpat2	13.3797	14.0153	13.9607	12.7476	15.6451
Agpat3	25.1127	23.3419	24.9772	24.7761	26.2835
Agpat4	16.6132	16.9185	16.8717	17.2745	16.0196
Agpat5	20.8412	20.713	22.1632	20.342	24.7474
Agpat6	40.1594	38.6623	37.1671	39.943	40.2261
Agpat9	0.383609	0.425027	0.65185	0.669206	0.696544
Agps	17.6326	18.1322	18.6378	19.3421	20.4306
Agr2	0	0	0.0486254	0	0
Agr3	0	0.0231194	0.000657921	0	0
Agrn	52.2268	54.9403	48.7649	44.2493	48.0373
Agrp	0.160306	0.140189	0.112017	0.181566	0.159296
Agt	0.265961	0.31314	0.184897	0.293065	0.0980305
Agtpbp1	8.17333	9.12833	8.41858	7.29307	8.66902
Agtr1a	1.36052	1.63586	1.66571	1.2949	1.02728
Agtr1b	0.187908	0.14202	0.191211	0.211915	0.155148
Agtr2	7.70052	11.3266	8.00708	6.16568	11.7481
Agtrap	16.9239	15.2551	14.8212	12.2126	13.3024
Agtrap	0	0	0	0	0
Agxt	0	0	0.00245199	0	0
Agxt2	0	0.000136186	0.000336245	0.000316675	0.0220685
Ahctf1	13.8051	14.1733	15.2643	17.0324	17.4587
Ahcy	27.5387	25.687	26.6301	23.6678	29.8387
Ahcyl1	52.77	52.8496	53.0856	47.2126	51.7105
Ahcyl2	8.93787	8.9494	8.64196	8.58795	9.67092
Ahdc1	10.4576	11.4384	10.2892	10.1391	8.65262
Ahi1	5.87532	6.5841	6.03767	5.58175	6.77977
Ahnak	88.6943	92.8396	93.0886	84.5471	91.3158
Ahnak2	14.1196	15.6053	14.4558	12.6785	13.2896
Ahr	11.1098	12.0762	11.3019	7.39075	13.4188
Ahrr	7.69156	8.45664	8.19161	1.89289	12.7393
Ahsa1	84.4053	83.65	83.7735	96.4659	107.751
Ahsa2	25.0025	23.7363	22.4261	22.0537	26.6589
Ahsg	0	0	0	0	0.0016699
AI118078	0.22873	0.352296	0.355182	0.125975	0.461419
AI182371	0.100404	0.0623088	0.0739188	0.0706866	0.0871692
AI314180	17.0749	16.8186	17.2421	18.2802	18.3337
AI317395	0.141364	0.157672	0.120707	0.156442	0.0826459
AI413582	23.7917	23.6335	21.9158	22.5439	17.8412
AI413582	0	0	0	0	0
AI429214	0.676095	0.761496	0.754104	0.643172	0.594539
AI464131	1.68328	1.59873	1.48576	1.35813	1.16623
AI467606	0.0492221	0.137709	0.0904512	0.102122	0.075385
AI481877	0.0206403	0.0279958	0.0407457	0.0259443	0.0284833
AI593442	0.103344	0.20906	0.132359	0.0302507	0.090527
AI597479	7.74454	7.25865	6.90019	7.26723	6.88747
AI607873	3.65903	4.20493	3.95052	9.66786	5.93483
AI607873	0	0	0	0	0
AI607873	0	0	0	0	0
AI661453	1.27039	1.13616	1.2983	1.23524	1.35203
AI837181	34.7608	33.3405	32.9343	31.1365	35.0691
AI846148	12.9505	12.4711	12.6858	12.0499	11.6834
AI987944	4.54857	4.5883	4.40586	4.60747	4.35799
Aicda	0.0301788	0.0267609	0.0543794	0.0554088	0.0333885
Aida	29.1221	28.5338	28.2915	31.1597	32.0575
Aif1	0.0119865	0.0100766	0.0301784	0.0244671	0
Aif1	0	0	0	0	0
Aif1	0	0	0	0	0
Aif1	0	0	0	0	0
Aif1l	7.38331	6.91531	9.41208	5.00094	8.68582
Aifm1	18.939	18.0991	18.6305	16.6675	20.0161
Aifm2	4.50557	4.41766	4.4017	5.0705	4.95756
Aifm3	0.00078278	0.0134611	0.00642081	0.0165978	0.0110911
Aig1	24.4973	21.7354	22.5848	22.5591	27.4296
Aim1	2.84464	2.86666	3.10857	1.43567	3.03423
Aim1l	0.00723194	0.00203405	0.00267393	0.00142411	0.00626029
Aim2	0.110716	0.0801104	0.117079	0.0754775	0.10199
Aimp1	50.4147	45.0432	46.9187	49.3421	50.7544
Aimp2	38.0626	34.1805	35.8654	38.4212	41.1369
Aip	37.8276	37.5987	36.5974	32.4532	35.6726
Aip	0	0	0	0	0
Aipl1	0.175002	0.192592	0.320522	0.167875	0.148819
Aire	0.00206564	0.0105553	0.0021123	0.00565426	0.00096912
Ajap1	0.00550745	0.00689707	0	0.00926207	0.0242375
Ajuba	23.0779	22.4403	24.7974	17.4557	24.1733
AK010878	4.41057	4.26948	4.33616	4.96682	4.99726
Ak1	94.0943	89.3375	89.9632	106.283	88.0533
AK129341	1.25033	1.20992	1.32473	1.54932	1.54496
Ak2	58.3472	54.1482	56.1016	72.8592	62.4053
Ak2	0	0	0	0	0
Ak3	21.8007	21.6711	20.9661	19.9495	21.4023
Ak4	3.17062	3.33369	3.31151	5.15622	3.79291
Ak5	16.6612	16.0664	15.8871	10.7206	17.3805
Ak6	26.285	24.53	25.2369	26.2285	27.1338
Ak7	0.0132724	0.0160488	0.0194886	0.0348456	0.0262974
Ak8	0.0784437	0.0860463	0.036952	0.0573094	0.0329132
Ak9	0.0057606	0.00205004	0.00280577	0.00867512	0.000915839
Akap1	15.523	15.9627	15.2804	15.3709	18.4201
Akap1	0	0	0	0	0
Akap10	6.85625	6.9747	6.68335	7.54006	7.50934
Akap11	11.3759	12.3551	12.4663	11.8883	12.9421
Akap12	30.845	28.3543	30.6719	44.1393	25.6295
Akap13	11.284	10.7931	11.5425	15.9132	9.15311
Akap14	0.0159938	0.0168023	0.0383372	0.0370079	0.0376849
Akap17b	0.919575	1.02006	0.946859	0.773594	0.726352
Akap2	49.2976	51.2635	63.8838	67.9434	71.9972
Akap3	0.000534585	0.00687353	0.00631553	0.0072889	0.0050441
Akap4	0	0	0.00069488	0	0
Akap5	0.097493	0.123717	0.190729	0.142558	0.104908
Akap6	0.226369	0.263235	0.257784	0.20069	0.291889
Akap7	3.22316	3.11093	3.52391	2.50953	3.14065
Akap8	21.5646	22.4481	22.1906	23.3247	24.2472
Akap8l	13.1678	13.0001	12.8375	12.4537	11.067
Akap9	4.63177	5.04454	5.08661	4.18725	4.55
Akip1	15.8637	13.6351	13.663	12.0088	13.423
Akirin1	30.7572	29.2772	32.9208	30.6842	35.5945
Akirin2	38.3006	36.5779	38.3933	38.0778	39.7186
Akna	1.71967	1.65064	1.37358	2.27746	1.13428
Aknad1	0.110809	0.115878	0.0839721	0.0667265	0.0584312
Akp3	0	0	0.0138545	0.00508847	0.0081604
Akr1a1	320.126	309.43	302.383	295.353	315.128
Akr1b10	10.4909	10.9405	11.6808	12.4675	11.1701
Akr1b3	13.4279	11.5958	13.4241	14.4536	14.9674
Akr1b7	0.0279034	0.026565	0.0579038	0.050827	0.0254943
Akr1b8	29.9275	28.5208	32.2952	48.1791	41.2791
Akr1c12	0.0393155	0.0227749	0.0434993	0.0250994	0.00835415
Akr1c13	0.577626	0.465708	0.514631	0.563252	0.404178
Akr1c14	3.04341	3.64215	3.2737	0.724241	1.99971
Akr1c18	1.52147	1.14419	1.57672	0.904381	3.50998
Akr1c19	0.0489416	0.0636367	0.0673611	0.0649125	0.0887677
Akr1c20	0.0306212	0.0247798	0.0127365	0	0.0128086
Akr1c21	0.0147883	0.00613677	0.0278649	0.00389957	0.0218635
Akr1c6	0.00060096	0.000136606	0.000886457	0.000327649	0
Akr1cl	0.00263836	0.00169737	0.00380816	0.0554935	0.00259437
Akr1d1	0.00331958	0.00250632	0.00162734	0.00165857	0.00140769
Akr1e1	16.5757	16.1972	15.404	13.1181	17.5951
Akr7a5	12.371	12.9753	11.4553	9.92177	12.673
Akt1	162.519	161.486	152.262	153.467	174.825
Akt1s1	48.3995	49.1915	48.5062	53.1537	55.1155
Akt2	29.4591	28.9987	27.233	27.2948	30.3041
Akt3	13.5693	12.988	13.2126	13.4395	13.1363
Aktip	13.4787	12.1485	11.7443	11.4404	11.5929
Alad	11.7952	11.6289	11.0041	10.8925	12.3198
Alas1	21.2844	21.4345	20.9586	26.9197	23.3917
Alas2	6.52895e-05	1.12541e-19	5.41023e-46	0.00508911	6.0644e-19
Alb	0.0229297	0.00831363	0.0136411	0.00408753	0
Alcam	27.1168	29.2643	29.4267	23.0153	37.5924
Aldh16a1	8.08486	8.07837	7.99727	6.21101	8.41314
Aldh18a1	48.8225	49.8509	42.1737	44.551	42.448
Aldh1a1	0.514436	0.352821	0.302787	0.478821	0.20647
Aldh1a2	0.282849	0.222723	0.333926	1.17542	0.498299
Aldh1a3	1.24168	0.987193	1.01477	5.77309	1.17017
Aldh1a7	0.49608	0.424776	0.526658	0.12568	0.33376
Aldh1b1	0.842403	0.811385	0.977514	1.09931	0.589414
Aldh1l1	2.00554	2.4408	2.60296	1.1702	1.43067
Aldh1l2	12.9091	13.8917	8.90327	15.6185	9.30231
Aldh2	62.3631	65.4672	60.9854	53.7646	73.6282
Aldh3a1	0.0709914	0.0977337	0.058158	0.069935	0.151893
Aldh3a2	15.7727	15.4851	15.1228	16.1073	15.0312
Aldh3b1	1.49107	1.59431	1.66762	1.25175	1.30587
Aldh3b2	0	0	0	0	0
Aldh4a1	11.3104	11.1203	10.4401	10.2105	9.46644
Aldh5a1	1.53985	1.69091	1.45254	1.8251	1.65047
Aldh6a1	3.61064	4.10598	3.42051	3.0612	2.93906
Aldh7a1	33.0241	32.4076	30.6074	27.7152	32.8111
Aldh8a1	0.043368	0.037693	0.0142346	0.0483965	0.0541252
Aldh9a1	16.2451	17.2028	16.1635	13.9216	19.3112
Aldoa	623.289	610.885	651.714	679.139	622.905
Aldoart1	18.8004	16.3766	17.5236	18.6193	18.3138
Aldoart2	0.673779	0.5074	0.705972	0.756022	0.613136
Aldob	0.00104058	0.00911518	0	0.00750259	0
Aldoc	1.71982	1.68946	1.85511	1.504	0.775785
Alg1	16.3263	16.5945	15.9703	15.9008	14.5468
Alg10b	17.1819	17.3507	17.4623	16.1209	19.9565
Alg11	6.49892	6.52251	6.22006	7.10781	7.46987
Alg12	5.99606	6.31546	6.08484	5.3084	6.46361
Alg13	4.21772	4.19527	4.51803	4.84795	5.88267
Alg14	20.4088	19.1853	18.9598	16.9377	18.5696
Alg2	17.3886	17.6203	16.6503	16.0202	17.2055
Alg3	15.4651	14.7394	15.0649	14.0749	15.4041
Alg5	34.0425	32.2088	31.1273	30.0031	31.6321
Alg6	3.33761	3.69439	3.41163	2.93222	4.10339
Alg8	14.3867	15.903	14.6837	14.509	17.5734
Alg9	13.2482	13.4684	13.7008	12.7858	15.3593
Alk	0.0181662	0.0107722	0.0346555	0.0377283	0.0150229
Alkbh1	9.27477	9.597	11.5249	10.7563	10.4497
Alkbh2	5.0673	5.05507	5.03128	5.77888	5.20937
Alkbh3	13.4977	13.8976	13.2731	13.5523	13.4105
Alkbh4	3.93721	3.48403	3.40895	3.75286	3.97259
Alkbh5	17.3111	17.9954	17.2766	20.0595	17.5646
Alkbh6	9.98132	9.64578	8.96383	9.6217	8.00058
Alkbh7	4.85891	5.36723	4.46358	4.57342	4.56639
Alkbh8	4.71997	4.5258	5.04612	5.36411	5.42366
Allc	0	0	0.000264814	0.000263747	0
Alms1	1.48503	1.5769	1.69521	1.46566	1.83343
Alox12	0.128464	0.24211	0.159306	0.125614	0.169944
Alox12	0	0	0	0	0
Alox12b	0.00721195	0.00858633	0.0162733	0.0170539	0.025805
Alox12e	0	0	0	0.0010734	0
Alox12e	0	0	0	0	0
Alox15	0.0511615	0.0392168	0.0376584	0.0459354	0.0383768
Alox15	0	0	0	0	0
Alox5	0.13085	0.141853	0.162681	0.125812	0.19002
Alox5ap	0.428115	0.467776	0.399079	0.225922	0.152321
Alox8	0.019921	0.0222959	0.0174335	0.00813488	0.00393179
Aloxe3	0.186246	0.267734	0.277409	0.297145	0.329788
Alpi	0.0116918	0.0032594	0.0084537	0	0.00565285
Alpk1	1.62513	1.8801	1.89832	1.92722	1.40284
Alpk2	0.0231562	0.0159181	0.00452266	0.00700119	0.00402357
Alpk3	0.0140414	0.0159972	0.015677	0.0251965	0.0189937
Alpl	0.105682	0.0651123	0.385379	0.139465	0.0735727
Alppl2	0	0.000770253	0.040085	0	0.0186117
Als2	4.61763	4.89395	4.90181	5.65073	4.92961
Als2cl	5.5583	5.48928	5.81805	2.4851	6.00847
Als2cr11	0.000944261	0.00497875	0.000878863	0.0171099	0.00060011
Als2cr12	0.0872799	0.0337231	0.158297	0.0391688	0.237202
Alx1	1.81991	1.56674	1.55545	2.60288	0.838561
Alx3	1.31029	1.15705	1.03236	1.50467	1.05611
Alx4	2.07931	1.8717	1.70355	3.09543	1.0031
Alyref	40.6412	41.6583	42.8757	43.3141	51.9398
Alyref2	1.85173	1.85162	1.53259	1.31403	1.24535
Amacr	31.857	32.0133	30.2987	18.6559	30.8713
Ambn	0	0	0	0	0
Ambp	0.00315909	0.000676277	0.00386851	0.000707197	0.0178494
Ambra1	8.57772	8.40183	8.37327	8.90017	8.55932
Amd1	21.5915	21.4231	21.8368	20.8971	23.9357
Amd2	26.5668	29.0949	28.5572	29.8104	32.6698
Amdhd1	0.118894	0.113094	0.059911	0.102516	0.0882092
Amdhd2	16.3118	15.8376	15.4704	12.7352	14.7462
Amelx	0	3.15835e-91	3.10299e-80	4.86283e-36	0.00061992
Amer1	3.13884	3.25767	2.80879	2.50399	2.48669
Amer2	0.0877453	0.0766774	0.0554953	0.178382	0.0702877
Amer3	0	0	0	0	0
Amfr	39.2373	37.7704	37.9813	39.4702	44.4321
Amh	0.265581	0.238609	0.243473	0.296418	0.200482
Amhr2	0.14157	0.180995	0.169004	0.276051	0.186579
Amica1	0.0510247	0.0538869	0.0364807	0.0192821	0.0516967
Amigo1	1.53777	1.61563	1.31442	1.30489	1.71994
Amigo2	1.02954	1.03515	1.13318	0.766479	0.990315
Amigo3	1.71785	2.04833	2.55271	1.67345	1.82679
Ammecr1	6.65131	6.74105	7.35534	7.58473	6.44358
Ammecr1l	15.8266	15.6828	14.8473	15.6889	13.7088
Amn	0.214356	0.240932	0.187901	0.305359	0.196001
Amn1	6.03009	6.93011	6.10055	6.48907	4.47433
Amn1	0	0	0	0	0
Amot	12.5457	12.6732	12.7491	7.82162	9.98027
Amotl1	20.5779	21.3125	21.0925	21.1796	24.16
Amotl2	71.8619	66.0612	78.0836	87.856	65.5204
Ampd1	0.0724571	0.0854026	0.0616748	0.128858	0.081186
Ampd2	24.4219	24.4756	22.2714	25.6599	24.5281
Ampd3	5.49976	5.62447	6.09947	6.3169	8.48121
Amph	0.136038	0.0943497	0.162719	0.0872801	0.170476
Amt	1.79821	2.49569	1.70249	1.82762	1.23346
Amtn	0	0	0.0091516	0	0
Amy1	0.0973333	0.187691	0.125087	0.181929	0.125546
Amy2a1	0.00271434	0	0	0.00547087	0
Amy2a2	0.0115969	0.00615406	0.00188509	0.000338693	0.00227507
Amy2a3	0.0084341	0.00615406	0.00293259	0	0.00227507
Amy2a4	0.0094884	0.00615406	0.00184494	0.000338607	0.00227507
Amy2a5	0.0115946	0.00793273	0.00392965	0	0.00227238
Amy2b	0	0	0	0	0
Amz1	0.46653	0.528183	0.477799	1.55806	0.410921
Amz2	18.2953	18.5972	17.3816	17.9244	17.6848
Anapc1	31.2321	30.5297	30.7788	30.6577	33.8036
Anapc10	22.1004	19.4261	19.8278	21.6961	18.1868
Anapc11	63.5861	68.611	62.0031	63.8277	69.0769
Anapc13	38.4802	38.5044	35.1256	32.9392	38.5937
Anapc15	16.0752	15.5732	14.7525	12.8029	17.3423
Anapc16	26.1686	27.5957	25.6571	26.0904	27.1934
Anapc2	48.8987	47.9259	46.242	43.3961	47.2805
Anapc4	37.4549	37.9868	36.1176	34.7296	35.3003
Anapc5	102.486	98.2448	92.7203	93.1936	100.544
Anapc7	17.9944	17.4619	17.3414	18.2154	18.8315
Ang	6.83591	6.01451	6.33981	6.28905	4.60973
Ang2	0.092392	0.141223	0.205452	0.134383	0.050502
Ang4	0.000591055	0.000248195	0.000328093	0	0.00413497
Ang5	0	0	0	0	0
Ang6	0	0	0	0	0
Angel1	0.751629	0.674002	0.691805	0.774622	0.660613
Angel2	11.9313	11.6074	11.3667	10.2022	10.9619
Angpt1	4.39045	4.54476	3.96779	2.45109	2.98742
Angpt2	5.24209	5.23311	4.95091	5.54279	6.10213
Angpt4	0.664968	0.792468	0.776215	0.763444	0.480355
Angptl1	0.347774	0.461851	0.266147	0.415342	0.108165
Angptl2	224.173	224.758	219.369	191.655	244.636
Angptl3	0	6.2749e-178	0	0	0
Angptl4	6.8341	6.70447	6.1956	7.20814	7.69775
Angptl4	0	0	0	0	0
Angptl4	0	0	0	0	0
Angptl4	0	0	0	0	0
Angptl6	1.55821	1.68097	1.1964	1.82812	1.21962
Angptl7	12.5707	11.5306	17.1704	5.03407	27.973
Angptl7	0	0	0	0	0
Ank	42.6916	43.6238	51.7706	60.5709	77.3265
Ank1	1.14484	1.21529	1.08853	1.47066	1.28526
Ank2	3.29418	3.3458	3.02171	5.10273	2.54454
Ank3	6.48058	7.14958	6.75036	8.20278	7.36479
Ankar	8.0365e-05	0.000269208	0	0	0
Ankdd1b	0.409548	0.464353	0.422336	0.349896	0.471021
Ankef1	0.0273717	0.0717702	0.0508178	0.0140274	0.0657952
Ankfn1	0.0109963	0.00026139	8.6472e-05	2.8049e-05	0
Ankfn1	0	0	0	0	0
Ankfy1	22.5776	23.0957	22.8615	25.0744	23.6703
Ankhd1	8.37389	8.50692	8.52755	9.20319	8.4619
Ankib1	10.3256	10.1643	10.3627	12.8348	10.8825
Ankk1	0.15543	0.120967	0.220133	0.509208	0.148855
Ankle1	2.77737	4.17339	3.3695	2.00617	3.19652
Ankle2	10.859	10.9648	10.828	11.1658	12.3981
Ankmy1	0.152087	0.148911	0.161284	0.115244	0.137332
Ankmy2	8.69197	8.44617	7.93287	7.38749	7.9131
Ankra2	9.86551	9.63166	8.42006	9.89841	8.40926
Ankrd1	10.2476	9.53232	14.3887	24.7307	13.3995
Ankrd10	26.7431	31.1351	27.8521	17.4023	28.8241
Ankrd11	17.6508	18.4324	18.819	19.6451	19.419
Ankrd12	3.80395	4.37261	4.49649	4.44448	3.95147
Ankrd13a	34	33.3699	31.9962	33.2667	36.6358
Ankrd13b	8.70159	9.13421	7.61492	10.3403	11.012
Ankrd13c	14.8125	13.6772	14.9547	15.4369	14.1234
Ankrd13d	2.98972	3.17783	2.78793	2.11412	2.48634
Ankrd16	5.69308	6.61444	6.18952	6.07737	4.84883
Ankrd17	24.1702	24.4778	24.2167	26.7129	25.8575
Ankrd2	0.149099	0.226209	0.148203	0.213929	0.138533
Ankrd22	0.0449568	0.0200773	0.0733408	0.0115125	0.00237679
Ankrd23	2.0928	2.26131	2.18285	2.31384	1.77283
Ankrd24	1.48433	1.61045	1.38174	1.01543	1.10887
Ankrd26	2.16453	2.31631	2.55017	2.64564	2.73026
Ankrd27	18.5925	18.7806	17.6193	17.971	18.8872
Ankrd28	25.3968	24.7495	24.4749	22.6516	28.8026
Ankrd29	2.88874	3.06425	2.93885	1.49298	2.93098
Ankrd31	0.000293353	0.000190631	0.00168748	0.00039119	0
Ankrd32	3.97912	4.09256	4.29239	3.44992	4.37763
Ankrd33	0.00971935	0.00879037	0.00183022	0.0154492	0
Ankrd33b	0.0816518	0.142908	0.0501388	0.143111	0.144685
Ankrd34a	2.36305	2.29913	1.74391	2.35416	2.04743
Ankrd34b	0.0084341	0.00755683	0.00420028	0.00281191	0
Ankrd34c	0	0	0	0	0
Ankrd35	0.0699261	0.116666	0.123115	0.0825864	0.0776375
Ankrd36	0.0737451	0.0696643	0.0694318	0.0675397	0.0727599
Ankrd37	2.95884	3.21002	3.73933	3.35409	5.72781
Ankrd39	4.67927	4.88805	4.97125	4.73347	3.77745
Ankrd40	36.6339	35.1563	34.8958	34.8242	33.7069
Ankrd42	1.45701	1.60368	1.62841	1.77937	1.88814
Ankrd44	3.7755	3.85521	3.80334	3.99753	3.08747
Ankrd45	0.0619674	0.0335264	0.0529847	0.0559878	0.0343473
Ankrd46	20.8788	20.8939	19.101	18.6645	18.435
Ankrd49	7.3523	7.10716	7.12324	7.78244	7.89361
Ankrd50	22.4541	20.965	23.847	21.352	33.179
Ankrd52	17.2777	18.2669	17.5312	18.8722	18.4302
Ankrd53	0.0988568	0.0924248	0.0823578	0.0941762	0.0919043
Ankrd54	7.50174	7.49176	7.23764	7.23634	7.72523
Ankrd55	0.255355	0.212288	0.179483	0.32604	0.156768
Ankrd6	1.26879	1.18167	1.34543	1.04947	1.67301
Ankrd60	0.0058318	0	0	0	0
Ankrd61	0.0877713	0.241805	0.203158	0.226944	0.186567
Ankrd63	0.0279531	0.0259622	0.0258319	0.0352654	0.021877
Ankrd65	0.00404704	0.0129239	0.00616993	0.0307026	0.0388358
Ankrd66	0.0621314	0.114122	0.0850925	0.107187	0.133101
Ankrd7	0.0960918	0.0177729	0.0745743	0.0730412	0.00966225
Ankrd9	3.8748	3.90152	4.03672	3.40326	3.58086
Anks1	4.60751	4.6871	4.70671	4.69451	4.83681
Anks1	0	0	0	0	0
Anks1b	1.09309	0.962009	1.2066	1.05223	1.08594
Anks3	8.89817	9.07884	8.4446	7.76351	7.99103
Anks4b	0	0	0	0	0.00707435
Anks6	2.66574	2.56884	2.31571	2.45824	2.45659
Ankub1	0.00568637	0.00527344	0.00706561	0.00958567	0.00946951
Ankzf1	5.68135	6.07422	4.74291	5.5478	5.29899
Anln	48.1257	49.2249	51.9722	32.556	62.2993
Ano1	5.78494	6.13028	6.9811	5.81526	10.8899
Ano10	25.3827	24.7745	22.9715	22.2113	22.576
Ano2	0.0114397	0.000983575	0.194693	0.0334376	0.00960943
Ano3	4.92244	5.30989	5.17592	5.3182	4.6827
Ano4	0.0198709	0.034204	0.00924676	0.0122119	0.0794784
Ano5	0.260344	0.298323	0.28719	0.242625	0.162393
Ano6	36.7543	37.5213	36.7269	34.5693	37.6225
Ano7	0.0456394	0.0560639	0.0559013	0.0231737	0.0210035
Ano8	8.86227	8.91484	8.97826	7.77575	9.93558
Ano9	0	0.00203167	0.000878487	0	0
Anp32a	73.6196	70.5738	71.0491	66.8825	74.7981
Anp32b	127.209	125.775	125.014	126.98	152.751
Anp32b-ps1	30.313	29.7201	29.5368	30.3312	37.5921
Anp32b-ps1	0	0	0	0	0
Anp32e	46.538	44.9712	46.4168	44.3705	57.6711
Anpep	7.19762	7.88447	7.17784	11.7598	11.2295
Antxr1	37.1437	35.8051	34.3674	48.9419	28.5514
Antxr2	16.0673	15.7019	15.8444	15.9256	21.1319
Antxrl	0.00131857	2.68098e-10	0.00335557	0.00520123	1.83716e-62
Anxa1	584.692	552.094	590.673	659.89	570.912
Anxa10	0.0191245	0.0125414	0.00925482	0.0160205	0.0341022
Anxa11	16.2007	15.8625	15.9791	13.1843	18.0036
Anxa13	0.0403423	0.00114601	0.00844532	0.0175783	0.000799071
Anxa2	868.868	818.087	824.584	856.511	873.231
Anxa2r	0	0	0	0	0
Anxa3	131.144	122.501	143.387	109.233	147.377
Anxa4	44.5784	47.2486	44.2677	38.8936	46.8205
Anxa5	430.824	414.532	408.851	392.415	421.771
Anxa6	184.393	174.001	171.776	146.811	166.343
Anxa7	73.7494	69.8675	73.2368	76.1574	87.7377
Anxa8	46.3777	49.05	51.2799	44.0965	52.3873
Anxa9	0.732078	0.72283	0.664562	0.634063	0.703306
Aoah	1.15909e-05	0.000112656	0.000215219	0.000146894	7.66647e-05
Aoc1	0.0055654	0	0.00104819	0.0037202	0
Aoc2	1.64155	1.65958	1.51057	2.01451	1.21856
Aoc3	1.11408	1.52431	1.18824	0.706784	0.416524
Aox1	1.11835	1.25212	1.36486	1.51314	1.01218
Aox2	0.0053483	0.00223039	0.00451069	0.00194611	0.00521935
Aox3	0.110808	0.159935	0.109854	0.283563	0.124746
Aox4	0.0085035	0.0105141	0.00712129	0.00686895	0.00020838
Ap1ar	15.7098	15.8237	15.4466	16.6829	17.6413
Ap1b1	20.5761	21.137	20.0145	19.9929	21.1851
Ap1g1	13.7261	12.927	13.7708	15.7573	13.508
Ap1g2	4.62111	4.44493	4.31658	4.73072	4.91092
Ap1m1	37.0921	37.3246	36.1055	31.03	38.2891
Ap1m2	0.0204732	0.0194888	0.0392529	0.0271257	0.024944
Ap1s1	113.708	108.531	109.521	103.058	122.496
Ap1s2	21.4582	21.866	22.9641	24.597	25.112
Ap1s3	0.489948	0.421014	0.456822	0.755828	0.527296
Ap2a1	48.0709	46.5094	46.2767	46.8932	50.6176
Ap2a2	53.4255	50.4422	51.1079	56.4909	58.1416
Ap2b1	49.318	47.7356	47.8647	49.5282	49.1127
Ap2m1	47.5403	46.5825	45.7394	43.5556	46.37
Ap2s1	111.328	106.711	111.966	109.216	113.748
Ap3b1	23.3291	23.0084	23.4987	23.9994	24.2804
Ap3b2	0.0164442	0.0100552	0.0187989	0.0135307	0.0178338
Ap3d1	36.2061	35.4605	35.313	35.7908	35.4772
Ap3m1	19.812	19.7741	20.6605	18.5512	20.6647
Ap3m2	4.19975	4.25476	3.9303	3.63433	3.43318
Ap3s1	41.4804	40.2798	41.3238	41.1147	39.5682
Ap3s2	13.6271	13.3183	14.9165	13.0744	17.0167
Ap4b1	6.52928	6.47178	6.28088	6.15931	6.77051
Ap4b1	0	0	0	0	0
Ap4e1	3.75592	3.93306	4.17767	3.95368	3.5606
Ap4m1	6.43839	6.9612	6.32301	6.11761	6.27677
Ap4s1	6.56552	5.81681	5.9456	6.19314	6.84957
Ap5b1	1.41171	1.42647	1.36465	1.1398	1.43833
Ap5m1	5.44629	5.77044	5.51112	5.61622	5.40536
Ap5s1	7.26773	7.27871	6.14373	5.96992	5.64068
Ap5z1	5.48051	5.55366	5.42039	5.98326	4.71876
Apaf1	10.7943	10.7693	11.5286	11.3094	9.8374
Apba1	1.14569	1.15612	1.03054	1.45698	0.552288
Apba2	0.0166629	0.013154	0.0202405	0.0293844	0.00791133
Apba3	18.1294	17.0824	16.4914	18.7376	15.9779
Apbb1	7.87312	8.07783	7.28318	6.60035	7.21662
Apbb1ip	19.7474	18.9168	20.7909	29.1947	22.9157
Apbb2	15.9541	15.5868	15.4193	18.8799	13.3153
Apbb3	4.32514	3.98109	4.00346	4.36026	3.64619
Apc	10.51	10.8053	11.5037	9.96027	11.9369
Apc2	1.6439	1.69022	1.46975	1.3299	1.44328
Apcdd1	6.17177	4.51727	6.12531	5.4043	5.75296
Apcs	0	0	0	0	0
Apeh	20.0382	20.6154	20.1421	17.2626	22.0892
Apela	0.0330835	0.0440337	0.0243857	0.025943	0.0735314
Apex1	47.2873	42.6566	45.449	56.3283	53.9002
Apex2	6.57906	6.44771	6.76342	6.65944	6.70568
Aph1a	26.1587	24.8744	23.6628	24.4182	25.0875
Aph1b	7.00824	6.4766	7.41777	4.15771	7.86759
Aph1c	2.15963	1.58911	2.03178	0.986455	2.24166
Api5	38.1591	37.3772	39.1867	39.731	44.4847
Apip	16.497	15.7736	15.2118	12.7896	14.2715
Apip	0	0	0	0	0
Apitd1	4.49107	4.11687	4.12993	4.14765	4.32042
Apitd1	0	0	0	0	0
Aplf	3.77276	3.51691	3.3518	3.72634	3.9882
Apln	30.8864	32.0921	30.2229	9.50733	37.4724
Aplnr	0.0100041	0.0338457	0.0816576	0.0510227	0.0459786
Aplp1	18.2964	17.7486	15.747	19.1441	12.5009
Aplp2	99.8834	100.437	93.4716	69.4991	88.7721
Apmap	8.38873	8.50438	8.07525	7.66622	8.06076
Apoa1	0.0440642	0.0490541	0.0332839	0.0414092	0.104765
Apoa1bp	68.5786	67.4693	62.3602	50.9522	57.793
Apoa2	0.841216	1.06576	0.760403	1.02961	1.28041
Apoa4	0	0	0	0	0
Apoa5	0	0.00224249	0	0	0
Apob	0.0376479	0.0241551	0.0704131	0.0139652	0.0502944
Apobec1	3.48163	3.27222	2.96331	3.85016	2.29988
Apobec2	0.00168906	0.0102611	0.0188267	0.0111721	0.00474497
Apobec3	6.92274	7.82879	7.08351	6.30004	6.91057
Apobec3	0	0	0	0	0
Apobec4	0	0	0	0	3.19836e-29
Apobr	1.90312	1.68803	1.57221	2.22194	1.3747
Apoc1	0	0	0.0858253	0.00258889	0.00405445
Apoc2	0	0	0	0	0.00196086
Apoc3	0	0	0	0	0
Apoc4	0	0	0.00118998	0	0.00135983
Apod	43.5361	30.327	29.249	95.9379	19.3526
Apoe	4.41221	5.57886	9.09524	5.23245	2.74214
Apof	0.0461679	0.00896817	0.0122393	0.0386954	0.0154529
Apoh	0.529081	0.5588	0.476255	0.359047	0.430246
Apol10a	0	0.000992804	0.000451093	0	0
Apol10b	0.404271	0.329572	0.543281	0.446913	0.282711
Apol11a	0	0.0040349	0	0	0
Apol11b	0.00648949	0.00337657	0.00111335	0.00583446	0
Apol6	7.08116	8.44606	6.61656	2.0398	3.11899
Apol7a	1.03045	1.19917	1.16004	0.907097	1.02649
Apol7b	0.0446392	0.0141644	0.0444162	0.0139165	0.0082229
Apol7c	0	0.00798014	0.000752297	0.00208009	0
Apol7e	0.0258883	0.0117693	0.0445287	0.0133314	0.0131
Apol8	1.00996	1.27623	5.23599	4.1964	5.90582
Apol9a	22.428	20.6859	26.3536	23.7653	25.7997
Apol9b	13.3004	13.0716	16.561	14.5569	14.7486
Apold1	0.195711	0.145802	0.133178	0.133638	0.148637
Apom	0.069786	0.219644	0.155622	0.150996	0.0822734
Apom	0	0	0	0	0
Apom	0	0	0	0	0
Apom	0	0	0	0	0
Apon	0.185857	0.101669	0.147437	0.171969	0.20243
Apoo	5.01469	4.93079	5.1577	5.56054	5.35496
Apool	13.0441	11.8705	12.0698	10.2176	11.8696
Apopt1	17.422	17.1428	16.3892	14.8221	17.0993
App	269.181	262.371	252.807	206.953	213.29
Appbp2	16.8078	16.2995	16.7701	18.2093	18.0853
Appl1	15.0373	15.2646	13.9213	15.305	14.1677
Appl2	5.34163	6.26396	5.09751	4.59188	4.87765
Aprt	124.604	125.326	118.099	126.888	146.485
Aptx	10.5486	10.0435	9.70237	9.40066	8.85455
Aqp1	187.756	178.361	156.315	49.3956	198.157
Aqp11	0.22036	0.433491	0.347947	0.360209	0.408964
Aqp12	0	0.00869727	0.00359307	0.0180047	0.00436783
Aqp2	0.00424351	0.00268274	0.0266785	0.00861657	0.0073545
Aqp3	0.271873	0.294877	0.499634	0.18446	0.271784
Aqp4	0.00499289	0.0271387	0.0187618	0.0188469	0.00322395
Aqp5	12.5914	12.0513	15.2586	4.85811	14.6642
Aqp6	0	0	0.0012157	0	0
Aqp7	0.0655186	0.023582	0.0404693	0.0216431	0.0119958
Aqp8	0	0	0.0112125	0	0.0206395
Aqp9	0.0196579	0.0071098	0.128915	0.0242785	0.00593422
Aqr	16.6766	16.8706	16.3454	17.2892	18.3006
Ar	0.952175	0.998824	0.920798	0.898097	0.865048
Araf	32.9932	33.9535	34.5525	31.6208	31.7547
Arap1	18.7377	18.6349	16.2912	21.2042	14.4141
Arap2	1.98293	2.09835	2.37932	2.23122	2.59361
Arap3	0.433185	0.479562	0.477986	0.61594	0.396265
Arc	21.3871	24.9394	20.6785	7.50515	11.4204
Arcn1	92.1548	90.8871	90.1551	87.3419	88.8117
Areg	4.45017	5.11288	6.65628	6.49789	16.665
Arel1	9.34079	9.23386	9.46025	9.94128	9.39321
Arf1	230.448	224.34	222.736	221.367	234.298
Arf2	23.9525	22.5684	27.348	18.5709	29.2563
Arf3	60.1769	59.4542	60.1553	56.4191	63.59
Arf4	226.366	218.402	217.044	227.62	210.5
Arf5	81.573	77.4321	76.7654	66.5955	74.1951
Arf6	101.636	106.521	105.212	90.6538	124.246
Arfgap1	45.0776	43.476	46.4198	42.1343	39.6589
Arfgap2	14.7423	13.973	14.4851	13.4008	15.9393
Arfgap3	22.9962	22.1099	20.6634	19.2469	18.22
Arfgef1	12.6946	13.059	13.4986	14.1854	14.0602
Arfgef2	9.5526	9.42766	10.046	10.3374	10.0075
Arfip1	34.2045	32.7256	34.3483	31.828	32.7054
Arfip2	21.722	21.6867	20.8269	19.8742	21.767
Arfrp1	14.3965	15.5624	15.1748	15.1759	17.179
Arg1	0.190266	0.0869462	0.240928	0.135197	0.133551
Arg2	0.213949	0.148141	0.187871	0.214212	0.232235
Arglu1	27.0316	29.1921	29.8101	27.0619	30.6001
Arhgap1	53.679	48.6039	52.0687	52.874	50.9245
Arhgap10	20.5645	18.7859	20.5582	28.1137	20.62
Arhgap11a	11.3846	12.0843	12.2037	9.73798	13.361
Arhgap12	5.82055	5.98521	6.2282	5.60335	6.46049
Arhgap15	0.0326457	0.000567156	0.000310045	0.0424818	0.00669917
Arhgap17	18.2506	17.5796	16.857	16.6373	16.9023
Arhgap18	5.61475	6.35047	5.61496	3.31602	5.12896
Arhgap19	2.71453	2.95708	3.09621	2.18587	3.2464
Arhgap20	1.67179	2.22	1.31312	1.29374	1.28089
Arhgap21	21.472	21.1713	22.2881	17.7766	24.7596
Arhgap22	13.4154	13.561	15.5669	10.9062	25.8421
Arhgap23	24.8654	23.2858	24.8686	24.5879	22.3762
Arhgap24	15.3791	14.4389	15.0322	14.3768	13.1364
Arhgap25	0.0106257	0.000780471	0.0124379	0.0167332	0.000348365
Arhgap26	0.347405	0.248656	0.395441	0.480218	0.368303
Arhgap27	1.67007	1.69505	1.69928	1.69393	2.47842
Arhgap28	10.1605	10.3113	10.0764	8.98884	9.01638
Arhgap29	29.0897	29.7581	32.7304	25.4632	31.7463
Arhgap30	0.0102829	0.00379383	0.00750735	0.00356548	0.00194876
Arhgap31	8.54943	7.92243	8.23918	15.914	8.46298
Arhgap32	2.44556	2.58767	2.63953	2.31492	2.94408
Arhgap33	1.75279	2.04513	1.55688	1.67989	1.24413
Arhgap35	25.6416	25.3201	25.7035	24.9452	29.3941
Arhgap36	0.943775	1.09358	0.883312	0.377539	1.03273
Arhgap39	2.36693	2.4204	2.30204	2.89162	3.26581
Arhgap4	0.147218	0.14482	0.129544	0.145816	0.0881187
Arhgap40	0.00110306	0.00436971	0.00463766	0.0128965	0.00731419
Arhgap42	10.1596	9.66353	9.26262	15.657	6.56436
Arhgap44	6.14462	5.7531	5.67386	5.39615	5.86359
Arhgap5	20.1372	21.4507	21.4975	16.8596	21.5169
Arhgap6	3.67111	4.20992	3.73067	2.96129	5.85827
Arhgap8	0.796101	0.723345	0.750089	0.594041	0.640065
Arhgap9	0.0515403	0.0739409	0.0977548	0.104195	0.107799
Arhgdia	341.262	330.496	332.144	315.644	371.841
Arhgdib	324.62	306.891	341.09	280.272	465.991
Arhgdig	3.49492	3.69632	2.88165	5.09646	5.4138
Arhgef1	33.6465	34.7526	32.2489	29.4321	33.9333
Arhgef10	10.4937	10.8448	9.94301	7.56896	9.19307
Arhgef10l	9.90462	9.11069	9.1941	7.33706	9.9065
Arhgef11	11.4375	11.4675	10.9035	11.5545	11.0797
Arhgef12	12.9828	13.3305	13.6546	14.2487	13.41
Arhgef15	0.405176	0.484321	0.322078	0.174773	0.350382
Arhgef16	0.0468314	0.0415522	0.0403529	0.0555146	0.016507
Arhgef17	25.2833	25.2589	25.3411	19.3641	25.7938
Arhgef18	8.74171	8.4073	8.48233	7.99941	8.0152
Arhgef19	7.71213	7.6209	7.3837	7.58962	6.15466
Arhgef2	37.6945	37.0832	33.5192	45.7334	34.2099
Arhgef25	48.6482	50.4852	44.0123	38.5102	38.8261
Arhgef26	0.262006	0.238311	0.234794	0.424808	0.259823
Arhgef28	10.3501	10.0118	11.4947	5.98326	9.01327
Arhgef3	1.70068	1.78869	1.94245	1.92764	2.537
Arhgef33	0.0345514	0.0416804	0.0379803	0.0272718	0.0247704
Arhgef37	0.358832	0.268245	0.295694	0.29181	0.327423
Arhgef38	0.000632534	0	8.3017e-05	0	0
Arhgef39	3.28114	3.35478	2.56914	2.19561	2.48117
Arhgef4	1.38229	1.5113	1.41386	1.05201	1.52388
Arhgef40	33.806	35.3576	33.0971	37.1596	37.2324
Arhgef5	12.1514	12.0193	13.0776	9.18948	15.8906
Arhgef6	3.75562	4.32323	3.59505	2.27036	3.14243
Arhgef7	13.4854	13.155	13.0292	14.094	14.1203
Arhgef9	3.37184	3.90924	3.29564	2.14699	2.8337
Arid1a	20.2494	20.3522	20.5306	20.0169	19.6724
Arid1b	9.56873	9.11018	9.21538	9.42578	10.0641
Arid2	7.15703	7.32194	7.5583	7.32521	7.47384
Arid3a	2.67711	2.62163	2.25166	3.09019	1.94478
Arid3b	0.84775	0.937087	1.12555	1.01092	1.23074
Arid3c	0.00143264	0.0021229	0.0238852	0.0175373	0.00983515
Arid4a	5.04146	5.08993	5.31956	5.62891	4.99606
Arid4b	6.76552	7.19409	7.09325	7.4723	6.83454
Arid5a	3.31282	3.5339	3.6589	3.92399	4.90782
Arid5b	25.828	26.7772	31.2639	28.6372	28.0728
Arih1	35.5339	33.5956	36.1567	38.9033	39.9892
Arih2	11.9343	11.8019	12.1131	15.2221	13.3783
Arl1	110.633	111.348	102.156	103.496	100.675
Arl10	8.48955	8.14869	7.93591	7.64324	8.65752
Arl11	0.122747	0.229954	0.107332	0.0777865	0.146026
Arl13a	0.00130851	0.00519167	0.00304577	0.00359893	0.00203074
Arl13b	8.04692	8.32431	7.74635	7.3919	7.65916
Arl14	0	0	0	0	0
Arl14ep	16.5501	15.5516	15.154	18.0525	13.2638
Arl14epl	0.0116575	0.00146832	0.0100031	0.00152934	0.00714804
Arl15	14.411	14.485	13.5932	11.1945	14.4316
Arl16	6.87494	5.73093	4.59092	5.03685	5.40976
Arl2	35.404	33.7674	34.2666	27.7257	32.0628
Arl2bp	36.0804	36.6173	39.0316	35.4491	42.883
Arl3	51.1994	50.9215	48.2645	49.1883	50.1328
Arl4a	9.33643	8.04427	9.03091	6.41292	7.85109
Arl4c	37.4952	35.7674	45.8815	43.8556	59.4316
Arl4d	3.77116	4.32377	4.51599	2.40436	4.76961
Arl5a	31.8919	31.9949	30.7737	35.8509	26.2175
Arl5b	5.60158	5.32341	5.98825	4.88213	5.62362
Arl5c	1.54225	1.28625	0.72404	1.37936	0.760108
Arl6	8.17344	9.84877	10.3701	8.64907	11.263
Arl6ip1	65.1581	60.9139	61.0413	59.5638	56.6294
Arl6ip4	26.5459	26.1127	25.699	23.8834	26.2796
Arl6ip5	114.177	110.341	106.459	82.2281	115.793
Arl6ip6	12.466	13.1568	12.1974	12.6777	12.7666
Arl8a	78.7642	77.3393	71.9462	81.0866	80.6594
Arl8b	45.245	45.9514	46.3308	47.733	47.7497
Arl9	0.243116	0.345133	0.43384	0.366419	0.303196
Armc1	18.1646	16.9348	16.7139	17.831	19.2797
Armc10	11.8519	12.1455	11.3701	10.043	10.0258
Armc12	0.00197413	0.00229193	0.00126516	0.00155222	0
Armc12	0	0	0	0	0
Armc2	0.0441268	0.0986464	0.0750731	0.071631	0.0646157
Armc3	0.00283454	0.00189044	0.00232093	0.00277641	0.00219624
Armc4	0.0177822	0.0263584	0.053186	0.0161444	0.0113853
Armc5	7.642	7.5206	8.04927	7.10262	8.72321
Armc6	7.95116	7.09502	6.97648	6.80232	8.54276
Armc7	2.17609	2.219	2.09557	1.97679	1.56425
Armc8	11.0259	10.4889	11.5666	10.9047	11.7349
Armc9	4.4592	4.60726	4.2557	3.92706	4.32623
Armcx1	14.5482	15.8955	13.3473	13.9155	12.6085
Armcx2	40.6895	41.3051	37.8279	31.3607	39.7967
Armcx3	25.3112	26.8114	24.3565	21.175	21.6314
Armcx4	6.02718	6.16155	5.7765	4.59736	5.36028
Armcx5	2.54852	2.43138	2.56626	3.03452	2.89623
Armcx6	6.2678	6.96793	6.05232	5.88108	5.65129
Arnt	17.3099	17.1316	16.0708	17.2309	14.3659
Arnt2	5.14736	5.15149	4.83961	3.83931	5.26056
Arntl	8.9899	8.91099	8.7747	13.854	11.0559
Arntl2	3.6103	4.36676	3.65872	4.07183	3.77632
Arntl2	0	0	0	0	0
Arpc1a	47.0241	43.9702	43.6298	46.7116	43.7034
Arpc1b	196.284	190.433	185.825	188.784	221.444
Arpc2	267.729	242.388	261.997	261.938	279.163
Arpc3	127.905	120.8	130.82	127.372	130.636
Arpc4	149.482	142.402	156.387	135.993	161.565
Arpc5	146.689	141.209	155.793	128.078	165.726
Arpc5l	27.0198	24.474	23.9914	24.6483	27.6553
Arpp19	123.115	115.239	129.872	125.311	133.319
Arpp21	0	1.40995e-05	3.65497e-05	0	9.61366e-05
Arr3	0.00565065	0.0110246	0.0138988	0.00239161	0.00293254
Arrb1	2.75037	2.91021	2.70935	2.47798	3.21134
Arrb2	6.09391	6.0736	5.94424	5.28867	6.91721
Arrb2	0	0	0	0	0
Arrdc1	5.11641	5.35044	5.28355	4.56564	5.78471
Arrdc2	1.36189	1.50792	1.15749	1.27153	0.787171
Arrdc3	11.4835	12.8638	10.8214	7.50502	12.554
Arrdc4	4.48355	3.85051	4.01291	7.24628	3.94663
Arrdc5	0.0143456	0	0.00126631	0.00129258	0
Arsa	26.5696	28.0013	24.1759	22.3981	21.1361
Arsb	22.5388	24.5702	21.5057	19.7327	23.5456
Arsg	1.49926	1.2609	1.47792	1.15009	1.15217
Arsi	4.87307	5.75536	4.7214	4.33647	1.92494
Arsj	8.34614	8.50838	7.75129	6.32329	7.10119
Arsk	6.3386	7.15332	6.6898	6.72711	7.07847
Art1	0	0.000968618	0	0.00078435	0
Art2b	0.00143171	0.000746837	0	0.000781083	0
Art3	0.150404	0.0886857	0.127772	0.171873	0.077425
Art4	0.0158668	0.0097877	0.00874793	0.01317	0.00553135
Art5	0.122887	0.162488	0.116201	0.116683	0.0607866
Artn	1.35123	1.33499	0.891196	0.601684	0.815188
Arv1	3.15864	2.85087	3.08356	3.57532	3.51765
Arvcf	3.43854	3.7204	3.47371	3.42433	3.42111
Arvcf	0	0	0	0	0
Arvcf	0	0	0	0	0
Arx	0	0	0.00064665	0.0091395	0
Arxes1	14.1326	15.2218	14.5181	12.5324	13.0003
Arxes2	23.2651	23.4946	23.334	21.2789	21.104
As3mt	2.34156	1.83655	2.11876	2.55788	1.49349
Asah1	153.167	153.763	152.808	133.893	143.067
Asah1	0	0	0	0	0
Asah2	5.31132	5.481	5.24023	4.54551	4.49693
Asap1	50.8028	51.4154	52.5612	43.4899	55.7769
Asap2	4.29795	4.64633	4.80148	3.62739	5.78022
Asap3	4.18734	4.12468	3.34868	4.28232	2.53535
Asb1	3.42129	3.56222	3.39082	3.67451	3.13438
Asb10	0.0106387	0.00978471	0.0106108	0.0190464	0.0091018
Asb11	0.00227728	0.0560689	0.0440628	0.000693823	0.0109755
Asb12	0	0	0.0104093	0.000132428	0
Asb13	3.77117	4.14216	3.63757	3.1593	3.9982
Asb14	0.0279028	0.0790158	0.115409	0.0975186	0.0866934
Asb15	0.0211188	0.00511888	0.0117658	0.00159758	0.00967313
Asb16	0.153999	0.0613601	0.131926	0.115987	0.084559
Asb17	0.00979705	0.0346384	0.00867314	0.0185019	0.0067841
Asb18	0	0.000172484	0	0.000121324	0
Asb2	0.0618448	0.0381166	0.086294	0.110664	0.0364753
Asb3	8.47771	7.48364	7.60962	7.39029	7.22107
Asb4	0.548095	0.498099	0.605422	0.676724	0.615344
Asb5	0.337419	0.305799	0.58971	0.990549	0.436147
Asb6	17.5302	16.88	16.4038	18.6966	19.2158
Asb7	3.79061	3.86101	4.01501	3.80603	3.40788
Asb8	11.076	10.9705	10.8777	10.4007	10.7866
Asb9	0.0169007	0.0216022	0	0.0113668	0.000290198
Ascc1	10.9306	10.6381	10.9024	10.0754	10.4283
Ascc2	18.9165	18.6731	19.5265	20.3053	19.6384
Ascc3	18.3715	18.9747	19.5527	19.7812	20.044
Ascl1	0.0121227	0.0283432	0.0120566	0.0042356	0.0243121
Ascl2	0.123945	0.0806197	0.0557716	0.117957	0.058534
Ascl3	0.699494	0.164771	0.121268	0.259295	0.150513
Ascl4	0	0	0	0	0
Ascl5	0	0	0.021746	0	0.0328283
Asf1a	18.1669	19.0147	17.7262	17.6869	20.5256
Asf1b	12.1258	12.5423	12.2724	11.4647	15.7941
Asgr1	0.0980206	0.192114	0.0779284	0.293463	0.184466
Asgr1	0	0	0	0	0
Asgr2	0	0	0.00059648	0.00168128	0
Asgr2	0	0	0	0	0
Ash1l	8.88769	9.98463	9.92218	9.01806	9.93369
Ash2l	28.9504	26.7002	28.0325	27.6569	32.0793
Asic1	1.12346	1.18124	1.07851	1.16251	1.18833
Asic2	0.0167829	0.000237359	0.00803151	0.00597831	0.000245131
Asic3	0.433887	0.403774	0.387309	0.966287	0.191392
Asic4	0.0177229	0.0108117	0.0151327	0.00859771	0.0400315
Asic5	9.66535e-05	0.000180826	0	0	0
Asl	11.0199	9.6945	10.0985	9.90731	11.4121
Asna1	66.7353	65.0081	69.7788	77.3033	77.2031
Asns	72.8976	67.8053	59.001	97.8802	67.3684
Asnsd1	28.615	28.4263	29.5855	27.4532	30.8113
Aspa	0.426488	0.294168	0.535358	0.126655	0.897626
Aspa	0	0	0	0	0
Aspdh	0	0	0	0	0
Aspg	0.476589	0.497484	0.50344	0.210023	0.382525
Asph	40.9235	41.2081	41.7483	31.5445	49.0522
Asphd1	0.0506035	0.0246503	0.00670633	0.0241676	0.0147099
Asphd2	2.68476	2.83401	2.25101	3.48248	3.04792
Aspm	4.08681	4.33568	4.36214	2.85314	4.63805
Aspn	139.228	145.538	104.325	116.301	45.4915
Asprv1	0.116002	0.0578147	0.0812219	0.0873141	0.074824
Aspscr1	20.7665	20.0288	20.7951	18.1056	21.3022
Asrgl1	3.56259	3.23902	2.74738	3.31144	2.979
Ass1	62.2163	64.3073	70.4762	64.189	76.193
Aste1	5.91216	4.57605	5.76053	6.26213	5.60557
Astl	0	0.00347393	0	0.0254246	0
Astn1	0.0196506	0.0183404	0.0205374	0.0419506	0.0145751
Astn2	1.22178	0.961322	0.717609	1.90351	0.544237
Asun	11.8026	12.2255	11.7677	14.011	14.527
Asun	0	0	0	0	0
Asxl1	14.5232	14.7255	14.7433	14.4939	15.0271
Asxl2	5.71227	6.06162	6.43579	7.39172	6.98498
Asxl3	0.318227	0.347263	0.316773	0.34978	0.304295
Asz1	0.0177245	0.000315154	0.0225984	0.000967833	0.0171842
Atad1	29.4846	31.3261	32.5432	34.4384	34.5816
Atad2	12.777	14.8531	14.756	13.5379	17.5481
Atad2b	2.49764	2.75943	2.68648	2.58925	2.5319
Atad3a	15.2795	14.0105	14.7005	18.0629	19.0444
Atad5	2.1626	2.4004	2.30867	2.07136	2.45553
Atat1	7.386	7.8808	6.85356	7.46514	6.05375
Atat1	0	0	0	0	0
Atat1	0	0	0	0	0
Atcay	0.0767457	0.122866	0.10646	0.182106	0.0603075
Ate1	10.6694	10.9502	10.9234	12.1286	12.9367
Atf1	19.9726	21.9994	20.6207	20.7309	24.8718
Atf2	15.4909	14.853	15.1463	15.6135	15.6311
Atf3	5.9582	6.59349	11.1947	7.07532	14.8515
Atf4	202.191	201.463	200.28	200.082	214.173
Atf5	88.7845	88.0468	65.7638	115.273	58.1763
Atf6	10.4004	10.6561	11.5791	11.4194	14.0233
Atf6b	24.3578	25.5691	22.9466	19.7996	25.7672
Atf6b	0	0	0	0	0
Atf6b	0	0	0	0	0
Atf6b	0	0	0	0	0
Atf7	6.94346	8.33036	7.67201	8.48197	8.42417
Atf7ip	17.4896	17.6283	17.1997	18.3046	16.8074
Atf7ip2	0.247656	0.342902	0.298057	0.268259	0.339632
Atg10	6.69154	5.93809	5.82255	5.49931	4.98496
Atg101	14.8114	12.1329	12.7137	14.0626	15.0967
Atg12	16.5632	16.4601	16.9271	18.6406	16.0053
Atg13	9.23558	8.76456	8.64409	9.48236	9.11899
Atg14	3.19314	3.11731	3.00393	3.78448	2.7957
Atg16l1	9.89055	9.93132	8.8843	10.669	9.13117
Atg16l2	4.9116	5.15111	4.33669	3.40395	4.98211
Atg2a	6.96764	7.08487	7.13656	8.08493	6.88375
Atg2b	11.4367	11.6227	11.073	12.9132	11.7617
Atg3	53.7233	53.1618	52.5279	44.4176	48.2974
Atg4a	4.64367	4.54602	4.6094	3.98583	3.68258
Atg4b	25.8559	24.1503	23.9934	25.2484	24.1656
Atg4c	4.54862	5.15866	5.15343	5.24192	4.90621
Atg4d	5.20366	5.25979	4.76964	5.51403	5.70922
Atg5	21.2529	20.0745	20.2554	22.9617	21.7548
Atg7	7.89541	8.46613	8.70458	9.61857	9.5267
Atg9a	16.5845	17.0189	16.2585	14.9175	15.8788
Atg9b	0.545113	0.682533	0.84937	0.555101	1.1931
Athl1	7.41725	7.99234	7.35764	5.85109	7.27009
Atic	51.3081	47.8691	49.5199	56.2849	67.0734
Atl1	2.65422	2.29594	2.86891	2.34621	1.94831
Atl2	11.3221	11.4742	12.5206	14.2097	12.9289
Atl3	25.1656	26.6381	25.7948	20.6477	25.6404
Atm	3.82106	4.69283	4.30766	4.49402	4.84339
Atmin	4.76311	4.7605	4.55641	5.32335	5.66134
Atn1	41.5519	42.4997	40.9193	41.4906	41.208
Atoh1	0	0	0	0	0
Atoh7	0	0.026642	0	0	0
Atoh8	23.2712	22.249	18.3452	13.4628	16.7241
Atox1	112.655	126.486	108.057	116.578	125.254
Atp10a	10.8875	10.8561	10.0001	9.63831	10.9588
Atp10b	0.0401676	0.0628469	0.0438745	0.0333507	0.0550278
Atp11a	49.639	52.4686	51.5727	35.0851	53.1566
Atp11b	12.3521	13.3967	12.6261	10.2878	13.0431
Atp11c	2.81955	3.12875	2.97775	2.53622	3.38217
Atp12a	0.0575079	0.0794938	0.0379675	0.00408567	0.00916813
Atp13a1	18.4576	18.799	17.9684	19.4477	19.7335
Atp13a2	6.89555	6.82907	6.63698	6.71313	6.59452
Atp13a3	22.1785	21.6846	23.0766	27.8272	22.879
Atp13a4	7.55885e-05	0.000125791	0.00327024	0.00425903	0.0153179
Atp13a5	0.000401553	0.00725994	0.00209094	0.00238458	0.00763193
Atp1a1	200.106	197.645	199.818	165.428	211.48
Atp1a2	0.00872983	0.0160466	0.00287894	0.018091	0.00951608
Atp1a3	0.0202115	0.012262	0.0232465	0.0260111	0.00567403
Atp1a4	0.00119567	0.000271764	0.000397845	0.000763153	0.000373835
Atp1b1	31.1828	26.4656	29.7266	23.1539	35.1349
Atp1b2	0.230242	0.214494	0.228628	0.224154	0.097431
Atp1b3	79.8862	78.61	80.2889	81.4508	86.219
Atp1b4	0	0.000803253	0.00257763	0.000377813	0
Atp2a1	0.0570377	0.0570493	0.0609858	0.0492947	0.0428275
Atp2a2	80.8689	81.2493	84.8477	87.0645	96.8575
Atp2a3	0.0192121	0.0366424	0.021502	0.0253276	0.0412126
Atp2a3	0	0	0	0	0
Atp2b1	21.9285	23.8099	23.1216	21.2815	28.6838
Atp2b2	0	0.00289031	0.00278734	0.00118083	0
Atp2b3	0.0465102	0.0534231	0.0463332	0.018784	0.0178151
Atp2b4	5.45467	5.53074	4.8545	6.05106	2.86469
Atp2c1	23.735	23.2554	23.8487	24.0608	25.9568
Atp2c2	0.0739129	0.0456659	0.0557375	0.0337326	0.101937
Atp4a	0	0.00730686	0.010399	0.0228685	0.00367996
Atp4b	0.00676755	0.0171086	0.01842	0.0283815	0.00633126
Atp5a1	277.578	265.364	265.909	241.688	301.892
Atp5b	522.952	495.122	497.019	511.617	554.644
Atp5c1	160.345	153.561	153.119	146.916	164.104
Atp5d	180.401	165.977	170.209	188.936	174.264
Atp5e	156.104	138.516	142.676	147.547	138.474
Atp5f1	127.599	121.909	128.559	132.682	127.872
Atp5g1	48.8319	44.159	44.5912	46.0699	44.5561
Atp5g2	97.5521	94.812	93.6301	80.0186	96.1908
Atp5g3	257.504	241.528	254.361	259.905	262.652
Atp5h	48.5624	47.5817	47.1011	45.7469	46.8208
Atp5j	187.905	181.951	198.028	185.183	181.393
Atp5j2	149.264	143.369	139.73	140.318	144.492
Atp5k	145.379	135.042	134.611	134.512	137.155
Atp5l	88.5121	79.3658	88.4917	81.8604	87.2244
Atp5o	142.197	132.122	127.174	137.478	130.496
Atp5s	5.08178	5.03857	4.63478	4.53887	5.25054
Atp5sl	6.5892	7.12617	6.91977	7.04269	6.93758
ATP6	1618.96	1840.39	1769.9	1896.74	1688.98
Atp6ap1	129.814	132.849	129.366	113.161	129.079
Atp6ap1l	0.0684145	0.0190198	0.000574417	0.0190232	0
Atp6ap2	73.4312	76.6135	77.7117	68.3127	73.0922
Atp6v0a1	20.5048	20.747	22.8882	14.2661	19.624
Atp6v0a2	17.8633	17.9707	17.5595	18.2084	17.8142
Atp6v0a4	0.0574126	0.0996583	0.101305	0.0391891	0.0547241
Atp6v0b	84.1591	85.2244	83.8938	90.0881	88.3748
Atp6v0c	212.549	211.518	216.657	223.825	220.911
Atp6v0d1	78.5602	77.5237	75.7974	76.5402	71.5717
Atp6v0d2	0.0849541	0.202742	0.119698	0.117332	0.114705
Atp6v0e	95.9161	90.4545	92.0883	92.8951	89.1124
Atp6v0e2	2.37784	1.73045	2.15685	3.16242	2.82979
Atp6v1a	40.7697	41.0106	41.7324	40.4391	41.5841
Atp6v1b1	0.0147685	0.0364307	0.00977964	0.0808737	0.015291
Atp6v1b2	42.3702	42.425	41.4805	43.6169	43.0138
Atp6v1c1	32.9027	30.4032	33.2583	36.5386	37.2921
Atp6v1c2	0.00385738	0.0273618	0.0166777	0.0367993	0.0247699
Atp6v1d	48.549	46.2802	49.3721	51.5723	46.8458
Atp6v1e1	68.1569	63.9546	66.562	68.0818	65.1075
Atp6v1e1	0	0	0	0	0
Atp6v1e2	0	0.0141864	0	0	0
Atp6v1f	85.7147	79.761	77.7526	87.6695	84.5355
Atp6v1g1	107.876	102.7	106.409	113.226	104.635
Atp6v1g2	0.569264	0.713024	0.663934	0.632512	0.592812
Atp6v1g2	0	0	0	0	0
Atp6v1g2	0	0	0	0	0
Atp6v1g2	0	0	0	0	0
Atp6v1g3	0	0.00105859	0.00137712	0.00154705	0.000835825
[truncated: 21,460 more rows]
